# Supplementary material for: Liver proteomics identifies a disconnect between proteins associated with de novo lipogenesis and triglyceride storage
Source: J Lipid Res. 2024 Oct 25;65(12):100687. doi: 10.1016/j.jlr.2024.100687 (PMC11626007; doi:10.1016/j.jlr.2024.100687)
Supplement: Supplemental Tables S1–S8 [file mmc2.xlsx]

## Sheet: Sup Table1
Sup Table1 - Correlation with DNL
proteins	logFC	AveExpr	t	P.Value	adj.P.Val	B	Gene.names	unique.gene.name
Q5SWU9;Q5SWU9-2;V9GWS0;V9GXY1;A0A0R4J1S9;V9GWS1;V9GWR9	0.898434	32.9734	9.7099	6.5618e-12	1.59345e-08	16.8202	Acaca	Acaca
E9Q4Z2;D3Z0B3	1.14549	30.8886	9.67273	8.49615e-12	1.59345e-08	16.5797	Acacb	Acacb
Q00612;A3KG36;G3UWD6;P97324	1.06665	28.4495	9.23447	2.68371e-11	3.35553e-08	15.5086	G6pdx	G6pdx
G3X982;A0A087WQC8	-0.52499	34.3835	-8.74537	8.38841e-11	7.00337e-08	14.4391	Aox3	Aox3
Q3V117;Q3TS02	0.943176	34.71	8.81308	9.33534e-11	7.00337e-08	14.343	Acly	Acly
P19096;A0A0U1RNJ1;A0A0U1RPP5	0.935903	36.4741	8.68179	1.37619e-10	8.60349e-08	13.9792	Fasn	Fasn
A2AQN4;Q9QXG4;A2AQN5;F7CU63;D6RHA7	0.7478	31.5787	8.13566	6.67979e-10	3.57941e-07	12.4926	Acss2	Acss2
P21440;A0A0G2JDM4;P06795;A0A0G2JF49	-0.358566	29.9767	-7.38753	5.65106e-09	2.64964e-06	10.4687	Abcb4	Abcb4
Q9DCD0	0.425846	31.6322	7.26965	8.21214e-09	3.42264e-06	10.1147	Pgd	Pgd
P13516;Q99PL7;P13011;Q6T707;Q99PL7-2	1.39795	31.4314	7.11671	2.15923e-08	8.09926e-06	9.22197	Scd1;Scd3;Scd2	Scd1
O35488;A2ANX6	-0.263053	34.1117	-6.54282	8.39738e-08	2.86351e-05	7.90839	Slc27a2	Slc27a2
Q60866;A2AUR3;Q60866-2;A2AUR5	0.299096	31.1353	6.51291	9.24595e-08	2.89013e-05	7.81693	Pter	Pter
Q05816	1.22391	32.2283	6.35956	2.18886e-07	6.31572e-05	7.02351	Fabp5	Fabp5
Q8VHG0;D3YUF0;D3Z2C5	0.518432	27.1955	5.94077	6.40328e-07	0.000169958	5.9852	Fmo4	Fmo4
B2RT14;P70691	0.952829	27.6785	5.97618	6.79652e-07	0.000169958	5.94271	Ugt1a5;Ugt1a2	Ugt1a5
P06745;A0A0U1RQ18;A0A0U1RP97;A0A0U1RQ72	0.341393	33.6033	5.82076	8.6214e-07	0.000202118	5.69474	Gpi	Gpi
Q61586	0.308548	30.5366	5.73322	1.14345e-06	0.000252299	5.42633	Gpam	Gpam
Q9R1R8;Q9QYF1	0.545189	29.6707	5.73931	1.22705e-06	0.000255703	5.36724	Rdh11	Rdh11
P06801	0.890525	33.724	5.74287	1.4217e-06	0.000280673	5.24142	Me1	Me1
Q9D2R0	0.455566	31.1251	5.63634	1.63955e-06	0.000307497	5.08826	Aacs	Aacs
P16406;F7B9G4;F6YHW2	0.397984	30.3327	5.58511	1.84676e-06	0.000329867	4.97094	Enpep	Enpep
Q63880;Q63880-2	-0.299157	34.2427	-5.34101	4.03881e-06	0.000688616	4.22746	Ces3a	Ces3a
Q8CAY6;G3XA25	0.35837	30.0944	5.1931	6.48601e-06	0.00105503	3.77783	Acat2	Acat2
Q9WVM8;Q3UNS8	-0.395053	31.441	-5.18945	6.75037e-06	0.00105503	3.74302	Aadat	Aadat
P15626;D3YX76;F6Y363	0.523186	30.5035	5.0032	1.28679e-05	0.00193069	3.13754	Gstm2	Gstm2
O35459;F7B227	-0.306148	32.6034	-4.96541	1.34e-05	0.00193321	3.08976	Ech1	Ech1
P17182;B0QZL1;B1ARR7;B1ARR6;A0A0N4SUW8	0.155829	36.3064	4.93187	1.49049e-05	0.00200499	2.98891	Eno1	Eno1
E9Q509;G3X925;P53657	0.566218	35.245	4.96109	1.49666e-05	0.00200499	2.99661	Pklr	Pklr
Q8BLN5;F7BJL0	0.541161	27.6443	4.89521	1.74491e-05	0.00225696	2.84472	Lss	Lss
Q920E5;A0A0G2JE82	0.577807	31.113	4.8955	1.83732e-05	0.00229726	2.80232	Fdps	Fdps
Q9D7I5;Q9D7I5-2;A0A1B0GR73;A0A1B0GR58	0.30691	29.693	4.82213	2.10958e-05	0.0025526	2.65994	Lhpp	Lhpp
P35486;P35487	0.223787	33.2914	4.73321	2.79227e-05	0.00318118	2.39465	Pdha1	Pdha1
P52792-2;P52792;F6V339	0.383321	30.9072	4.72802	2.92386e-05	0.00318118	2.35499	Gck	Gck
Q9CYS6;Q9CYS6-2	-0.271133	26.7478	-4.71842	2.92526e-05	0.00318118	2.35064
Q8K182;A2A997;A2A998	-0.305407	29.8769	-4.7029	3.07153e-05	0.00318118	2.3045	C8a	C8a
Q91WU5	0.24413	30.2359	4.69371	3.16155e-05	0.00318118	2.27718	As3mt	As3mt
A0A0R4J135;G3UYY2;G3UWK0;G3UZT2;G3UWX5	-0.629243	36.3805	-4.72106	3.25941e-05	0.00318118	2.26373	Selenbp2	Selenbp2
Q9DCN2-2;Q9DCN2;F2Z456;A0A0A0MQM3	0.308927	33.8682	4.6839	3.26044e-05	0.00318118	2.24806	Cyb5r3	Cyb5r3
Q8BMF4	0.275706	31.6646	4.67934	3.30754e-05	0.00318118	2.2345	Dlat	Dlat
P20029	-0.187247	36.6877	-4.62872	3.87653e-05	0.00363522	2.08447	Hspa5	Hspa5
Q8BVI4;A0A0G2JGJ1;D3YWR7;D3Z1A1;A0A0G2JGY0;D3Z099	0.191455	33.6847	4.61808	4.00782e-05	0.00364781	2.053	Qdpr	Qdpr
Q8JZR0	0.306455	33.3029	4.61203	4.08446e-05	0.00364781	2.0351	Acsl5	Acsl5
A2A7S8-2;A2A7S8;A2A7S8-4;A2A7S8-3	0.355192	26.0106	4.60216	4.21251e-05	0.00367468	2.00594	Kiaa1522	Kiaa1522
Q8BLF1;Q8BYQ0	-0.214411	28.0521	-4.59217	4.3462e-05	0.00370513	1.97642	Nceh1	Nceh1
Q9D051	0.226868	32.9878	4.52854	5.30096e-05	0.00441865	1.7889	Pdhb	Pdhb
Q8CG50;D3Z444;Q91Z34;P35294	-0.184702	27.8372	-4.50313	5.7374e-05	0.00467848	1.71423	Rab43	Rab43
A2ABY3;Q922E4	0.2136	32.2695	4.46345	6.49051e-05	0.00509101	1.59786	Pcyt2	Pcyt2
F8WIT2	0.1671	33.8922	4.46225	6.51476e-05	0.00509101	1.59435	Anxa6	Anxa6
P32507-2;P32507	-0.27848	26.8782	-4.43915	6.99887e-05	0.00535771	1.52675	Pvrl2	Pvrl2
Q9CYA0	-0.338596	27.8278	-4.3081	0.000104906	0.00777235	1.14541	Creld2	Creld2
Q8VC73;F6RWR5	0.602114	26.3131	4.37355	0.000105676	0.00777235	1.17899	BC021614	BC021614
P97449;A0A0U1RNS3	-0.228731	30.5492	-4.23461	0.000131438	0.00948122	0.933268	Anpep	Anpep
Q8K268	-0.204662	27.7815	-4.21823	0.000138192	0.00963161	0.886153	Abcf3	Abcf3
Q60648	0.498296	26.9674	4.22453	0.000138658	0.00963161	0.886634	Gm2a	Gm2a
Q8CGF5;Q8CGF5-2;D3Z3E6	-0.24383	27.7087	-4.18303	0.000153872	0.010494	0.785135	Tmem56	Tmem56
Q8CHQ9	-0.1782	30.9506	-4.17291	0.000158694	0.0106296	0.756142	Cml2	Cml2
Q8C5W3;Q8C5W3-2;D3YVP4	0.254556	29.866	4.12053	0.000186097	0.0122465	0.606546	Tbcel	Tbcel
P70677;A0A1B0GRX1	0.207478	29.0478	4.10871	0.000192894	0.0122709	0.572877	Casp3	Casp3
Q8VCU1;Q8VCU1-2	-0.248645	31.9713	-4.1036	0.000195907	0.0122709	0.558333	Ces3b	Ces3b
Q9QXD6;E9Q0T7	0.17811	36.3724	4.09955	0.000198322	0.0122709	0.546835	Fbp1	Fbp1
O55242;O55242-2	0.309717	28.47	4.14391	0.000199553	0.0122709	0.59035	Sigmar1	Sigmar1
O88428;A0A0G2JFM1;A0A0G2JFK8	0.23823	32.0953	4.07123	0.00021608	0.0130728	0.466381	Papss2	Papss2
S4R2E1;A0A0R4J0B6;Q7TMS5;D3Z150;A0A0N4SWA2;D3YZX5;D3YVG8;S4R2M4	-0.260363	29.7204	-4.05759	0.000225168	0.0133803	0.427745	Abcg2	Abcg2
Q61823	0.286619	29.1192	4.05302	0.000228297	0.0133803	0.414804	Pdcd4	Pdcd4
O35660;G5E8M7;D3YVP9;A0A087WNU8	0.329118	28.4893	4.03453	0.000241817	0.0134698	0.361168	Gstm6	Gstm6
P27773;F6Q404	-0.144617	35.5842	-4.02806	0.000246152	0.0134698	0.34421	Pdia3	Pdia3
Q91ZJ5	0.269313	34.8124	4.02002	0.000252188	0.0134698	0.321508	Ugp2	Ugp2
Q62264	0.873428	28.9959	4.05304	0.000254237	0.0134698	0.33265	Thrsp	Thrsp
Q9D939	0.456613	27.3567	4.02165	0.000256398	0.0134698	0.30977	Sult1c2	Sult1c2
A0JNU3	0.167791	29.9845	4.01241	0.000258036	0.0134698	0.300029	Aspg	Aspg
Q99K30;Q99K30-2;D3YWI5	-0.180188	29.8457	-4.01164	0.000258633	0.0134698	0.297864	Eps8l2	Eps8l2
Q9D6Y9;F6ZHD8;G3UW30	0.271461	34.0895	4.01108	0.000259278	0.0134698	0.295674	Gbe1	Gbe1
P48776	-0.247916	31.1455	-4.00716	0.000262142	0.0134698	0.285238	Tdo2	Tdo2
Q9JKR6;F6TRP3;A0A1L1SQ34;E0CYZ2	-0.198212	33.3241	-3.98899	0.000276856	0.01398	0.23408	Hyou1	Hyou1
E9Q066;G3X9Q6;Q8BWW4	-0.196541	28.7401	-3.9858	0.000279526	0.01398	0.225094	Larp4	Larp4
Q91VF2	0.270491	29.9579	3.9745	0.000289166	0.0142718	0.193345	Hnmt	Hnmt
Q6ZWQ5;Q3TGS7;Q3V2H3;O70493	0.180295	27.1211	3.95339	0.000308052	0.0150065	0.134116	Snx12	Snx12
Q9DC50	-0.267049	31.7603	-3.94554	0.000315393	0.0151672	0.112086	Crot	Crot
P41216;D3Z041;D3Z457;D3YVF6;F6WNZ2;A0A1B0GRS8	-0.184612	35.6529	-3.93163	0.000328778	0.0154438	0.0731888	Acsl1	Acsl1
Q8BHI7;D3Z136;D3Z0Z6	0.469817	29.2189	3.95393	0.000330648	0.0154438	0.0820362	Elovl5	Elovl5
Q9DBW0;A0A1C7CYU8	-0.31935	31.1598	-3.93266	0.000333497	0.0154438	0.0630198	Cyp4v2	Cyp4v2
Q9DBG5	0.242421	29.2379	3.89904	0.000362366	0.016576	-0.0177843	Plin3	Plin3
A0A0R4J038;O08677	0.187744	30.7679	3.85515	0.000412911	0.0184468	-0.13981	Kng1	Kng1
Q920Q8-4;Q920Q8-3;Q920Q8;Q920Q8-2;A0A087WQT3	-0.206281	26.4436	-3.85124	0.000417727	0.0184468	-0.15064	Ivns1abp	Ivns1abp
D3YVP5;Q80W21;D3YVP6;E9QAC8;D3YZ29	0.248291	29.6989	3.85101	0.000418016	0.0184468	-0.151287	Gstm7	Gstm7
Q9WUR2-2;Q3TCD4;Q9WUR2;E9PYC6;E9Q858;E9PUY9;E9PYA9;E9PVM6;E9Q7A8	-0.224084	32.0383	-3.82288	0.000454353	0.0198172	-0.229119	Eci2	Eci2
F8WIE5;Q69ZR2	-0.195236	27.8772	-3.81757	0.000461554	0.0198999	-0.243796	Hectd1	Hectd1
Q9CZU6	0.191717	33.4224	3.80427	0.00048007	0.020463	-0.280501	Cs	Cs
P42125	-0.19616	33.9373	-3.79133	0.000498768	0.0210211	-0.316147	Eci1	Eci1
Q3TZZ7;Q3TZZ7-2	0.156799	27.6294	3.75564	0.000554062	0.0230921	-0.414179	Esyt2	Esyt2
P70441;P70441-2	-0.138754	32.1691	-3.74664	0.00056891	0.0234504	-0.438826	Slc9a3r1	Slc9a3r1
Q00898	-0.936055	30.1872	-3.7636	0.00059729	0.0243526	-0.464721	Serpina1e	Serpina1e
Q9DBN5;Q9DBN5-3;Q9DBN5-2;Q8BK80	-0.181213	30.4583	-3.72179	0.000611947	0.0245112	-0.50676	Lonp2	Lonp2
O09174	-0.156983	33.1331	-3.72051	0.00061425	0.0245112	-0.510257	Amacr	Amacr
P12382;A0A1W2P6Q4;A0A1W2P7T1	0.181152	30.3725	3.71143	0.000630804	0.0246621	-0.535021	Pfkl	Pfkl
Q9DCE9	0.3478	29.1477	3.7181	0.000631182	0.0246621	-0.531531	Igtp	Igtp
Q9D8B6	-0.21493	26.9616	-3.6515	0.000751376	0.0290558	-0.69776	Fam210b	Fam210b
O54909;D6RFQ4	0.467815	27.3613	3.6571	0.00075916	0.0290572	-0.701838	Rdh16	Rdh16
Q80W22;F7AFM3	0.163539	31.1944	3.61865	0.000826594	0.0313187	-0.786426	Thnsl2	Thnsl2
P05201;F7ALS6	0.325278	34.1327	3.61727	0.000850135	0.0318886	-0.807438	Got1	Got1
Q8BRK8	0.178994	28.7534	3.59692	0.000880263	0.0326005	-0.844847	Prkaa2	Prkaa2
Q8C0M9	0.188005	26.5983	3.59032	0.000897226	0.0326005	-0.862566	Asrgl1	Asrgl1
P14148;F6XI62	-0.106782	34.0754	-3.58866	0.000901548	0.0326005	-0.867027	Rpl7	Rpl7
Q91XE4	-0.140474	32.372	-3.58776	0.00090388	0.0326005	-0.869424	Acy3	Acy3
Q99L20;G3UX05;G3UX71	0.528267	31.4916	3.59635	0.000937902	0.0334592	-0.890571	Gstt3	Gstt3
O70400;S4R1V0	0.138455	30.5256	3.57216	0.000945528	0.0334592	-0.911227	Pdlim1	Pdlim1
O08797	0.164798	27.4122	3.55221	0.00100147	0.0351075	-0.964542	Serpinb9	Serpinb9
O09173	0.123796	34.9959	3.54744	0.0010153	0.0351282	-0.977261	Hgd	Hgd
Q99LB2	-0.1939	32.6699	-3.54557	0.00102079	0.0351282	-0.982258	Dhrs4	Dhrs4
A0A0R4J0Z1;P08003	-0.160207	34.123	-3.52084	0.00109591	0.0373705	-1.04807	Pdia4	Pdia4
Q6NXL1	-0.132765	30.1632	-3.50127	0.00115908	0.038872	-1.09998	Sec24d	Sec24d
Q9D517;D3YUW0;D3Z1M6	-0.201258	29.8102	-3.50079	0.00116067	0.038872	-1.10125	Agpat3	Agpat3
Q60597;Q60597-3;Z4YJV4;Q60597-2;Q60597-4;E9Q7L0;Q5SVY0;Q5SVY1	0.123342	33.1848	3.48625	0.00120993	0.0395514	-1.13972	Ogdh	Ogdh
P14211	-0.150844	35.3519	-3.48607	0.00121055	0.0395514	-1.1402	Calr	Calr
P63037;B1AXY1;B1AXY0;B1AXX9	-0.14903	31.6191	-3.48548	0.00121259	0.0395514	-1.14176	Dnaja1	Dnaja1
P50431;G3UZ26;G3UYY1;G3UZZ9	0.178475	33.9355	3.48195	0.00122486	0.0396074	-1.15108	Shmt1	Shmt1
P26443;F7CFA5	-0.122659	37.0845	-3.47812	0.00123835	0.0397014	-1.16122	Glud1	Glud1
Q91YW3	-0.178815	31.4939	-3.47251	0.00125832	0.0399556	-1.17602	Dnajc3	Dnajc3
P06797;Q9JI81	0.208345	28.3201	3.46993	0.00126759	0.0399556	-1.1828	Ctsl	Ctsl
E9QM19;Q8R1J1;A0A0R4J0J9;Q8R1J1-2	0.460306	26.8913	3.52934	0.00128735	0.0401386	-1.11375	Tm6sf2	Tm6sf2
Q8R0Y8	-0.171581	29.1444	-3.46248	0.00129479	0.0401386	-1.20245	Slc25a42	Slc25a42
Q9D898	-0.182533	26.1383	-3.48264	0.00132895	0.0408599	-1.17642	Arpc5l	Arpc5l
Q60991	-0.966436	30.8156	-3.45686	0.00143006	0.0433823	-1.27535	Cyp7b1	Cyp7b1
P99028;Q9D2Q7	-0.269036	27.4835	-3.42359	0.00144605	0.0433823	-1.30458	Uqcrh	Uqcrh
Q8BGV0;D3YV21;A0A0U1RPY0	-0.216685	27.0392	-3.42862	0.00145232	0.0433823	-1.30362	Nars2	Nars2
Q9D0M3-2;Q9D0M3	0.127237	33.0873	3.42087	0.00145726	0.0433823	-1.31171	Cyc1	Cyc1
Q8VCH6	0.366298	27.2082	3.38863	0.00161065	0.0475713	-1.40202	Dhcr24	Dhcr24
Q05421;A0A1B0GSV7;Q0PGA1	-0.286322	33.8448	-3.388	0.00162356	0.047578	-1.40793	Cyp2e1	Cyp2e1
Q99KR7	0.173984	29.9976	3.37708	0.00164916	0.0478824	-1.42591	Ppif	Ppif
D3YX15;A0A0R4J110;Q61153;D6RDQ6;D6RCH6;D3YVM7;A0A0R4J1U2	-0.527875	26.4386	-3.42874	0.00165948	0.0478824	-1.32932	Dio1	Dio1
Q99M87-2	-0.106282	30.223	-3.36859	0.00168911	0.0483652	-1.44799	Dnaja3	Dnaja3
Q8BKZ9;A2AWH7;A2AWH8	0.211625	30.1498	3.35454	0.00175714	0.0499319	-1.48439	Pdhx	Pdhx
Q8BFP9	0.334533	27.7227	3.34601	0.00181527	0.051196	-1.51234	Pdk1	Pdk1
P60843	-0.101821	33.4237	-3.32048	0.00193318	0.0538997	-1.57236	Eif4a1	Eif4a1
P46978;D3YZN5;A0A1L1SSD1;D6RDS9;F6YHG5	-0.147307	32.2547	-3.31925	0.00193987	0.0538997	-1.57554	Stt3a	Stt3a
O70589-3;O70589-4;O70589-5;O70589;A0A067XG53;O70589-2;F6ZQR2;B1AUH6;B1AUH5	-0.138878	27.9165	-3.31608	0.00195716	0.0539801	-1.58371	Cask	Cask
Q3U3R4-2;Z4YJR1;Q3U3R4;Q3U3R4-3;D6RDS1;F6RND1;Q3U3R4-4	-0.164076	28.3013	-3.31163	0.00198163	0.0541008	-1.59515	Lmf1	Lmf1
Q8VCW8	-0.171207	34.1425	-3.31005	0.00199038	0.0541008	-1.5992	Acsf2	Acsf2
Q3TGW2	0.253514	25.965	3.39975	0.00206025	0.0555971	-1.50448	Eepd1	Eepd1
Q5SYD0;Q5SYD0-2;Q5SUA5	0.19949	27.8528	3.29256	0.00208995	0.0559957	-1.64412	Myo1d	Myo1d
Q78JT3	0.127179	34.7581	3.2863	0.0021267	0.0565761	-1.66015	Haao	Haao
Q3UP75;H3BLE9	-0.23843	27.1269	-3.28867	0.00226589	0.0598545	-1.69453	Ugt3a1	Ugt3a1
A2AMH5;A2AMH4;Q6X893;Q6X893-2;A2AMH3;A2AMH8	0.242935	25.3912	3.25596	0.00231375	0.0605489	-1.73764	Slc44a1	Slc44a1
P13439;D6RJ62	0.18427	29.1332	3.25429	0.00232446	0.0605489	-1.74188	Umps	Umps
Q6R0H7;P63094;Q6R0H7-4;Z4YKV1;P63094-3;P63094-2;Q66L47;Q8CGK7;A2A610;Q6R0H7-3;Q6R0H7-2	-0.110718	29.0909	-3.24284	0.00239938	0.0616758	-1.77102	Gnas	Gnas
Q68FG2	-0.0945821	31.9683	-3.24266	0.0024006	0.0616758	-1.77149	Sptbn2	Sptbn2
Q80UU9	0.195975	28.7789	3.21997	0.00255589	0.0648267	-1.82902	Pgrmc2	Pgrmc2
Q9ET01;Q3UEJ6	0.187873	36.0919	3.2197	0.00255781	0.0648267	-1.82971	Pygl	Pygl
Q78PY7;Q3TJ56;E9Q3E9	-0.111106	34.3995	-3.20523	0.00266188	0.0670116	-1.86629	Snd1	Snd1
Q8R2Y0;Q8R2Y0-2	-0.214843	27.2171	-3.1797	0.00285539	0.0708714	-1.93061	Abhd6	Abhd6
Q99JF5	0.419047	26.6448	3.19993	0.00287438	0.0708714	-1.91193	Mvd	Mvd
Q3V009;Q3V009-2;A0A1L1STZ6	-0.197216	26.1557	-3.20339	0.00290585	0.0708714	-1.8914	Tmed1	Tmed1
Q3UKJ7;Q3UKJ7-2	-0.142754	28.4852	-3.17133	0.00292168	0.0708714	-1.95163	Smu1	Smu1
Q4VAA2;A0A087WNP6;Q4VAA2-2;A0A087WRM0;A0A087WS49;F8WGL9	-0.2092	29.5101	-3.16845	0.00294474	0.0708714	-1.95884	Cdv3	Cdv3
Q9Z2V4	-0.29797	32.9553	-3.17457	0.00294612	0.0708714	-1.95478	Pck1	Pck1
Q3TML0;Q922R8	-0.153249	33.1344	-3.16801	0.0029483	0.0708714	-1.95994	Pdia6	Pdia6
D3YXP6;Q9D1G2;Q9D1G2-2;Q9D1G2-3	0.352826	27.366	3.16719	0.00298288	0.0708714	-1.96816	Pmvk	Pmvk
Q91XU3	0.225436	25.9965	3.20795	0.00298525	0.0708714	-1.88366	Pip4k2c	Pip4k2c
Q9D9V3-2;Q9D9V3;E0CXS3	0.182212	29.8942	3.14561	0.00313456	0.0739479	-2.01601	Echdc1	Echdc1
A0A140LJL0;P35762	-0.263737	27.0323	-3.14323	0.00315501	0.0739653	-2.02196	Cd81	Cd81
P34914;P34914-2	-0.156661	35.7821	-3.12556	0.00331062	0.0767193	-2.06599	Ephx2	Ephx2
E9PWV3;Q505N6;F6RQA2;F6Q8A4;P18653;G3UZI3;Q9WUT3;B2GVN8;A2CEE8;B1B0X1;A2CEE6;A2CEE5;E9PUP0;A2CEE7;E9QK39;Q7TPS0-2;Q7TPS0-3;Q7TPS0	-0.259885	27.4849	-3.13936	0.00333307	0.0767193	-2.03909	Rps6ka1	Rps6ka1
O08600	0.170941	30.1051	3.12299	0.00333384	0.0767193	-2.07238	Endog	Endog
Q8C0Z1;F6SQM4;D3Z6P3	-0.178827	28.5226	-3.11791	0.00338025	0.0773128	-2.08501	Itfg3	Itfg3
Q8BK48	0.143194	33.1629	3.10997	0.00345394	0.0781131	-2.10472	Ces2e	Ces2e
Q58A65-2;Q58A65;Q58A65-5;Q58A65-6;A0A0R4J196;F8WH31;E9PUD1;Q58A65-3;Q58A65-4;F6SH61;Z4YMB8;F6WNT4;E9Q6B6;E9Q6E0;J3QNR6;K3W4S4;Q9ESN9-2;Q9ESN9-3;Q9ESN9-5;Q9ESN9-4;Q9ESN9;Q9ESN9-6;D3YWH6	0.148461	28.6751	3.10574	0.00349379	0.0781131	-2.1152	Spag9	Spag9
A0A0J9YUI8;Q91X44;A0A0J9YVA3	0.205632	31.9547	3.10265	0.00352322	0.0781131	-2.12286	Gckr	Gckr
A2AMQ5;Q99L43;Q6PBC0;F6S4G2	0.290764	26.8341	3.13657	0.00353363	0.0781131	-2.03645	Cds2	Cds2
F8VPN4;A0A0G2JGI9;F6XXE6;E0CYU6;E0CX86;F7CSZ6	0.23567	34.0247	3.10391	0.0035351	0.0781131	-2.1241	Agl	Agl
P35980;A0A1B0GQU8;A0A1B0GSF7;A0A1B0GSS8;A0A1B0GSA8;A0A1B0GRZ3;A0A1B0GS28	-0.115757	32.7768	-3.10088	0.00354018	0.0781131	-2.12725	Rpl18	Rpl18
Q64FW2;H3BJ51;H3BKK1;A0A0U1RPP6;F7CW61	-0.22839	30.637	-3.08737	0.00368478	0.0808281	-2.16286	Retsat	Retsat
Q62452;E9PXN7	0.790061	28.5181	3.09973	0.00374018	0.081463	-2.16338	Ugt1a9;Ugt1a10	Ugt1a9
P28665	-0.187814	33.8044	-3.0789	0.00375716	0.081463	-2.18155	Mug1	Mug1
K9J7B2;D3Z748;Q6ZQM8;D3YZE6;D3Z7G0;D3YZ96;G3UZC9;D6RH94	-0.200862	29.0252	-3.07571	0.00378973	0.081697	-2.18942	Ugt1a6b;Ugt1a8;Ugt1a7c	Ugt1a6b
O35632;A0A0A6YX37;Q8C309;A0A0A6YXJ6	-0.237592	26.1711	-3.10319	0.00385743	0.0826812	-2.12069	Hyal2	Hyal2
Q9DC63-3;Q9DC63-2;Q9DC63;A2BHN6	0.192814	27.199	3.05813	0.00397367	0.0846888	-2.23264	Fbxo3	Fbxo3
G3UYG6;Q6Y7W8;G3UWR2;G3UYR9;G3UZX7;E9Q2M5;Q6Y7W8-2;G3UXF2;G3UZS9;G3UZW5	-0.17067	27.3541	-3.0554	0.00400303	0.0848304	-2.23936	Gigyf2	Gigyf2
Q8CC88;Q8CC88-2;Q8CC88-3	-0.187105	32.4298	-3.05244	0.00403506	0.0848304	-2.24662	Vwa8	Vwa8
Q91YQ5;A0A0N4SUJ8	-0.0946501	34.2653	-3.05124	0.00404816	0.0848304	-2.24957	Rpn1	Rpn1
P08226;A0A1B0GX15;G3UWN5;G3UZM8	-0.156674	31.8271	-3.04454	0.00412168	0.0858911	-2.26597	Apoe	Apoe
P50544;B1AR28	-0.177244	33.7601	-3.04238	0.00414574	0.0859152	-2.27128	Acadvl	Acadvl
O08966;O70577-2;O70577	-0.226491	29.2737	-3.03874	0.0041879	0.0863122	-2.2804	Slc22a1	Slc22a1
P17751;H7BXC3	0.103504	35.3384	3.02987	0.00428732	0.0878783	-2.30186	Tpi1	Tpi1
P29595	0.182074	27.8129	3.02607	0.00433124	0.0882962	-2.31114	Nedd8	Nedd8
P43006-2;P43006;A2APL5;P43006-3;F7CAM6;F6ZRK3;A2AQI7	-0.357985	26.4396	-3.06736	0.00439111	0.0890328	-2.18853	Slc1a2	Slc1a2
D3Z4U0;Q9R020;E9PUD0;Q9R020-2;A0A0G2JGE3;V9GX51;A0A0H2UH20	-0.504565	26.5653	-3.03873	0.00444873	0.089716	-2.29168	Zranb2	Zranb2
Q3UM45;A0A087WRA7;F6TGJ2	0.130542	29.1065	3.00834	0.00454171	0.0911013	-2.35432	Ppp1r7	Ppp1r7
Q9Z2Z6	-0.16622	31.7185	-3.00275	0.00460994	0.0916773	-2.36788	Slc25a20	Slc25a20
P25688;A0A0G2JG44;D3Z4U1;A0A0G2JFT6	0.190018	36.6121	3.00199	0.0046193	0.0916773	-2.36973	Uox	Uox
F7BJK1	-0.148656	28.881	-2.99176	0.00474711	0.0933476	-2.39454	Pcdh1	Pcdh1
Q91X83	0.212204	35.4458	2.9881	0.00480459	0.0933476	-2.40483	Mat1a	Mat1a
Q3UTJ2-2;B9EKP8;A0A0R4J1T1;B7ZWM6;Q3UTJ2;Z4YJR7;F7BEU1	-0.126759	30.2779	-2.98616	0.00481847	0.0933476	-2.4081	Sorbs2	Sorbs2
Q8CIB5;A6X941	-0.124442	30.4826	-2.98612	0.00481906	0.0933476	-2.40821	Fermt2	Fermt2
A0A0B4J1E2;Q9CSN1	-0.120213	28.6377	-2.98439	0.0048412	0.0933476	-2.41238	Snw1	Snw1
E9QKK8;F6Q8D3;Q9QZW0;Q9QZW0-2;F6Z4J2;E9Q3G7;P98197	-0.174777	32.7939	-2.9835	0.00485278	0.0933476	-2.41455	Atp11c	Atp11c
H7BWY6;Q00724	-0.222107	30.3367	-2.97771	0.00494328	0.094431	-2.43045	Rbp4	Rbp4
P40936	0.300538	34.5904	2.98166	0.00495945	0.094431	-2.42946	Inmt	Inmt
Q5SGK3	-0.144765	30.01	-3.02229	0.0050216	0.0951314	-2.25531	Aox2	Aox2
P25911-2;P25911;P16277	-0.122998	28.7629	-2.96415	0.00510877	0.0962965	-2.46124	Lyn	Lyn
P19157;P46425	-0.214603	36.8243	-2.95926	0.0051911	0.0966218	-2.47487	Gstp1;Gstp2	Gstp1
Q96LX3;B2RT89;Q3V3G0;E9PVA5;Q76M72-2;Q76M72;Q8VCA0	-0.197979	30.0363	-2.95578	0.00522343	0.0966218	-2.48138	Slc22a30;Slc22a28	Slc22a30
Q8JZM0	-0.379026	24.9204	-2.95798	0.00522626	0.0966218	-2.48002	Tfb1m	Tfb1m
Q8BGT5;D6RFQ8	0.126885	31.4862	2.95538	0.00522906	0.0966218	-2.48236	Gpt2	Gpt2
Q99L47;F8WJK8;E9Q1V0;E9Q1X9	-0.131621	31.0164	-2.95229	0.00527197	0.0967858	-2.48977	St13	St13
P08113;F7C312	-0.135199	35.5376	-2.951	0.00529005	0.0967858	-2.49288	Hsp90b1	Hsp90b1
P47911;E9PUX4;A0A0J9YU32	-0.0881508	33.8783	-2.94859	0.00532391	0.0967858	-2.49867	Rpl6;Gm5428	Rpl6
Q8VHL5	-0.258745	25.5067	-2.97203	0.00534115	0.0967858	-2.45274	Crygn	Crygn
Q9Z2I0	-0.116676	31.6391	-2.94397	0.00538938	0.0971902	-2.50975	Letm1	Letm1
Q9DBK0	-0.130025	31.3343	-2.92885	0.00560888	0.100665	-2.54595	Acot12	Acot12
P60867	-0.0948834	32.984	-2.92634	0.00564621	0.100852	-2.55196	Rps20	Rps20
Q9DBE9	-0.260682	25.7001	-2.955	0.00584945	0.103535	-2.45053	Ftsj3	Ftsj3
P14131	-0.0905619	32.7059	-2.91277	0.0058516	0.103535	-2.58433	Rps16	Rps16
Q9ESP1	-0.253524	30.1241	-2.90622	0.00600457	0.105742	-2.60513	Sdf2l1	Sdf2l1
A0A0R4J0D3;Q3TDQ1	-0.100784	29.8397	-2.89475	0.00613519	0.107213	-2.62717	Stt3b	Stt3b
B1AV77;B1ATI0;P47740	-0.230206	33.3248	-2.89669	0.00614527	0.107213	-2.62663	Aldh3a2	Aldh3a2
Q64471;D3Z3X5;D3Z5W7	0.199189	33.5382	2.8833	0.00632719	0.109624	-2.65479	Gstt1	Gstt1
Q3TUE1;A0A0G2JGW9;A0A0G2JFY5;Q3UUU2;Q91WJ8;Q91WJ8-2;A0A0G2JG00;A0A0G2JFK2;A0A0G2JG96;A0A0G2JGV9	-0.13222	28.0685	-2.8821	0.00634188	0.109624	-2.65713	Fubp1	Fubp1
Q6PAV2-2;Q6PAV2;Q6PAV2-3;A0A1W2P735	0.174307	27.9179	2.87854	0.00640123	0.110044	-2.66556	Herc4	Herc4
Q9D1Q6	-0.120638	31.5906	-2.87713	0.00642487	0.110044	-2.66889	Erp44	Erp44
Q62465	0.155579	29.4161	2.87153	0.00651968	0.110731	-2.68213	Vat1	Vat1
Q9CX98;Q9CX98-2;Q9CX98-3	-0.334977	26.7544	-2.87316	0.00653167	0.110731	-2.68193	Cyp2u1	Cyp2u1
A0A0B4J1G1;E9Q415;A0A0B4J1E6;P08101-2;P08101-3;P08101;P08508;E9PUV2;A0A0B4J1M6	-0.133514	27.8067	-2.86954	0.00655355	0.110731	-2.68681	Fcgr2b;Fcgr2	Fcgr2b
A0A0J9YTY0;A0A0J9YUL3;Q8C1B7-3;Q8C1B7-2;Q8C1B7;A0A0J9YUV6;A0A0J9YVA6	-0.139903	29.2102	-2.86665	0.00660318	0.110816	-2.69363	Sept11	Sept11
P51660	-0.124138	35.1155	-2.86581	0.00661767	0.110816	-2.69561	Hsd17b4	Hsd17b4
Q9CXE7;E9PXY3;D3Z615;Q8C5H9;Q3V440;E9Q2J2	-0.196039	28.3086	-2.86387	0.00665134	0.110885	-2.70019	Tmed5	Tmed5
P62754	-0.136506	33.3986	-2.85857	0.00674393	0.110916	-2.71268	Rps6	Rps6
A0A0R4J0M9;Q8CDG3;Q8CDG3-2	-0.133438	27.145	-2.85767	0.00675978	0.110916	-2.7148	Vcpip1	Vcpip1
Q3UZZ6;A0A1B0GR49;A0A1B0GST5;O35400;O35400-2;Q80VR3	0.20148	31.4888	2.85759	0.00676826	0.110916	-2.71561	Sult1d1	Sult1d1
Q8CHR6;A0A0G2JF48	0.16886	32.6927	2.85701	0.00677144	0.110916	-2.71636	Dpyd	Dpyd
E0CZE8;E0CXR0;E0CX98;Q9D2C7	-0.212962	27.4349	-2.85001	0.00689597	0.112384	-2.73281	Tmbim6	Tmbim6
Q99J27	-0.177537	27.3729	-2.84861	0.006921	0.112384	-2.73608	Slc33a1	Slc33a1
P11352;A0A0A6YVV2;A0A0A6YY34	-0.136229	32.8569	-2.84068	0.00706523	0.114133	-2.7547	Gpx1	Gpx1
P35564	-0.119287	32.7456	-2.83936	0.00708958	0.114133	-2.7578	Canx	Canx
Q9CPU4	0.658517	27.0175	2.85024	0.00728885	0.11684	-2.73709	Mgst3	Mgst3
Q8R0F9	-0.0826209	32.7515	-2.82242	0.00740799	0.11703	-2.79742	Sec14l4	Sec14l4
Q6PIP5	0.152274	27.7877	2.82017	0.00745115	0.11703	-2.80266	Nudcd1	Nudcd1
Q6WKZ7	0.290458	25.6757	2.88689	0.00745299	0.11703	-2.61348	Nostrin	Nostrin
Q9D0R2	0.107827	32.6742	2.81863	0.00748092	0.11703	-2.80625	Tars	Tars
Q99JX7;V9GXF3;V9GXW3;V9GX96;V9GXM5	-0.150681	28.6223	-2.81633	0.00752561	0.11703	-2.81162	Nxf1	Nxf1
Q14DH7;Q14DH7-2	0.362298	29.2646	2.82268	0.00753847	0.11703	-2.80748	Acss3	Acss3
P28650;J3QN31;P28650-2	0.305638	28.9344	2.82066	0.00754061	0.11703	-2.80928	Adssl1	Adssl1
Q8BHC4;B0QZX9	-0.18198	28.1659	-2.81506	0.00755033	0.11703	-2.81457	Dcakd	Dcakd
Q811S7-2;Q811S7;Q9ERA0-3;Q9ERA0;Q9ERA0-2	-0.226649	27.4362	-2.87801	0.0076157	0.117558	-2.63326	Ubp1	Ubp1
Q8QZT1	-0.142137	35.5844	-2.79743	0.0079019	0.121475	-2.85556	Acat1	Acat1
B1AQR8;G3X9T7;O08573-3;O08573-2;O08573	0.0939011	32.5154	2.79298	0.00799315	0.122377	-2.8659	Lgals9	Lgals9
Q9CQS8;E9PW43	-0.162295	29.2869	-2.78846	0.00808674	0.123306	-2.87637	Sec61b;Gm10320	Sec61b
Q91X91	0.0847648	34.0105	2.78483	0.00816258	0.123959	-2.88477	Qprt	Qprt
Q9D1D4;Q9D1D4-2	-0.116876	32.1389	-2.78243	0.0082131	0.124223	-2.89032	Tmed10	Tmed10
P62908;D3YV43;A0A140LI77	-0.0826585	34.0298	-2.779	0.00828578	0.12439	-2.89824	Rps3	Rps3
P70266;Q6DTY7-2;Q6DTY7-6;Q6DTY7-5;Q6DTY7;B2Z893	0.138584	30.7651	2.77865	0.00829326	0.12439	-2.89906	Pfkfb1	Pfkfb1
Q8CFV9	-0.251953	26.1879	-2.78098	0.00832359	0.12439	-2.89922	Rfk	Rfk
Q9DAK9	0.11194	29.3182	2.77013	0.00847658	0.126173	-2.91871	Phpt1	Phpt1
Q8BM55;D3Z6S1;Q8BM55-2	-0.168629	28.3771	-2.76561	0.00857556	0.127142	-2.92915	Tmem214	Tmem214
Q8VHE0	-0.126754	29.6031	-2.75807	0.00874261	0.129108	-2.94648	Sec63	Sec63
Q8K5B2;D3Z6A4;D3Z1G3	0.167874	29.4507	2.74836	0.00896238	0.131372	-2.96878	Mcfd2	Mcfd2
Q8CH25-2;Q8CH25;A0A1L1STF9;A0A1L1SRL0	-0.113377	27.4443	-2.74731	0.0089866	0.131372	-2.9712	Sltm	Sltm
Q3UGR5;Q3UGR5-2;D3YZI3;D3YUN7	0.143474	28.6331	2.74668	0.00900096	0.131372	-2.97263	Hdhd2	Hdhd2
Q920R0;Q920R0-2	0.147334	28.2092	2.74366	0.00907055	0.131874	-2.97954	Als2	Als2
Q60932-2;Q60932;F2Z471	0.109131	33.4085	2.73746	0.00921522	0.133043	-2.99374	Vdac1	Vdac1
Q3B7Z2;Q3B7Z2-2	0.10926	29.3863	2.73518	0.009269	0.133043	-2.99896	Osbp	Osbp
B8JI96	-0.694285	27.6846	-2.74701	0.00929019	0.133043	-2.99042	Mup14	Mup14
Q9JI75	0.142569	32.4602	2.73417	0.00929279	0.133043	-3.00126	Nqo2	Nqo2
Q64261;A0A0G2JGA8;A0A0G2JGH2;J3QPN4	0.152011	28.0226	2.73051	0.00937989	0.133779	-3.00963	Cdk6	Cdk6
P07309	0.195111	30.5942	2.72486	0.00952229	0.135296	-3.02292	Ttr	Ttr
Q8VBT2;D3Z221	0.235083	33.233	2.7083	0.0100098	0.141685	-3.06502	Sds	Sds
Q8R010;Q8R3V2	0.101993	28.3333	2.7004	0.0101251	0.142779	-3.07813	Aimp2	Aimp2
P62334	0.0939201	31.366	2.6989	0.0101635	0.142783	-3.08152	Psmc6	Psmc6
G3X928;Q6NZC7	-0.106006	29.3561	-2.69286	0.0103199	0.144441	-3.09519	Sec23ip	Sec23ip
P97742	-0.160862	32.1484	-2.6863	0.0104925	0.145912	-3.11003	Cpt1a	Cpt1a
Q91WN4;Q91WN4-2;Q3V0K6	-0.107484	32.6463	-2.68591	0.0105029	0.145912	-3.11092	Kmo	Kmo
Q9EQG9-2;Q9EQG9;Q9EQG9-3	0.215885	26.9694	2.68038	0.0106504	0.147416	-3.12339	Col4a3bp	Col4a3bp
Q922Q8	-0.149408	31.2297	-2.66816	0.0109834	0.151465	-3.1509	Lrrc59	Lrrc59
Q9CQZ6	0.148354	30.3272	2.66388	0.011102	0.152541	-3.1605	Ndufb3	Ndufb3
Q2TPA8;B1AX78;B1AX77	-0.142079	30.8003	-2.6615	0.0111688	0.152898	-3.16586	Hsdl2	Hsdl2
A0A1W2P7P6;Q91W52;Q91W52-2;A0A1W2P7R5;A0A1W2P7Q0	-0.169676	28.1417	-2.6635	0.0113058	0.154029	-3.14854	Tmem19	Tmem19
Q8R0Y6;A0A0N4SW56;A0A0N4SVT2	0.14235	36.9016	2.65283	0.0114143	0.154029	-3.18528	Aldh1l1	Aldh1l1
Q99N15;A2AFQ2;O08756	-0.177747	33.3949	-2.65227	0.0114306	0.154029	-3.18654	Hsd17b10	Hsd17b10
Q8CFJ7;D3Z5G2;Q8CFJ7-2;D3Z2H6;F6ZZX2	-0.244058	27.5639	-2.66622	0.0114447	0.154029	-3.14635	Slc25a45	Slc25a45
O08705;A0A1W2P719;O35940	0.159221	30.7624	2.65136	0.0114567	0.154029	-3.18858	Slc10a1	Slc10a1
P39039;P39039-2	-0.24432	27.3331	-2.65275	0.0115121	0.154221	-3.18963	Mbl1	Mbl1
Q8VC30	0.163371	35.5146	2.64697	0.0115833	0.154623	-3.19839	Dak	Dak
Q8VEK0;D3YVV1;Q8BHG3	-0.163387	29.4011	-2.64368	0.0116793	0.155092	-3.20575	Tmem30a	Tmem30a
E9PUM4;A0A1L1SQ51;Q71LX4;A0A1L1SRI1;A0A1L1SQP9;A0A1L1SVA8	-0.0996108	29.5313	-2.6421	0.0117255	0.155092	-3.20928	Tln2	Tln2
Q4VBD2;A0A0G2JGM7;A0A0G2JG34	-0.138559	27.8897	-2.63911	0.0118135	0.155092	-3.21595	Tapt1	Tapt1
P30416;F6S2D5;F7CAT1	-0.106232	32.1804	-2.63808	0.0118441	0.155092	-3.21825	Fkbp4	Fkbp4
Q9CXW4;E9PYL9;A2BH06	-0.110076	32.555	-2.63655	0.0118894	0.155092	-3.22166	Rpl11;Gm10036	Rpl11
O54950;E0CXJ7;Q8BGM7-2;Q8BGM7	0.175045	27.5488	2.63624	0.0118985	0.155092	-3.22234	Prkag1	Prkag1
P11725;Q8R1A8	-0.108687	36.2084	-2.63391	0.0119682	0.155092	-3.22755	Otc	Otc
Q80ZP8;Q3TMX5;Q9CXI5;F6USD5;F6T4L3;F7C1S6	-0.162769	29.7093	-2.63342	0.0119829	0.155092	-3.22864	Manf	Manf
Q8VE38;Q8VE38-2;E9Q690;E9Q8U8;E9PZL5;E9Q2B7;F6XLU3;F6SAD4;E9Q4W0;E9PWW7	0.11262	29.2657	2.63249	0.0120107	0.155092	-3.23071	Oxnad1	Oxnad1
Q9D8W7;A0A0J9YUI7;A0A0J9YU56;A0A0J9YU93	-0.17581	27.6996	-2.63043	0.0120726	0.155092	-3.2353	Ociad2	Ociad2
A0A0R4J1V0;Q9JIL4;D3YZS9;D3YW13;D3Z114	-0.0869716	32.0852	-2.6288	0.0121219	0.155092	-3.23892	Pdzk1	Pdzk1
Q9D8N0	-0.0815959	33.4675	-2.62816	0.0121411	0.155092	-3.24033	Eef1g	Eef1g
Q8R570;B2FDF6;Q8R570-2;I7HFU4;I7HPB1;J3JS29	-0.119721	27.9025	-2.62767	0.012156	0.155092	-3.24143	Snap47	Snap47
Q9DAC2;Q8VCG4	-0.215494	28.0068	-2.62847	0.0122301	0.155509	-3.23938	C8g	C8g
Q3U0V2	0.252238	25.4959	2.66528	0.0123073	0.155618	-3.0496	Tradd	Tradd
Q61510;Q5SU71;Q5SU72	-0.161799	27.9154	-2.62224	0.0123217	0.155618	-3.25349	Trim25	Trim25
Q9CXR1	0.205973	28.9193	2.6202	0.0123946	0.156014	-3.25847	Dhrs7	Dhrs7
Q63918	0.190651	28.2228	2.61793	0.0124549	0.156248	-3.26307	Sdpr	Sdpr
Q9WUA2;A0A087WPV4;A0A087WS80;A0A087WQ15	-0.0776486	30.8852	-2.61303	0.0126079	0.15764	-3.27394	Farsb	Farsb
G3X983;Q66JZ4;D6RHM0	-0.255253	25.5353	-2.64772	0.012834	0.159935	-3.11972	Tcaim;TCAIM	Tcaim
A0JNY3;Q8BUV3	-0.10795	30.9189	-2.6032	0.0129195	0.160468	-3.29568	Gphn	Gphn
A0A0R4J032;P06683	-0.341115	27.2401	-2.60016	0.0131374	0.162635	-3.30731	C9	C9
O88822;A0A1L1SSH0	0.198082	28.6885	2.59316	0.0132454	0.163224	-3.31783	Sc5d	Sc5d
P20108	0.100401	32.6587	2.59235	0.013272	0.163224	-3.31962	Prdx3	Prdx3
F6S1R2;Q8N9S3-2;Q8N9S3;Q8N9S3-3;A2AF82;A2AF81	-0.187705	26.4809	-2.59266	0.0133647	0.163361	-3.32255	Ahsa2	Ahsa2
E9PWR7;E9Q9B1;Q3TMK4;E9Q7X9	0.16626	26.2567	2.59578	0.0133703	0.163361	-3.31141	Evi5	Evi5
P56593	-0.165791	32.876	-2.58788	0.0134197	0.163433	-3.32946	Cyp2a12	Cyp2a12
Q9DB05;P28663;A0A1B0GR35	0.109079	29.8122	2.58464	0.0135279	0.164217	-3.3366	Napa	Napa
Q9JIK5	-0.0744202	29.0684	-2.58322	0.0135753	0.164262	-3.33971	Ddx21	Ddx21
A0A0R4J0B4;Q99KK2;Q99KK2-2;A0A0N4SW65;A0A0N4SWC3	-0.107354	30.0981	-2.58154	0.0136318	0.164414	-3.3434	Cmas	Cmas
P62281;A0A1B0GRR3;A0A1B0GSE8	-0.0817572	33.2457	-2.57869	0.0137283	0.164499	-3.34966	Rps11	Rps11
Q8C561-2;Q8C561;Q8C561-3	-0.218112	25.7676	-2.58048	0.013772	0.164499	-3.33533	Lmbrd2	Lmbrd2
Q3TMC4;Q8BGF9;Q3TNN4	0.208727	25.975	2.57721	0.0137784	0.164499	-3.3529	Slc25a44	Slc25a44
E9QLS6;Q6PF93-2;Q6PF93;D3YZ98;E9Q824	-0.117367	26.2491	-2.57441	0.0138741	0.164499	-3.35905	Pik3c3	Pik3c3
Q9CWJ9	0.0748538	31.2827	2.57375	0.0138968	0.164499	-3.3605	Atic	Atic
P40142;E0CY51;A0A0R4J2A3;Q9D4D4	0.122163	35.2997	2.5736	0.0139019	0.164499	-3.36083	Tkt	Tkt
Q9DBJ1	0.0769681	34.0388	2.57142	0.013977	0.164867	-3.36561	Pgam1	Pgam1
Q99LE6	-0.120592	28.5614	-2.5656	0.0141791	0.166363	-3.37835	Abcf2	Abcf2
Q5RKN9;P47753;A0A0G2JE27	0.0769867	29.86	2.56521	0.0141925	0.166363	-3.3792	Capza1	Capza1
D3YYD6;Q9JJJ3	-0.345169	28.5506	-2.58411	0.0143248	0.16739	-3.28543	Aqp9	Aqp9
P47857;P47857-2;P47857-3	0.294156	29.3261	2.56316	0.0144151	0.167491	-3.3892	Pfkm	Pfkm
P60229	-0.0967189	29.768	-2.55868	0.0144227	0.167491	-3.39347	Eif3e	Eif3e
Q91VA7;V9GXV0	0.119974	30.6478	2.55479	0.0145613	0.168455	-3.40196	Idh3b	Idh3b
P47941	0.0942783	28.4591	2.55309	0.0146222	0.168455	-3.40566	Crkl	Crkl
P20918	-0.118686	31.651	-2.55258	0.0146404	0.168455	-3.40676	Plg	Plg
E9Q5C9;E9Q5C9-2	-0.154394	28.312	-2.55035	0.0147209	0.168863	-3.41162	Nolc1	Nolc1
P10711;E9PYD5;P10711-2;B7ZCS4;F6XMY4	-0.106624	28.545	-2.54354	0.014969	0.171185	-3.42644	Tcea1	Tcea1
Q8VI47	-0.105085	30.941	-2.54197	0.0150269	0.171325	-3.42986	Abcc2	Abcc2
B2RRF0;A0A1W2P7Y1;P35822;A0A1W2P706	-0.235983	25.9383	-2.56953	0.0152594	0.173448	-3.27614	Ptprk	Ptprk
Q8BVW3;Q8BVW3-3;Q8BVW3-2	-0.16511	25.8613	-2.53402	0.015433	0.174892	-3.43677	Trim14	Trim14
Q9Z211	-0.260747	28.8921	-2.53448	0.0155445	0.175366	-3.45411	Pex11a	Pex11a
P40124;B1ARS0	0.0882969	31.7838	2.52751	0.0155684	0.175366	-3.46121	Cap1	Cap1
Q99KV1	-0.157785	30.427	-2.52568	0.0156381	0.175624	-3.46517	Dnajb11	Dnajb11
O70194	-0.0675201	31.2344	-2.52328	0.01573	0.176129	-3.47035	Eif3d	Eif3d
E9Q4Q2;D3YZC9;D3YZD0;Q64213-2;Q64213-3;Q64213;D3YVH4;F8WHF9;D6RDB7	-0.0976442	28.4413	-2.52114	0.0158128	0.176244	-3.475	Sf1	Sf1
Q8CI94	0.273034	29.1724	2.5239	0.0158596	0.176244	-3.47403	Pygb	Pygb
Q9Z0K8	-0.319484	27.5157	-2.5256	0.0158915	0.176244	-3.47352	Vnn1	Vnn1
F6V6T4;Q9R0Q3;Q8BPI2	-0.149133	30.8004	-2.51816	0.0159282	0.176244	-3.48143	Tmed2	Tmed2
Q9QWK4	0.342288	25.6039	2.5514	0.0160396	0.176955	-3.40793	Cd5l	Cd5l
Q8BMS4	-0.162534	28.8528	-2.5096	0.016264	0.178834	-3.49988	Coq3	Coq3
Q9EPE9	-0.101825	30.5504	-2.50845	0.0163094	0.178834	-3.50235	Atp13a1	Atp13a1
P48036;A0A0G2JGQ0	0.192496	33.1826	2.50893	0.016353	0.178834	-3.50328	Anxa5	Anxa5
Q5RKZ7;Q5RKZ7-3;G3UYX9;G3UXN5;G3UZD4;G3UWH1	-0.118051	29.1934	-2.50583	0.0164137	0.17884	-3.50798	Mocs1	Mocs1
G5E8V9;E9Q3G5;A2RSX9;E9QAY5	-0.141531	27.8765	-2.50459	0.0164633	0.17884	-3.51065	Arfip1	Arfip1
P70245;A2AC29	0.145955	30.4743	2.50376	0.0164966	0.17884	-3.51244	Ebp	Ebp
Q9CWW6	-0.125572	27.6068	-2.5009	0.0166117	0.179569	-3.51858	Pin4	Pin4
P23881;A2AW45	0.18592	26.4778	2.50589	0.0167736	0.180607	-3.49243	Tcea3	Tcea3
Q9CQ54;A0A0U1RPJ5	0.110187	29.8257	2.49616	0.016804	0.180607	-3.52875	Ndufc2	Ndufc2
Q91ZE0	0.195668	26.876	2.49324	0.0169239	0.181222	-3.53503	Tmlhe	Tmlhe
P19639	0.577527	31.3387	2.50266	0.017005	0.181222	-3.52888	Gstm3	Gstm3
Q61646	-0.307128	30.5062	-2.49641	0.0170062	0.181222	-3.53459	Hp	Hp
Q80X85	-0.176473	26.7606	-2.51845	0.017209	0.182682	-3.42307	Mrps7	Mrps7
P47754;D6RCW7;A0A0N4SVM0	0.0920404	31.307	2.48513	0.0172596	0.182682	-3.55237	Capza2	Capza2
A0A087WQT6;O89110	-0.130141	28.798	-2.48442	0.0172893	0.182682	-3.55389	Casp8	Casp8
Q9CRB8	0.136362	28.7344	2.47958	0.0174932	0.184317	-3.56423	Mtfp1	Mtfp1
Q8BYH7;I6L974;A0A140LHP1;A0A140LIS2	0.158102	27.4197	2.46987	0.0179084	0.187859	-3.58492	Tbc1d17	Tbc1d17
Q8BY07;A0A0J9YUG5;Q8BGM4;D3Z271;F6RCZ2	0.162422	26.2433	2.46939	0.0179295	0.187859	-3.58595	Wbscr27	Wbscr27
P51863	-0.131606	28.9498	-2.46652	0.0180542	0.188136	-3.59207	Atp6v0d1	Atp6v0d1
P29341;F6ZAX1;Q8C7D3	-0.0821564	33.0066	-2.4664	0.0180593	0.188136	-3.59231	Pabpc1	Pabpc1
P62830;A2A6F8	-0.0839393	31.9754	-2.46532	0.0181064	0.188136	-3.59461	Rpl23	Rpl23
Q564E2;P06151;A0A1B0GSX0;A0A1B0GSR9;D3YZQ9;A0A1B0GQX5;A0A1B0GT41;A0A1B0GSL7;A0A1B0GRW9;A0A1B0GS79;A0A1B0GRC1;A0A1B0GRS2	-0.122934	35.6882	-2.45496	0.0185639	0.192299	-3.61659	Ldha	Ldha
Q9CR76	-0.171608	25.693	-2.48495	0.0186096	0.192299	-3.4854	Tmem186	Tmem186
Q9QXE7	0.159268	25.8712	2.4549	0.0188153	0.193891	-3.57751	Tbl1x	Tbl1x
P49722	0.085873	31.9605	2.44379	0.0190693	0.195866	-3.64024	Psma2	Psma2
E9Q1U6;Q6PEE2;Q6PEE2-2	-0.212135	26.0009	-2.44747	0.0191523	0.195866	-3.62705	Ctif	Ctif
Q3UNX5;Q3UNX5-2	-0.152913	31.4151	-2.44173	0.0191637	0.195866	-3.64458	Acsm3	Acsm3
P97351	-0.0888503	34.0841	-2.42749	0.0198287	0.201837	-3.67457	Rps3a	Rps3a
Q91X70	-0.345204	29.0934	-2.43294	0.0198555	0.201837	-3.67014	C6	C6
G3UXL2;Q9D7G0	0.146284	29.21	2.42418	0.019986	0.202615	-3.68151	Prps1l3;Prps1	Prps1l3
A2ARD6;Q9CXF0;Q6NSV5;A2ARD7	0.101675	32.2244	2.42126	0.0201261	0.203485	-3.68765	Kynu	Kynu
Q91Y97	0.134076	37.2151	2.41811	0.0202782	0.203779	-3.69426	Aldob	Aldob
A2AS03;E9QAM5;A2AS05	-0.087388	29.443	-2.41738	0.0203133	0.203779	-3.69578	Helz2	Helz2
Q9CPT5;D3Z7M5;D6RDE0	-0.12278	27.6871	-2.417	0.0203317	0.203779	-3.69657	Nop16	Nop16
E9PXK7;Q9Z210;D6RFQ2	-0.140816	27.5024	-2.41616	0.0203725	0.203779	-3.69834	Pex11b	Pex11b
O70572;D6RGM4	-0.135569	27.3392	-2.41417	0.0204697	0.203913	-3.70251	Smpd2	Smpd2
Q99KR3	0.137507	32.3625	2.41366	0.0204946	0.203913	-3.70358	Lactb2	Lactb2
Q8BIL5;Q8BIL5-2;Q8BJ23	-0.17021	26.5878	-2.41075	0.0206373	0.20479	-3.70967	Hook1	Hook1
E9Q0A7;Q4KMM3-3;Q4KMM3-2;Q4KMM3-4;Q4KMM3;B1H3M0	-0.132949	27.6211	-2.40597	0.0208731	0.206489	-3.71964	Oxr1	Oxr1
A0A0R4J1G9;Q8CI59;E9QN92;Q8CI59-2;D3YTP0	-0.152675	27.1856	-2.40762	0.0209187	0.206489	-3.71446	Steap3	Steap3
Q8CAK1;B2FDE8	-0.130731	27.9716	-2.403	0.0210215	0.20696	-3.72585	Iba57	Iba57
Q9QXF8	0.140703	35.3912	2.40034	0.0211549	0.207728	-3.7314	Gnmt	Gnmt
Q8CII2;A0A0A6YVX4;Q8CII2-2	-0.214161	25.03	-2.42597	0.0213316	0.208916	-3.60638	Cdc123	Cdc123
Q8K0R6;J3KMU5	-0.222234	25.8797	-2.39539	0.021534	0.210349	-3.73522	Gltpd2	Gltpd2
F6YVP7;P62270;S4R1N6	-0.121678	33.1301	-2.38717	0.0218266	0.212654	-3.7588	Gm10260;Rps18	Gm10260
Q9D110;B2KF83;F6Q785	0.107754	29.3197	2.38453	0.0219636	0.213433	-3.76427	Mthfs	Mthfs
Q99K28;Q99K28-2	-0.0739214	30.7145	-2.38096	0.02215	0.214635	-3.77167	Arfgap2	Arfgap2
Q8BPM0-2;Q8BPM0;Q8BPM0-3	-0.142814	26.9029	-2.37954	0.0222244	0.214635	-3.77461	Daam1	Daam1
A6X919;A6X919-2;A6X919-3	-0.14261	26.1109	-2.39616	0.0222588	0.214635	-3.70986	Dpy19l1	Dpy19l1
P62242	-0.0912785	33.595	-2.37312	0.0225644	0.21655	-3.7879	Rps8	Rps8
Q9D8B3	-0.254895	25.9937	-2.38373	0.0225729	0.21655	-3.70434	Chmp4b	Chmp4b
Q64152-2	-0.0989511	30.3403	-2.3709	0.0226828	0.216605	-3.79248	Btf3	Btf3
G3UVU9;Q9ERI5-2;Q9ERI5;F6VRF7;F6VMC4	-0.140041	25.1218	-2.37807	0.0227181	0.216605	-3.75663	Jmjd6	Jmjd6
Q9CPQ3	0.17795	27.124	2.37432	0.0227716	0.216605	-3.78034	Tomm22	Tomm22
P17563;D6RHN2	0.146346	33.0175	2.36732	0.0228752	0.216605	-3.79986	Selenbp1	Selenbp1
Q3UKN6;P81117;S4R2R9	-0.390011	25.1895	-2.41643	0.0230019	0.216605	-3.61605	Nucb2	Nucb2
P48758;A0A1B0GRG8	0.215005	32.5356	2.36744	0.023015	0.216605	-3.80261	Cbr1	Cbr1
Q2PZL6;Q2PZL6-2	-0.255473	29.9409	-2.37814	0.0230971	0.216605	-3.76755	Fat4	Fat4
P11714	-0.11574	33.0136	-2.36292	0.0231141	0.216605	-3.80895	Cyp2d9	Cyp2d9
Q8C7G5;A0A1L1SQP3;A0A1L1SSE5;A0A1L1SSC4	0.161079	27.7344	2.36256	0.0231336	0.216605	-3.80969	Apoa5	Apoa5
E9Q5W5;A0A140LJ04;Q5SSH7-2;Q5SSH7	0.138072	27.4873	2.36157	0.0231878	0.216605	-3.81173	Zzef1	Zzef1
Q9JMH6;Q9JMH6-2;A0A1W2P6U1	0.114925	30.8893	2.36109	0.0232139	0.216605	-3.81271	Txnrd1	Txnrd1
Q80XR5;P26369;Q3KQM4;A0A140LJK3;A0A140LJ08	-0.079282	28.9768	-2.35866	0.023347	0.21712	-3.81771	U2af2	U2af2
Q9DBH5	-0.115437	31.9777	-2.35797	0.0233849	0.21712	-3.81913	Lman2	Lman2
Q62392	-0.200105	27.5647	-2.35268	0.0236779	0.219299	-3.83001	Phlda1	Phlda1
Q9EQC1;D3Z3X1;D3Z3X2;A0A0U1RNL4;A0A0U1RQA2;A0A0U1RP28;D3YVB8;D3YU71	-0.134967	30.5266	-2.35041	0.0238046	0.219486	-3.83466	Hsd3b7	Hsd3b7
Q9Z0R4;E9Q3I4;E9Q0N0;Q9Z0R4-2;E9Q3I5;E9Q3I8;E9Q3I9;Q6NZJ5;D3Z6P4;Q6J1S9;F6R6C8;F6ZLP6	-0.108253	28.0622	-2.35008	0.023823	0.219486	-3.83534	Itsn1	Itsn1
Q9D281;D3Z2J2	-0.128642	27.8873	-2.34813	0.0239326	0.219486	-3.83935	Fam114a1	Fam114a1
Q8BMS1	-0.101601	35.3619	-2.34799	0.0239403	0.219486	-3.83963	Hadha	Hadha
Q9D1M0	-0.104259	30.9185	-2.34582	0.0240622	0.219486	-3.84406	Sec13	Sec13
P17439;A0A0G2JDK2	-0.298686	28.2501	-2.34844	0.0241063	0.219486	-3.8424	Gba	Gba
O88986;E9PWY6	0.144424	31.7238	2.34397	0.0241674	0.219486	-3.84787	Gcat	Gcat
Q9CZS1;G3UYH1	0.408068	32.7493	2.35064	0.024265	0.219486	-3.84331	Aldh1b1	Aldh1b1
Q9CQW3;Q8CI01	-0.166411	25.2681	-2.36961	0.0242687	0.219486	-3.65134	Proz	Proz
A0A1D5RM90;Q8R3L2-2;Q8R3L2-5;Q8R3L2;B2ZAC8;Q8R3L2-4;Q8R3L2-3;A0A1D5RLU0	-0.138218	28.2614	-2.34193	0.0242833	0.219486	-3.85205	Tcf25	Tcf25
G5E894;Q5SZ93;G3UWD9;Q5SZ92	-0.158171	26.3058	-2.33676	0.0248607	0.224093	-3.84205	Slc17a3	Slc17a3
Q9CR00;A0A0G2JGN6	0.079556	29.9918	2.33053	0.0249401	0.224093	-3.87532	Psmd9	Psmd9
Q9R112;F6ZKZ3;H3BLH2	-0.115079	31.4637	-2.32844	0.0250626	0.224093	-3.8796	Sqrdl	Sqrdl
Q9QXX4	-0.114412	33.5835	-2.32815	0.0250791	0.224093	-3.88017	Slc25a13	Slc25a13
Q9R1J0	0.224435	29.7703	2.33053	0.0250917	0.224093	-3.87809	Nsdhl	Nsdhl
P12970;A0A140T8L3;A0A140T8L1;V9GX35	-0.126544	32.7546	-2.32571	0.025223	0.224269	-3.88515	Rpl7a	Rpl7a
P62264;D3YVF4;D3Z7I1	-0.0902949	33.1677	-2.32537	0.0252426	0.224269	-3.88583	Rps14	Rps14
Q07456	-0.151999	27.9241	-2.32456	0.0252908	0.224269	-3.88749	Ambp	Ambp
Q9DCM0	0.236702	31.3381	2.32563	0.0254222	0.224574	-3.88881	Ethe1	Ethe1
Q9EPB5;Q3U3G8;F6TMN2	0.115117	27.1878	2.32195	0.025445	0.224574	-3.89279	Serhl	Serhl
Q9DBA6;A0A1W2P7A9;A0A1W2P754;A0A1W2P741	-0.132451	26.1023	-2.3226	0.0255455	0.224594	-3.88857	Tysnd1	Tysnd1
P62897;CON__P62894;P00015	0.128916	31.3216	2.31942	0.0255957	0.224594	-3.89793	Cycs	Cycs
Q6PDN3;B1B1A8;Q6PDN3-3;Q6PDN3-2;Q6PDN3-4	-0.103807	29.2046	-2.3189	0.0256268	0.224594	-3.89899	Mylk	Mylk
Q8BTI8;Q8BTI8-3;Q8BTI8-2;A0A087WRX8;A0A087WPS9;A0A087WR98	-0.0898703	29.4796	-2.31561	0.0258241	0.225795	-3.90567	Srrm2	Srrm2
P97792;P97792-2;P97792-3	0.11442	28.9087	2.30905	0.0262218	0.228116	-3.91897	Cxadr	Cxadr
P01901;Q3TH01;G3UXW2;P04223;P04223-2;P14428;P14426;P03991;A0A0B4J1G3	0.132926	30.072	2.30808	0.0262813	0.228116	-3.92094	H2-K1	H2-K1
E9PV24;E9PV24-2;CON__P02672	0.123186	33.1743	2.30681	0.026359	0.228116	-3.92351	Fga	Fga
Q7TNC4-2;Q7TNC4-3;Q7TNC4-4;Q7TNC4;E9Q715;Q05CX5	-0.108528	28.4926	-2.30646	0.0263803	0.228116	-3.92421	Luc7l2	Luc7l2
O89053;G3UYK8;A0A0U1RPY8;D3YW57;G3UX53;D3YXM2	0.203537	28.053	2.30668	0.0263935	0.228116	-3.92422	Coro1a	Coro1a
Q8VBT9;A2ABZ8;Q8VBT9-2;Q8VBT9-3;A2AC05;A2AC02;A2AC03;F7CRQ2;E9Q779;E9PWZ4;A2AC01;E9PVI1;E9PUH8;A2AC00	-0.100604	28.5204	-2.30151	0.0266858	0.229369	-3.93423	Aspscr1	Aspscr1
Q9EP72	-0.0915117	30.3002	-2.301	0.026717	0.229369	-3.93525	Emc7	Emc7
Q8CDN6	0.0820186	31.757	2.30092	0.026722	0.229369	-3.93541	Txnl1	Txnl1
Q61704;E9PVS1;F6ZXJ7	-0.21154	26.7486	-2.30354	0.0268506	0.229947	-3.902	Itih3	Itih3
P11930	0.15534	29.8369	2.29552	0.0270589	0.231202	-3.9463	Nudt19	Nudt19
Q9D6U8	-0.112823	28.913	-2.29277	0.0272324	0.231779	-3.95186	Fam162a	Fam162a
E9Q855;Q3UXS0;O35609	-0.172797	28.6562	-2.29249	0.02725	0.231779	-3.95242	Scamp3	Scamp3
E9Q3V2	-0.267643	28.792	-2.29404	0.0273535	0.232133	-3.95257	Slc35a3	Slc35a3
P16858;A0A0A0MQF6;A0A1D5RLD8;S4R257;S4R1N5;S4R1W8;V9GXA7;V9GX06;A0A0R4J0X7;S4R2G5;Q64467;V9GXK0	0.114027	36.51	2.28969	0.0274272	0.232233	-3.95805	Gapdh	Gapdh
Q3UER8;Q8VCM7	0.168584	32.379	2.2865	0.0276747	0.233802	-3.96517	Fgg	Fgg
Q9EQ06;Q9EQ06-2	-0.131317	31.1887	-2.28461	0.0277516	0.233828	-3.96826	Hsd17b11	Hsd17b11
Q9DBD0;D3YY36;F6W4D3;D3Z4X8	-0.0996808	29.4869	-2.28382	0.0278025	0.233828	-3.96985	Ica;1300017J02Rik	Ica
E9QAS4;E9QAS5;Q6PDQ2;F6WR45;F7C528;E9Q614;B1AR17;F6V4V3	-0.088871	28.7974	-2.27808	0.0281736	0.236279	-3.98136	Chd4	Chd4
Q5FW60	-0.320727	33.4008	-2.28302	0.028261	0.236279	-3.97785	Mup20	Mup20
Q9Z0N1;A2AAW9	-0.0680908	31.3279	-2.27548	0.0283431	0.236279	-3.98656	Eif2s3x	Eif2s3x
A0A0R4J0S3;Q924D0;D3Z792	-0.106672	29.8607	-2.27544	0.0283459	0.236279	-3.98665	Rtn4ip1	Rtn4ip1
D3Z0F5;O88545;F6QK86	0.138808	27.842	2.2751	0.0285132	0.236751	-3.98189	Cops6	Cops6
Q9CU62;S4R179	-0.0683605	28.8483	-2.27242	0.0285441	0.236751	-3.99269	Smc1a	Smc1a
Q71KT5;E0CX74;E9Q4M8;Q3V3I6;E0CYD6;E0CZ93;E0CZB2;E0CX92	0.156272	29.7633	2.27169	0.0285919	0.236751	-3.99414	Tm7sf2	Tm7sf2
Q5EBP8;P49312;P49312-2;V9GXF8	0.0888186	30.6835	2.26784	0.0288473	0.238264	-4.00185	Hnrnpa1	Hnrnpa1
E9Q0U7;Q61699-2;Q61699;D3Z027	-0.13071	30.5875	-2.26618	0.0289574	0.238264	-4.00516	Hsph1	Hsph1
Q08857;A0A0G2JFB7	0.206451	28.8244	2.26743	0.0289651	0.238264	-4.00403	Cd36	Cd36
P61804	-0.167401	29.042	-2.26245	0.0292075	0.239731	-4.01261	Dad1	Dad1
Q9DBG6;A2ACG7	-0.0851313	32.9969	-2.261	0.0293046	0.240003	-4.01548	Rpn2	Rpn2
Q8BU14	-0.126339	29.3805	-2.25789	0.0295152	0.241201	-4.02169	Sec62	Sec62
Q9CR26;F6W5Q8;F8WJC2	0.137009	28.834	2.25577	0.029659	0.24185	-4.0259	Vta1	Vta1
P55302;F6WMD1	0.149158	29.0525	2.25463	0.0297373	0.241963	-4.02818	Lrpap1	Lrpap1
P24369	-0.12279	33.8236	-2.25164	0.0299415	0.243097	-4.03411	Ppib	Ppib
E9QPX3;Q9CXZ1	0.104234	30.4491	2.24975	0.0300716	0.243626	-4.03786	Ndufs4	Ndufs4
G3X8U3	0.112882	28.6581	2.24782	0.0302049	0.244172	-4.04169	2210016F16Rik	2210016F16Rik
Q91XF0;A2A6E7	-0.107318	31.3733	-2.2469	0.0302692	0.244172	-4.04353	Pnpo	Pnpo
Q9JMD3;E9PVP0;G3UW37;G3UY59;G3UY87;G3UYM0;G3UYN6;G3UZB9	-0.0823937	33.1328	-2.24545	0.0303698	0.244457	-4.0464	Stard10	Stard10
P14576;E9PXC0;A0A1W2P809;P14576-2	-0.109102	29.5108	-2.24285	0.0305513	0.245391	-4.05155	Srp54;Srp54c	Srp54
P11862;D3Z503;D6RDR2	0.21303	28.0657	2.24157	0.0307151	0.245736	-4.05511	Gas2	Gas2
Q923B6	-0.182071	29.2527	-2.24113	0.0307252	0.245736	-4.0557	Steap4	Steap4
P97390	0.380711	29.1275	2.24177	0.0310826	0.248066	-4.05998	Vps45	Vps45
A0A0R4J0P7;Q78KK3;D6RDC9;D6RGN1	-0.276811	28.2412	-2.24124	0.0312063	0.248092	-4.06087	Slc22a18	Slc22a18
Q9ERU9	-0.081921	30.2802	-2.23294	0.0312518	0.248092	-4.07115	Ranbp2	Ranbp2
O54988-2;O54988	-0.102498	27.8339	-2.23248	0.0312843	0.248092	-4.07205	Slk	Slk
Q8BGC4	0.0856032	30.8446	2.23074	0.031409	0.248526	-4.07549	Zadh2	Zadh2
Q7TQD7;P46735;E9QNH6;E9Q580;P46735-2;D3YV80;O88329	-0.0699906	31.7711	-2.22987	0.0314716	0.248526	-4.07721	Myo1b	Myo1b
Q9WU79;A0A0R4J1T9;F6PYI8;F6YFQ5;F6XMC0;E9PUR5	0.146516	32.4766	2.22874	0.0315528	0.248644	-4.07943	Prodh	Prodh
Q8C5H8;Z4YK42;A0A087WQI8	-0.0948553	32.1109	-2.22397	0.0318977	0.250835	-4.08882	Nadk2	Nadk2
P35979;F8VQK7	-0.0841306	32.5317	-2.22249	0.0320052	0.251154	-4.09173	Rpl12	Rpl12
Q91XL1;CON__Q2KIF2	-0.310033	24.8455	-2.24967	0.0323983	0.252342	-3.96647	Lrg1	Lrg1
Q5DTM8;A2AIR2;Q5DTM8-2;A2AIR0;A2AIR1	-0.122553	25.8718	-2.22841	0.0324225	0.252342	-3.98223	Rnf20	Rnf20
Q8VDJ3;A0A087WP83;A0A087WS92;A0A087WPC5;A0A087WQY9;A0A087WNQ4;A0A087WPH2	-0.0572366	34.0022	-2.21622	0.0324655	0.252342	-4.10405	Hdlbp	Hdlbp
Q80YQ1;P35441	0.290655	27.2853	2.22034	0.0324915	0.252342	-4.05793	Thbs1	Thbs1
P61982	0.0774512	32.9087	2.21538	0.0325273	0.252342	-4.10569	Ywhag	Ywhag
P52825;A2A8E8;A2A8E7	-0.12219	33.0034	-2.21494	0.0325603	0.252342	-4.10656	Cpt2	Cpt2
P28658	-0.140583	26.8886	-2.20901	0.0330014	0.254602	-4.11817	Atxn10	Atxn10
Q8C0L0;A2ARI0	-0.178113	25.401	-2.21061	0.0330358	0.254602	-4.11043	Tmx4	Tmx4
E9PVA8	-0.107586	30.3595	-2.20677	0.03317	0.254602	-4.12256	Gcn1l1	Gcn1l1
P29758	0.160364	33.662	2.20443	0.0333924	0.254602	-4.1277	Oat	Oat
P33267	-0.120717	34.4173	-2.20375	0.0333981	0.254602	-4.12847	Cyp2f2	Cyp2f2
P62082;F6SVV1	-0.0763866	33.2908	-2.20313	0.0334448	0.254602	-4.12967	Rps7;Gm9493	Rps7
Q8C0E2;Q8C0E2-2	-0.10556	28.4763	-2.20196	0.0335336	0.254602	-4.13196	Vps26b	Vps26b
A0A0R4J2A1;F6UR10;Q9D958	-0.146133	29.5803	-2.20065	0.033633	0.254602	-4.13451	Spcs1	Spcs1
P47738;A0A0G2JEU1;A0A0G2JF60;A0A0G2JFQ0;D3YYF3	0.100384	36.2444	2.20037	0.0336548	0.254602	-4.13506	Aldh2	Aldh2
Q99LC5	-0.0957291	35.5449	-2.19948	0.0337224	0.254602	-4.13679	Etfa	Etfa
Q99ME9	-0.192852	27.5003	-2.20143	0.0337288	0.254602	-4.12008	Gtpbp4	Gtpbp4
Q3V384;F6VT60;E9Q4K2;F6RBS7	0.118696	26.3159	2.20337	0.0337442	0.254602	-4.10265	Lace1	Lace1
O35945	0.164795	32.6517	2.19976	0.0337674	0.254602	-4.13706	Aldh1a7	Aldh1a7
Q8VCX1	0.160319	33.656	2.19906	0.0338022	0.254602	-4.1382	Akr1d1	Akr1d1
P48024;J3QN87;J3QPZ8	-0.140028	29.305	-2.19692	0.0339183	0.254965	-4.14178	Eif1	Eif1
Q91WS0	0.0801535	32.8095	2.19351	0.0341814	0.255355	-4.14843	Cisd1	Cisd1
Q9DBK7;H3BJA7;K7N787;H3BKY9	0.216453	26.2575	2.19935	0.0342241	0.255355	-4.07482	Uba7	Uba7
A0A0R4J0G0;Q8BH04	0.241788	26.9077	2.19319	0.0342683	0.255355	-4.14979	Pck2	Pck2
Q8BTZ7	-0.081554	30.3306	-2.19121	0.0343598	0.255355	-4.15291	Gmppb	Gmppb
E9PV44;O35143	0.24636	26.5651	2.19808	0.0343639	0.255355	-4.1186	Atpif1	Atpif1
B7ZMP1;B7ZMP1-2;E9Q1R1	-0.0965092	29.0784	-2.19096	0.0343787	0.255355	-4.15339	Xpnpep3	Xpnpep3
Q01405;E9Q1S3	-0.0603487	32.4537	-2.18919	0.0345169	0.255389	-4.15684	Sec23a	Sec23a
Q6GQT9	0.0669681	30.8777	2.18915	0.0345194	0.255389	-4.1569	Nomo1	Nomo1
Q91X34	-0.0926991	32.8779	-2.18812	0.0346005	0.255485	-4.15892	Baat	Baat
Q9CZW4;E9PUC2;D3Z4I4	0.209343	26.1864	2.18588	0.0347755	0.256273	-4.16326	Acsl3	Acsl3
Q8CCN6;Q60649;E9PY58	-0.105634	28.852	-2.1829	0.0350104	0.257498	-4.16905	Clpb	Clpb
Q921M7	0.1544	26.8062	2.18071	0.0351838	0.2582	-4.1733	Fam49b	Fam49b
E9QLQ3;Q61409;Q9Z0X4	0.121482	27.3039	2.17954	0.0352764	0.2582	-4.17556	Pde3b	Pde3b
Q8BUR4-2;Q8BUR4;A0A1B0GSI1	-0.147287	25.332	-2.18772	0.0353123	0.2582	-4.11212	Dock1	Dock1
P51658	-0.217556	30.7153	-2.17497	0.0358549	0.261657	-4.18681	Hsd17b2	Hsd17b2
Q02257	-0.109004	29.8234	-2.17112	0.0359508	0.261847	-4.19183	Jup	Jup
Q922H4;D3Z0T7;D3Z2L8;D3YVK2;D3Z2T0;D3Z5Z5;D3Z3L0;D3Z3M0;A0A087WPV7	-0.107636	28.4472	-2.16588	0.0363767	0.263509	-4.20194	Gmppa	Gmppa
B1AZ46;Q8BKX1-3;Q8BKX1-2;Q8BKX1;Q8BKX1-4	-0.120103	27.26	-2.16587	0.0363776	0.263509	-4.20196	Baiap2	Baiap2
Q9Z1T1	-0.0877898	29.6811	-2.16572	0.0363897	0.263509	-4.20225	Ap3b1	Ap3b1
A2AUK7;A2AUK8;A2AUK5;Q9Z2H5-3;Q9Z2H5-2;Q9Z2H5;A2AUK6	0.310857	24.6214	2.16558	0.0365393	0.263652	-4.20404	Epb4.1l1;Epb41l1	Epb4.1l1
B9EJ54;A0A0J9YUD5;E9Q880	-0.0964277	28.7785	-2.16377	0.03655	0.263652	-4.20602	Nup205	Nup205
Q8R123;Q8R123-2;F8WGX4;E0CZ66	-0.0713587	29.2274	-2.15793	0.0370316	0.266613	-4.21725	Flad1	Flad1
Q6PFB2;Q8VE37;A2CER2	-0.0896051	28.6749	-2.15562	0.0372234	0.267481	-4.22168	Rcc1	Rcc1
P16330-2;P16330	0.135506	27.5015	2.14959	0.0377293	0.270597	-4.23326	Cnp	Cnp
A0A1B0GR84;Q9D938	-0.177905	25.7364	-2.16641	0.0378965	0.271177	-4.1519	Tmem160	Tmem160
Q9QYJ0	-0.0908865	31.2465	-2.14617	0.0380187	0.271177	-4.2398	Dnaja2	Dnaja2
Q9D7P6;D3Z7W0;D3Z0K9	-0.117119	28.0884	-2.14607	0.0380269	0.271177	-4.23999	Iscu	Iscu
P53994;Q3TEG7;G3UXQ7;G3V022	-0.0937614	31.0567	-2.1419	0.038383	0.272918	-4.24797	Rab2a;Rab2b	Rab2a
Q99JY8	-0.256127	26.398	-2.15532	0.0384166	0.272918	-4.17158	Ppap2b	Ppap2b
Q9CXA2	0.104762	28.9863	2.13833	0.0386899	0.273089	-4.25479	L3hypdh	L3hypdh
P50396;D6RI86;B7FAU8	0.0543239	31.0674	2.13828	0.038694	0.273089	-4.25488	Gdi1	Gdi1
P21126;F8WHM4	0.152873	26.013	2.14177	0.0387275	0.273089	-4.25071	Ubl4a	Ubl4a
P62259;D6REF3;F6WA09	0.0774951	33.5505	2.13731	0.0387776	0.273089	-4.25673	Ywhae	Ywhae
E0CX20;Q6PGH1	-0.11949	26.1573	-2.13515	0.0389652	0.273089	-4.26086	Bud31	Bud31
Q8R409	-0.111147	27.2391	-2.13443	0.0390272	0.273089	-4.26222	Hexim1	Hexim1
D3Z6Y2;Q91ZH7;D3YU06;Q91ZH7-2;F6RSE8	-0.123496	27.9468	-2.13426	0.0390423	0.273089	-4.26255	Abhd3	Abhd3
Q6P8I4;F8WI88;D3YWA4;Q3TM89	-0.128366	27.3811	-2.13559	0.0390897	0.273089	-4.25192	Pcnp	Pcnp
Q05915	-0.109208	28.8956	-2.13269	0.0391791	0.273089	-4.26554	Gch1	Gch1
P49138;A0A087WSN7;Q3UMW7-2;Q3UMW7-3;Q3UMW7;B1AVU1;Q9D2E1;Q922R0	0.143019	26.6121	2.13227	0.039215	0.273089	-4.26633	Mapkapk2	Mapkapk2
Q61838;D3YUI3	0.119624	33.7542	2.13122	0.0393075	0.273089	-4.26834	A2m	A2m
Q711T7;G5E8V4;D3Z0K2	0.128324	28.1833	2.13114	0.0393143	0.273089	-4.26849	Nadsyn1	Nadsyn1
B8JJN0;B8JJM5;P04186;F6VQX8;F6XQ00;B8JJM6;H3BK95;F6W2T4;B8JJM3;F6WZA2;F6ZCY7;B8JJM9	-0.138912	29.7997	-2.12749	0.0396345	0.274804	-4.27543	Gm20547;Cfb	Gm20547
O70303	-0.176458	26.9162	-2.14387	0.0398043	0.275089	-4.16083	Cideb	Cideb
Q80YQ8;F6V8A7	0.28809	27.4368	2.14395	0.0398222	0.275089	-4.18093	Rmnd5a	Rmnd5a
P58137;Q8BZR4;G3UXJ8	-0.115363	29.4198	-2.12364	0.0399748	0.275635	-4.28274	Acot8	Acot8
A0A0J9YU79;P97328;A0A0J9YUK6	0.146138	34.2054	2.1208	0.0402374	0.276554	-4.28822	Khk	Khk
A2AS89	-0.13648	31.7578	-2.12049	0.0402556	0.276554	-4.28872	Agmat	Agmat
Q0VF62;Q8CCN5;B1AR74;F7C0F2;B1AR76;F7CPM1;Q8CCN5-2;F6VJ09;B1B0B3;Q5SWI1	-0.127824	26.2595	-2.11537	0.040715	0.279149	-4.29841	Bcas3	Bcas3
Q64685	0.152466	27.5166	2.11647	0.0407821	0.279149	-4.27285	St6gal1	St6gal1
Q8K4Z3	0.0983374	29.0804	2.11287	0.0409416	0.279442	-4.30315	Apoa1bp	Apoa1bp
A0A0R4J0B5;Q91W34;D6RDS0;Q91W34-2	-0.114829	26.4826	-2.11205	0.0410156	0.279442	-4.30469
H7BX88;P47934;B7ZDD7;F7BF80;A2AWJ5	0.244066	28.7563	2.11384	0.0410865	0.279442	-4.30346	Crat	Crat
O88952	-0.143459	28.3126	-2.10946	0.0412514	0.279442	-4.30958	Lin7c	Lin7c
E9Q1W7;Q8BM85;Q8BM85-2	-0.136465	25.5445	-2.11112	0.0412661	0.279442	-4.3073	Tbck	Tbck
Q8BVU5;A2AH27;A2AH28;A2AH29;A2AH30	-0.148374	26.7903	-2.10923	0.0412719	0.279442	-4.31001	Nudt9	Nudt9
Q60989;A2BGY5	-0.103566	25.855	-2.11429	0.0415329	0.280703	-4.2907	Xiap	Xiap
Q9ERS2	0.0684721	30.9911	2.10459	0.0416975	0.281308	-4.31876	Ndufa13	Ndufa13
P26040	-0.147237	28.1181	-2.1016	0.0419742	0.282666	-4.3244	Ezr	Ezr
O88746;Q3UDC3;A0A1D5RM45;A0A1D5RM84;A0A1D5RL90;A0A1D5RM51;A0A1D5RM12	0.104044	27.9505	2.09838	0.042273	0.284168	-4.33044	Tom1	Tom1
Q91XT4;F6Q2Y9	-0.08956	29.531	-2.09638	0.0424603	0.284917	-4.33421	Sec16b	Sec16b
Q9WTX2	0.107255	28.2616	2.08901	0.0431548	0.288827	-4.34803	Prkra	Prkra
Q11136;G3UXC5	-0.105564	29.431	-2.08857	0.043197	0.288827	-4.34886	Pepd	Pepd
P19221;H7BX99;CON__P00735	-0.134544	29.9999	-2.08533	0.0435059	0.290375	-4.35493	F2	F2
Q9EPK7-2;Q9EPK7;E9PUW7	0.0977534	28.276	2.08354	0.0436771	0.291	-4.35827	Xpo7	Xpo7
Q9Z160;Q810S7;F6QQB5;A2A6N9;F6RK91;F6V3F1;F6YD49	-0.145009	26.1237	-2.0854	0.0440354	0.292867	-4.35848	Cog1	Cog1
Q9Z1M8	-0.147289	30.8191	-2.0782	0.0442017	0.293453	-4.36832	Ik	Ik
A0A0R4J092;Q8K2I4;D6RGR1	-0.232834	28.1229	-2.07672	0.0445232	0.294633	-4.37254	Manba	Manba
Q91WI7;Q91WI7-2;Q3TWL5;A0A0N4SW06;A0A0N4SVX2;A0A0N4SW62	-0.156772	25.4932	-2.09159	0.044562	0.294633	-4.23091	Itfg2	Itfg2
Q9D8Y1;D6RG44	-0.168959	28.3855	-2.09616	0.0446795	0.294633	-4.29444	Tmem126a	Tmem126a
Q7TMB8;Q7TMB8-2;A0A0R4J119;A0A0U1RQ05;Q5SQX6;F6QD74;G3UZI5	-0.0820695	28.9775	-2.07305	0.0446938	0.294633	-4.37784	Cyfip1	Cyfip1
Q99P30-3;Q99P30;Q99P30-5;Q99P30-2;Q99P30-4	-0.169017	32.5188	-2.0708	0.0450328	0.295088	-4.38299	Nudt7	Nudt7
Q64012-2;A2AU61;A2AU62;Q64012;A2AU60	-0.172357	28.1878	-2.06817	0.0451785	0.295088	-4.38696	Raly	Raly
Q3U125;Q9CYH2;D3Z252;D3YYG8;D3Z398;D3Z0A8;D3YWL4;D3Z143	0.145069	28.7924	2.06807	0.0451833	0.295088	-4.3871	Fam213a	Fam213a
P61620;Q9CYJ6;Q9JLR1;A2ATT9;A0A0A6YVQ7	-0.115636	31.5273	-2.06801	0.0451895	0.295088	-4.38721	Sec61a1	Sec61a1
Q9QUJ7-2;Q9QUJ7	0.183164	28.7915	2.0686	0.0452286	0.295088	-4.38689	Acsl4	Acsl4
Q9D832	-0.0936344	28.1154	-2.06726	0.045264	0.295088	-4.38861	Dnajb4	Dnajb4
Q99LP6	0.0813786	31.1249	2.06676	0.0453135	0.295088	-4.38954	Grpel1	Grpel1
Q61233;D3YZ25;D3YVW8;D3Z7D9;D3Z311	0.0885822	32.4704	2.06369	0.0456188	0.296276	-4.39524	Lcp1	Lcp1
G3X8X1;Q8VE09;E9PV21	-0.172352	30.4259	-2.06445	0.0456538	0.296276	-4.3947	Ttc39c	Ttc39c
I1E4X1;Q8K1E0;H3BJE3;Q8K1E0-2;H3BKJ7;H3BJ02;H3BKP0;H3BKD6;H3BL25;H3BJ89;H3BKP3	-0.0916396	28.3549	-2.06135	0.045852	0.297048	-4.39957	Stx5a;Stx5	Stx5a
P62301;Q921R2;A0A0U1RQ71	-0.108043	31.5592	-2.05671	0.0463188	0.299555	-4.40817	Rps13	Rps13
P56654	-0.404944	29.1353	-2.06382	0.0464145	0.299657	-4.40086	Cyp2c37	Cyp2c37
E9PUF7;Q61210;Q61210-3;Q61210-4;Q61210-2;Q61210-5;F6ZN61;A0A0U1RPP2;A0A0U1RPN7;A0A0U1RPH2	0.113953	26.5865	2.05296	0.0466993	0.300926	-4.41511	Arhgef1	Arhgef1
Q9CYN2;A0A140LHG8;A0A140LJ01;A0A140LHR3;A0A140LJG6;A0A140LIK0;A0A140LHW5	-0.109242	30.5861	-2.05183	0.0468145	0.300926	-4.41719	Spcs2	Spcs2
P27546-2;P27546;P27546-3;E9PZ43;A0A140T8T5;A0A0G2JDN7;P27546-4;A0A0G2JG35;A0A0G2JFK3;A0A0G2JDY5;A0A0G2JFT4;Q78TF3;A0A0G2JE57;A0A0G2JDU1	0.0850882	30.2166	2.05133	0.0468651	0.300926	-4.41811	Map4	Map4
Q6P8X1;A0A1W2P701;A0A1W2P6Y0	0.111987	29.0266	2.05068	0.0469319	0.300926	-4.41932	Snx6	Snx6
Q9R099;D3YZH8;F8WI46;A0A0J9YUN1;D6RI48	-0.115033	29.6082	-2.04802	0.0472044	0.302156	-4.42423	Tbl2	Tbl2
Q99L04	-0.106464	32.7163	-2.04632	0.0473793	0.30276	-4.42736	Dhrs1	Dhrs1
D3YWT1;D3Z3N4;D3Z6Y3	0.0970734	27.2227	2.04188	0.0478381	0.305171	-4.43552	Hnrnph3	Hnrnph3
P05202	-0.0808833	35.8613	-2.04107	0.047922	0.305187	-4.43701	Got2	Got2
Q91Y74;A0A1L1SUM8;A0A1L1SRJ3;A0A1L1SSB1;A0A1L1SUJ7	-0.138	25.3815	-2.06048	0.0481916	0.306026	-4.27174	St3gal4	St3gal4
A0A0R4IZY2;Q8CIM7	-0.0899695	34.2072	-2.03825	0.0482168	0.306026	-4.4422	Cyp2d26	Cyp2d26
P63038;P63038-2;D3Z2F2;D3Z7J9	-0.0614181	36.1512	-2.03582	0.0484715	0.307123	-4.44666	Hspd1	Hspd1
Q8BHE8	-0.161736	27.795	-2.03613	0.0486137	0.307155	-4.44689
Q8VBZ3	-0.0967801	28.9251	-2.03421	0.0486404	0.307155	-4.4496	Clptm1	Clptm1
Q91W50;Q8JZN2;A0A0G2JF72;A0A0G2JDJ7;A0A0G2JE62	-0.0580107	30.9351	-2.03289	0.0487798	0.307518	-4.45202	Csde1	Csde1
B1AQF4;Q9D7X3;Q3V2Y9;H3BKL8	0.0816357	29.6874	2.03165	0.0489112	0.307533	-4.4543	Dusp3	Dusp3
Q3V1K7;Q8BXB6;D3YY31;D3YZA9;A0A140LJH7;F6TQP9;A0A140LIY4	-0.129597	29.2753	-2.03082	0.0489998	0.307533	-4.45583	Slco2b1	Slco2b1
P48722;P48722-2;E0CY23;A0A0N4SW76;A0A0N4SVU2	0.0911216	28.8453	2.03055	0.0490282	0.307533	-4.45632	Hspa4l	Hspa4l
Q921G7;Q6PF96	-0.0943735	34.0714	-2.02883	0.0492106	0.308162	-4.45946	Etfdh	Etfdh
Z4YJT3;Q6ZQ58;Q6ZQ58-2;Q9D423	-0.0606788	30.0045	-2.02754	0.0493488	0.308427	-4.46183	Larp1	Larp1
P09411;P09041	0.0531957	35.6494	2.02689	0.0494174	0.308427	-4.46301	Pgk1	Pgk1
P70335;P70335-2	-0.0828499	28.1057	-2.02483	0.0496388	0.309294	-4.46678	Rock1	Rock1
Q9DBG7;F6VF36;A0A1L1SSI7	-0.0938183	29.7416	-2.02199	0.0499443	0.31021	-4.47197	Srpr	Srpr
Q91YI0;E0CY49;F7D439;E0CYV3	0.0874177	35.2695	2.02192	0.0499511	0.31021	-4.47208	Asl	Asl
E0CXW2;E9PUK2;Q80V03;Q80V03-2;E0CXE8	-0.148579	26.7123	-2.02581	0.050091	0.310564	-4.39473	Adck5	Adck5
Q99KP3	0.15724	29.0495	2.01938	0.0502438	0.310823	-4.47684	Cryl1	Cryl1
Q9QZ06;F7AT44;A9JEI5;Q8C5G6	0.110472	27.5151	2.01721	0.0504624	0.310823	-4.48069	Tollip	Tollip
Q14CH1	0.0799194	28.4879	2.01657	0.0505322	0.310823	-4.48185	Mocos	Mocos
Q8K4L2;E9Q3Z5;A0A1B0GS91;Q8K4L3;Q8K4L3-3;F6R6A4;D3Z2X9	0.10151	28.2734	2.01629	0.0505625	0.310823	-4.48236	Svil	Svil
Q61792;A2A6H0;A2A6G9;A2A6G7;A2A6G8;A2A6G6;A2A6G5;E9Q0N6;A2A6H1;A2A6G0;A2A6G4	-0.0877436	32.0943	-2.01537	0.0506623	0.310823	-4.48402	Lasp1	Lasp1
Q8R086	-0.104796	33.2181	-2.01512	0.0506903	0.310823	-4.48449	Suox	Suox
Q9QYB5-2;Q9QYB5	0.103188	27.6265	2.01478	0.0507276	0.310823	-4.48511	Add3	Add3
Q9CQ73;E0CXK9;E0CX59	-0.135638	29.1499	-2.01415	0.0507957	0.310823	-4.48624	Pkp2	Pkp2
P01899;V9GXI4	0.156083	29.9399	2.01368	0.0509019	0.310966	-4.48747	H2-D1	H2-D1
Q8K441;Q8K441-2	-0.0751138	30.1741	-2.01039	0.0512093	0.312207	-4.49309	Abca6	Abca6
Q62422	0.0882719	29.0838	2.00982	0.0512715	0.312207	-4.49411	Ostf1	Ostf1
P13634;D3YYQ4	0.221167	30.6839	2.01058	0.0514393	0.312721	-4.49439	Ca1	Ca1
Q3UVK0;F6TQS9;Q3UVK0-2	-0.13089	27.0061	-2.00604	0.0516901	0.313737	-4.50097	Ermp1	Ermp1
A0A0R4J050;A0A1L1SS90;Q99JW2;A0A1L1SRC1;A0A1L1SRW7;A0A1L1SSU4;A0A087WPX1;A0A1L1SRL5;A0A087WRE0;A0A087WPV3	0.122468	31.0683	2.00487	0.0518209	0.314023	-4.5031	Acy1	Acy1
Q9Z1Q2;G3UX11;Q80YU0	-0.0968917	27.368	-2.00406	0.0519111	0.314062	-4.50457	Abhd16a	Abhd16a
Q9R0M5-2;Q9R0M5;Q9R0M5-3	-0.11024	27.7339	-2.00082	0.0522739	0.315748	-4.51044	Tpk1	Tpk1
P67984	-0.0777018	32.6343	-1.99779	0.0526151	0.317298	-4.51592	Rpl22	Rpl22
Q60936;F7B1B6;Q60936-2;A0A0A6YXD9;E0CYD3;E0CYT4;E0CYG7;E0CZ05;E0CXT4;E0CXR6;E0CYC1;E0CXR1;A0A0A6YXI0;E0CXI5;F6T0A8	0.128297	31.4277	1.9954	0.052885	0.318414	-4.52023	Adck3	Adck3
Q80YR5;F6XJ79;F6Z0Y5;F6WIZ2;D6RHP9;D6RJ78;F6VRR0	-0.113995	27.5823	-2.00192	0.0531481	0.319349	-4.46643	Safb2	Safb2
G5E814;Q9D8B4	0.0930159	29.0717	1.99253	0.0532107	0.319349	-4.5254	Ndufa11	Ndufa11
P83741-4;P83741-5;P83741;P83741-2;P83741-3;P83741-6;F7CZC4;F6U2S8;F6TAR7;F7CC62;E9PZ38;Q80UE6	-0.197268	26.3464	-1.99423	0.053386	0.319782	-4.47973	Wnk1	Wnk1
A0A0R4J034;Q99K01-2;Q99K01;Q99K01-4;Q99K01-3;D3YZA7;Q99K01-5	-0.0889131	29.2582	-1.99041	0.0534533	0.319782	-4.52923	Pdxdc1	Pdxdc1
P03911	0.259339	25.5911	1.99048	0.0541427	0.323181	-4.51608	Mtnd4	Mtnd4
B2RXS4	-0.0705487	29.28	-1.98338	0.0542635	0.323181	-4.54189	Plxnb2	Plxnb2
Q9D142	-0.164448	26.7788	-1.99001	0.0542799	0.323181	-4.47186	Nudt14	Nudt14
Q61009;D3Z2V4;F7C5U2	-0.0977408	29.492	-1.97959	0.0547039	0.324473	-4.54868	Scarb1	Scarb1
P62855	-0.108691	30.5088	-1.97867	0.0548109	0.324473	-4.55032	Rps26	Rps26
Q64669	0.331068	27.7595	1.98204	0.0548318	0.324473	-4.54674	Nqo1	Nqo1
A0A075B5P4;A0A0A6YWR2;P01868;P01869	-0.240863	28.0577	-1.98	0.0548999	0.324473	-4.54939	Ighg1	Ighg1
Q6A028	0.136169	26.2816	1.98439	0.0549295	0.324473	-4.51943	Swap70	Swap70
Q8K169;P17717	-0.124016	33.1299	-1.97498	0.0552441	0.325818	-4.55694	Ugt2b5;Ugt2b17	Ugt2b5
P26516	0.0752103	31.3687	1.97404	0.0553552	0.325961	-4.55863	Psmd7	Psmd7
P08228	-0.126901	34.1419	-1.97049	0.0557754	0.327921	-4.56498	Sod1	Sod1
Q64464	-0.0959744	31.5593	-1.96764	0.0561149	0.329401	-4.57007	Cyp3a13	Cyp3a13
Q9Z315	-0.0931412	27.3304	-1.96647	0.0562547	0.329706	-4.57216	Sart1	Sart1
Q60930;G3UX26;D3YZT5;D3YUN8	0.0663273	32.0418	1.96433	0.0565108	0.330656	-4.57597	Vdac2	Vdac2
Q3UEP4;D3YUP6;D3YWN0	-0.13723	31.8621	-1.96376	0.0565932	0.330656	-4.57707	Ugt2b36	Ugt2b36
Q62383	-0.125871	27.0636	-1.9621	0.0567793	0.331227	-4.57995	Supt6h	Supt6h
Q62000	0.990962	25.1853	2.00381	0.0570072	0.331758	-4.34134	Ogn	Ogn
A2AQD6;A2AQD5;Q922B9;Q922B9-3;Q922B9-2	0.0961514	26.4963	1.95988	0.0570471	0.331758	-4.58389	Ssfa2	Ssfa2
Q80XI4	0.103649	26.181	1.95967	0.0572551	0.332273	-4.54145	Pip4k2b	Pip4k2b
Q8BGA9	-0.22085	27.6564	-1.9692	0.0573376	0.332273	-4.50823	Oxa1l	Oxa1l
P00329;E0CXV3	0.0837006	37.0971	1.95696	0.0574015	0.332273	-4.58908	Adh1	Adh1
Q8K3K8	-0.171763	27.0958	-1.95524	0.0576107	0.332556	-4.59213	Optn	Optn
D3YXW1;Q9D945-2;Q9D945;A0A1W2P865	0.23446	25.4295	1.96551	0.0576277	0.332556	-4.49946	Llph	Llph
E9QN99;A0A087WSR2;Q8VCR7;A0A087WPF8;A0A087WRJ2;A0A087WP24;A0A1L1SUX1;A0A1L1SRH5	0.117466	33.2692	1.94957	0.0583075	0.335144	-4.6022	Abhd14b	Abhd14b
E9PXX7;Q91W90;A0A0R4J1Y7	-0.0867797	32.0009	-1.94908	0.0583676	0.335144	-4.60307	Txndc5	Txndc5
Q5M8N4-2;Q5M8N4	0.116733	26.3991	1.94879	0.0584037	0.335144	-4.60358	Sdr39u1	Sdr39u1
P41105;F6Z0X0	-0.112148	32.7964	-1.94855	0.0584335	0.335144	-4.60401	Rpl28	Rpl28
Q99NF1	0.117822	26.6611	1.94623	0.058905	0.337332	-4.60865	Bco2	Bco2
P97470;A0A0U1RPR5;A0A0U1RQ12;A0A0U1RQ43	-0.121612	26.9276	-1.9403	0.0594598	0.33999	-4.61858	Ppp4c	Ppp4c
Q921M3;Q921M3-2	-0.064126	30.3261	-1.93947	0.0595639	0.340067	-4.62004	Sf3b3	Sf3b3
Q9D883;G3UW94;E9Q5Y2;E9PUZ3;E9Q1I7;Q8BGJ9;E9Q809;F8WH71;E9Q5J3;Q8BGJ9-4;Q8BGJ9-2;Q8BGJ9-3;E9PWX6;E9PWM2;E9PWA1;A0A140LII6	-0.0785372	28.6448	-1.93869	0.0596626	0.340113	-4.62143	U2af1	U2af1
Q8BGL3;E9QAK1;B1PQU4;A0A1B0GSR1;Q3UEP5;D3Z6M7;L7N245;K7N6K9;P50236	-0.254132	33.5262	-1.93845	0.0601436	0.341418	-4.62415	2810007J24Rik	2810007J24Rik
Q6ZWZ6;F7AEH4;A0A1W2P7A1;P63323	-0.101771	31.0928	-1.93479	0.0601543	0.341418	-4.62829	Rps12	Rps12
Q8VDK1-2;Q8VDK1;D3YY53;D3Z3I3;D3Z2Y2	0.0826408	31.0876	1.93471	0.0601645	0.341418	-4.62843	Nit1	Nit1
P51150;A0A0N4SVG9;A0A0N4SVR6	-0.0640597	31.1833	-1.9329	0.0603952	0.342209	-4.63163	Rab7a	Rab7a
Q64735-2;Q64735;A0A0A6YVT1;A0A0A6YXN9;A0A0A6YY75;A0A0A6YXR6	0.104173	28.8768	1.92842	0.0609668	0.344927	-4.6395	Cr1l	Cr1l
A7TU71;A2ALU4;A2ALU4-2;Q1W617-2;Q1W617	-0.195302	30.3112	-1.92712	0.0613841	0.346127	-4.643	Shroom2	Shroom2
Q9R190	-0.0918909	28.5498	-1.92467	0.0614496	0.346127	-4.64608	Mta2	Mta2
Q9D5J6;D6RJM2	0.0951831	31.6528	1.92316	0.0616443	0.346127	-4.64872	Shpk	Shpk
Q9R0N0	0.131152	31.0821	1.92215	0.0617753	0.346127	-4.65049	Galk1	Galk1
Q8K3J1	0.103168	30.4669	1.92161	0.0618455	0.346127	-4.65144	Ndufs8	Ndufs8
Q8BJW6;D3YZZ6;D6RFN2;D6RGA6	-0.0555252	30.2145	-1.92126	0.0618904	0.346127	-4.65204	Eif2a	Eif2a
Q9WUD0;G3X8Q9;P12791-2;P12791	1.02322	24.084	1.92752	0.0619476	0.346127	-4.64529	Cyp2b10	Cyp2b10
P10649	0.277236	36.0975	1.92469	0.0619805	0.346127	-4.64862	Gstm1	Gstm1
F6RJV6;Q9JJK2	0.140291	26.6045	1.9279	0.0620717	0.346127	-4.59618	Lancl2	Lancl2
Q921H8;H3BKL5;H3BJZ9;H3BKA1;H3BJG8;H3BJC1	-0.109961	32.6899	-1.91964	0.0621017	0.346127	-4.65489	Acaa1a	Acaa1a
Q9QXZ6;E9Q0W2;A0A0G2JDD1;Q91YY5	-0.213132	31.7638	-1.92066	0.0622593	0.34641	-4.65449	Slco1a1	Slco1a1
Q69ZX8	-0.135578	25.8011	-1.92074	0.0623415	0.34641	-4.61224	Ablim3	Ablim3
Q61712;F6ZL86;F6WEH1	-0.11153	26.3928	-1.91594	0.0625846	0.34641	-4.66135	Dnajc1	Dnajc1
Q8VCM4;D3Z093;D3Z7N1;D3Z2L3	-0.11716	26.2195	-1.91579	0.0626047	0.34641	-4.66161	Lipt1	Lipt1
P54823	-0.0686748	29.5848	-1.91571	0.0626142	0.34641	-4.66174	Ddx6	Ddx6
O88668;K4DI63;J3QP41	-0.168208	28.6718	-1.91395	0.0629388	0.346665	-4.66525	Creg1	Creg1
O54734	-0.0632102	32.4117	-1.91263	0.0630203	0.346665	-4.66713	Ddost	Ddost
A0A0R4J140;Q5SW19;Z4YLI8;Q5SW19-3;Q5SW19-2	-0.0616705	31.9295	-1.91256	0.0630292	0.346665	-4.66725	Cluh	Cluh
P70404	0.0998891	30.4733	1.91201	0.0631014	0.346665	-4.6682	Idh3g	Idh3g
Q9DCY0;D3Z1F5;D3Z4V9	-0.15479	32.3695	-1.91278	0.0631224	0.346665	-4.66743	Keg1	Keg1
P49710;E9Q4E5	0.23977	26.9685	1.91171	0.0633077	0.347174	-4.6695	Hcls1	Hcls1
Q3UVG3	0.215478	27.0526	1.92056	0.0635305	0.347887	-4.53596	Fam91a1	Fam91a1
A2ADY9	-0.0784787	31.1293	-1.90642	0.0638432	0.348718	-4.67793	Ddi2	Ddi2
Q9ERB0	0.0963932	27.8648	1.90623	0.0638681	0.348718	-4.67826	Snap29	Snap29
Q5FW57;M0QWP3	-0.236844	33.0566	-1.90598	0.0643005	0.350568	-4.68051	Gm4952	Gm4952
E9PYN1;Q8R5M8-4;Q8R5M8-3;Q8R5M8-2;Q8R5M8;Q8R5M8-7;Q8R5M8-6	0.182917	27.0952	1.90058	0.0646268	0.351234	-4.68809	Cadm1	Cadm1
Q9DAU1;B0V2V1;Q9DAU1-2	-0.112925	27.2656	-1.9003	0.0646638	0.351234	-4.68856	Cnpy3	Cnpy3
Q99JZ7	-0.41657	25.3029	-1.90342	0.0647035	0.351234	-4.68521	Errfi1	Errfi1
E9Q035;F7CJN9;F7BAE9;E9Q2Q7;P47758;E9Q939;A0A1W2P830	-0.0716404	34.8186	-1.8987	0.0648794	0.35168	-4.69133	Gm20425	Gm20425
Q3USX5;Q8R4K2	-0.152442	25.0276	-1.90761	0.0649805	0.35172	-4.58152	Irak4	Irak4
O35604	-0.114551	27.1102	-1.89615	0.0652259	0.352221	-4.69576	Npc1	Npc1
Q91YD9;Q9CXQ9	0.108039	27.4354	1.89589	0.0652608	0.352221	-4.69621	Wasl	Wasl
Q64310;E0CXD9;F7CH13	-0.0872013	30.1163	-1.88931	0.0661602	0.355625	-4.70758	Surf4	Surf4
Q8VCF0;S4R1W6	0.0726826	30.2152	1.88843	0.0662814	0.355625	-4.7091	Mavs	Mavs
F7A8H6;O70325-2;O70325;S4R1E5;Q91XR9	0.109897	29.998	1.88786	0.06636	0.355625	-4.71008	Gpx4	Gpx4
Q60590;P07361;J3JRU4;Q63805	0.239738	28.0359	1.88938	0.0664177	0.355625	-4.7086	Orm1	Orm1
Q8CAA2;Q80X80;A0A1L1SSP2	-0.126491	26.47	-1.88715	0.066458	0.355625	-4.71131	C2cd2l	C2cd2l
Q8R1Q9	0.11573	28.5733	1.88658	0.0665371	0.355625	-4.7123	Rbks	Rbks
P62305;E9Q4F4;E9Q0W8	-0.149215	27.0158	-1.88782	0.0665552	0.355625	-4.71052	Snrpe	Snrpe
Q06890;E9PUU2;E9PXG5;E9Q8Y5;E9Q9B8;E9Q2G2	-0.127987	29.8497	-1.88264	0.0670834	0.357937	-4.71908	Clu	Clu
Q91WD5;D3YXT0;A0A0A6YW30;A0A0A6YXD3	0.0841771	32.3585	1.88089	0.0673265	0.358141	-4.72209	Ndufs2	Ndufs2
Q00422	-0.127376	25.3799	-1.90369	0.0673693	0.358141	-4.51682	Gabpa	Gabpa
Q9D154;Z4YK03;Q5SV42;Q8VHP7;A0A0R4J1T5	0.480198	27.2118	1.88628	0.0674708	0.358141	-4.70114	Serpinb1a	Serpinb1a
Q91Z25;Q9WV32;F6VVE6;F6THG2;D3Z6S0	0.104615	31.3513	1.87963	0.0675034	0.358141	-4.72426	Arpc1b	Arpc1b
Q569X9	0.145925	31.7797	1.8786	0.0677527	0.358677	-4.72646	Cyp2c67	Cyp2c67
Q60953;Q60953-2;D3Z3A6;D3YXR5;F7BTZ2	-0.136818	27.0715	-1.87754	0.0677957	0.358677	-4.72785	Pml	Pml
Q9CQY1	0.24568	26.9241	1.88906	0.067905	0.358749	-4.58382	Atg12	Atg12
Q8R326-2;Q8R326;F7D909	0.1277	27.0989	1.8748	0.068181	0.358938	-4.73254	Pspc1	Pspc1
A0A0R4J0I9;Q91ZX7;Q3U5J2;D3Z5M3;E9Q202;F6UAC8;A0A0N4SUL9;A0A0N4SVX0	-0.0663194	32.5093	-1.87449	0.0682245	0.358938	-4.73307	Lrp1	Lrp1
O08917;G3UYU4;G3UZZ5;G3UWW8;G3XA73	0.17151	28.2418	1.87508	0.0682278	0.358938	-4.73242	Flot1	Flot1
Q9ES74;Q3TN15	-0.132641	26.7829	-1.87377	0.0683263	0.358952	-4.73431	Nek7	Nek7
Q9D8L3;Q62186	-0.0904285	32.1666	-1.87254	0.0685004	0.359363	-4.73642	Ssr4	Ssr4
P04919-2;P04919	0.192681	30.9961	1.87227	0.0688072	0.360469	-4.73795	Slc4a1	Slc4a1
Q3TIU4	0.0974977	27.3813	1.86953	0.0689282	0.360599	-4.74158	Pde12	Pde12
Q9R1S7;A0A1B0GRV2	-0.0743247	30.2802	-1.86629	0.0693904	0.361693	-4.74711	Abcc6	Abcc6
Q9ET54-3;Q9ET54-4;Q9ET54-6;Q9ET54-5;Q9ET54-2;Q9ET54;D3Z1J5;A0A1W2P7G1;Q5DTJ9	-0.095546	29.4876	-1.86608	0.0694215	0.361693	-4.74748	Palld	Palld
Q8BIW1	0.131931	26.8623	1.86604	0.0694266	0.361693	-4.74754	Prune	Prune
Q9DCW4;A0A0N4SVE0;A0A0U1RNP5;A0A0U1RNR3;A0A0N4SWE9;A0A0U1RNK9;A0A0U1RQB4	-0.0757703	35.4131	-1.86298	0.0698668	0.363482	-4.75277	Etfb	Etfb
Q8R1S0;D3YW66;D6RG57;F6ZE40	-0.131723	28.4771	-1.86052	0.0702219	0.364823	-4.75697	Coq6	Coq6
P97370	-0.133501	28.1855	-1.85977	0.0703298	0.364879	-4.75824	Atp1b3	Atp1b3
Q3UE92;Q6P1B1;S4R1I3;S4R228	0.088295	29.4184	1.85907	0.0704315	0.364901	-4.75943	Xpnpep1	Xpnpep1
F8WHU5;Q4VA53;Q4VA53-3;Q4VA53-2	-0.0966288	27.6946	-1.85786	0.0706073	0.365308	-4.7615	Pds5b	Pds5b
Q6ZWZ4;A0A140T8K6;P47964;D3YX71	-0.124883	30.2462	-1.85559	0.0709372	0.366509	-4.76535	Rpl36	Rpl36
P23116	-0.0503962	32.3068	-1.85492	0.0710359	0.366514	-4.7665	Eif3a	Eif3a
P10639	0.0844885	32.3816	1.85391	0.0711836	0.36668	-4.76821	Txn	Txn
Q9CQX2	0.109529	32.7312	1.85336	0.0712636	0.36668	-4.76914	Cyb5b	Cyb5b
Q9CQW9;A0A1B0GT68;Q99J93	-0.099598	29.1113	-1.85081	0.0716381	0.368102	-4.77347	Ifitm3	Ifitm3
Q91YT7;E9PW90	-0.130069	27.0439	-1.86235	0.0718303	0.368247	-4.6786	Ythdf2	Ythdf2
G3X9J6;E9Q9M1;Q3V1L4	0.17576	26.9292	1.8492	0.0718754	0.368247	-4.77621	Nt5c2	Nt5c2
P63017;Q504P4;D3Z5E2	-0.0625965	36.0928	-1.84828	0.0720109	0.368247	-4.77776	Hspa8	Hspa8
K3W4L0;B2RRE2;E9QAX2;Q9JMH9-1;Q9JMH9;Q9JMH9-6;Q9JMH9-4;E9Q405;A0A1C7ZN10;Q9JMH9-5;Q9JMH9-7;Q9JMH9-2	-0.0668566	30.516	-1.84757	0.0721163	0.368247	-4.77897	Myo18a	Myo18a
Q80WJ7;F6ZSG0;F6QFT1;F6ZQL0;E9PUX0	-0.086338	31.0369	-1.84713	0.0721819	0.368247	-4.77972	Mtdh	Mtdh
Q9Z2D6-2;Q9Z2D6;D3Z7U4;D3YY81	0.0815964	28.4388	1.84663	0.0722554	0.368247	-4.78056	Mecp2	Mecp2
Q9JHI7;A0A0G2JFV9;D6RGB5	-0.123321	25.9646	-1.86739	0.0724434	0.368704	-4.59368	Exosc9	Exosc9
P17426-2;P17426;A0A140LIG7;A0A140LHA6	-0.0774592	28.4432	-1.84352	0.0727179	0.369185	-4.78583	Ap2a1	Ap2a1
P48410;A2ALN0	0.145162	26.684	1.84299	0.0727961	0.369185	-4.78671	Abcd1	Abcd1
O70310	-0.0779932	29.6064	-1.84275	0.0728331	0.369185	-4.78713	Nmt1	Nmt1
Q6PKB0;Q61559	-0.116338	27.6125	-1.83946	0.0733255	0.37049	-4.79269	Fcgrt	Fcgrt
Q9Z1D1	-0.0664211	30.4713	-1.83925	0.0733564	0.37049	-4.79304	Eif3g	Eif3g
Q91ZW3;Q6PGB8;Q6PGB8-2;Q8BS67	0.0700842	28.0805	1.83867	0.0734439	0.37049	-4.79402	Smarca5	Smarca5
Q99LI7	-0.140685	25.7692	-1.8473	0.0734856	0.37049	-4.68368	Cstf3	Cstf3
Q921V5	0.183569	27.0939	1.8476	0.0737098	0.370882	-4.61911	Mgat2	Mgat2
Q9CY27;Q52L67;G3UWE1;A0A1D5RLH3;Q3TAN8;A0A1D5RLB4	0.126715	31.3746	1.8366	0.0737611	0.370882	-4.79753	Tecr	Tecr
Q9DCL9;D3Z6P1;D6RCU8	0.0740714	31.334	1.83557	0.0739108	0.371137	-4.79925	Paics	Paics
Q9Z329-3;Q9Z329;B2KF89;Q9Z329-2;A0A0N4SUL2	-0.068117	29.5618	-1.83374	0.0741876	0.372029	-4.80233	Itpr2	Itpr2
P14152;B1ATQ3	0.0696425	35.5825	1.83132	0.0745552	0.373373	-4.8064	Mdh1	Mdh1
A2AVJ7;Q99PL5	-0.0603094	34.3628	-1.83023	0.0747208	0.373693	-4.80822	Rrbp1	Rrbp1
Q9CQM9;A0A1B0GS58;A0A1B0GT04;A0A1B0GSD3	0.123225	30.4885	1.82927	0.0748673	0.373693	-4.80984	Glrx3	Glrx3
Q91Z53;B1AXQ0	-0.100226	33.7553	-1.82894	0.074918	0.373693	-4.8104	Grhpr	Grhpr
Q91VU6;Q91VU6-2;D3Z4U8;D3Z2V1;D3YVR5;D6RCG5;D3YZ95;D3YZ04;D3YWI9	-0.0656987	29.2017	-1.82819	0.0750333	0.373771	-4.81166	Dcaf11	Dcaf11
Q9R0Q6;A0A0G2JF52;D3YVI5	-0.11099	29.9979	-1.82677	0.075251	0.3742	-4.81405	Arpc1a	Arpc1a
Q8VEJ9;Q8BPY9	0.151946	26.6143	1.83183	0.0753188	0.3742	-4.69627	Vps4a	Vps4a
Q3TQS1;F6U5V1;A0A0A6YXJ7	-0.0898813	26.1958	-1.83724	0.075551	0.374747	-4.73212	Larp1b	Larp1b
Q62167;P16381	-0.0523706	32.0126	-1.82431	0.0756287	0.374747	-4.81817	Ddx3x;D1Pas1	Ddx3x
D3Z5I1;Q3UPF5;Q3UPF5-2;G3X9X5	-0.0874663	28.7529	-1.82231	0.0759372	0.375779	-4.82152	Zc3hav1	Zc3hav1
Q01853	-0.0432104	34.8671	-1.82059	0.0762041	0.376603	-4.8244	Vcp	Vcp
Q8JZU2;F6VVY4	0.0966788	31.7478	1.81829	0.0765616	0.377872	-4.82825	Slc25a1	Slc25a1
A2A4A6;Q62077;G3UXP4;G3V016;F6SLL0	-0.079035	28.1611	-1.81715	0.0767394	0.378251	-4.83016	Plcg1	Plcg1
A2ASZ8;A2ASZ8-4;A2ASZ8-5;A2ASZ8-2;A2ASZ8-3;Z4YLR9;A0A0A6YWC1;F6RC04	-0.13502	27.5702	-1.81605	0.0769105	0.378598	-4.83199	Slc25a25	Slc25a25
A0A0R4J1H2;Q8QZY2;Q8QZY2-2;E0CZG7;E0CXF4	-0.0680324	31.2908	-1.81488	0.0770937	0.379002	-4.83394	Glyctk	Glyctk
Q9DBL7	0.0857775	31.3381	1.81351	0.0773088	0.379458	-4.83623	Coasy	Coasy
Q9CZN8	-0.135265	25.7084	-1.81247	0.0774718	0.379458	-4.83796	Qrsl1	Qrsl1
Q8JZZ5	0.0547135	30.9166	1.81235	0.07749	0.379458	-4.83816	Pitpnb	Pitpnb
Q9Z1F9;H3BLR3;H3BLM2;A2BH29	0.0920306	27.67	1.81141	0.0776382	0.379688	-4.83973	Uba2	Uba2
Q9EQZ6-2;A2ASW8;Q9EQZ6-3;Q9EQZ6	-0.195959	26.2603	-1.80953	0.0779461	0.380698	-4.84289	Rapgef4	Rapgef4
Q9CS42	0.116273	26.8526	1.80583	0.078522	0.382345	-4.84902	Prps2	Prps2
P68040	-0.0613957	33.4322	-1.80538	0.0785927	0.382345	-4.84976	Gnb2l1	Gnb2l1
Q8BYB9	-0.136603	25.5096	-1.80774	0.0786206	0.382345	-4.82437	Poglut1	Poglut1
E9QMK9;Q8BH86;Q8BH86-2;F7CUW7	-0.0629819	30.7509	-1.80477	0.0786912	0.382345	-4.85078	9030617O03Rik	9030617O03Rik
Q5YD48;Q5YD48-2;Q5YD48-3	-0.0703673	31.1935	-1.8029	0.0789881	0.382827	-4.85387	A1cf	A1cf
O88958;D3Z0R5	0.120008	27.6739	1.80287	0.0789943	0.382827	-4.85394	Gnpda1	Gnpda1
Q91Z40	0.13722	27.1339	1.80176	0.0791714	0.38319	-4.85577	Gbp7	Gbp7
Q810A7;Q810A7-2	-0.0779826	27.6593	-1.80014	0.0794318	0.38385	-4.85847	Ddx42	Ddx42
Q8K2I3;D3YVR1	0.176316	27.6461	1.80004	0.0795126	0.38385	-4.85883	Fmo2	Fmo2
Q80W47;D3YWK1	-0.135231	27.2859	-1.79747	0.0798603	0.38486	-4.86288	Wipi2	Wipi2
A0A0N4SUH8;Q9QZ23;D3Z285	-0.10974	27.6483	-1.79604	0.0800923	0.38486	-4.86525	Nfu1	Nfu1
Q07417	-0.0749367	34.2644	-1.79595	0.080107	0.38486	-4.8654	Acads	Acads
O55013	0.129835	27.6004	1.79579	0.0801321	0.38486	-4.86566	Trappc3	Trappc3
Q8BFR4;A0A1W2P8D3	-0.150007	27.1543	-1.79486	0.0804793	0.385986	-4.85963	Gns	Gns
P31786;Q4VWZ5;D3Z563;M0QWU8	0.15884	32.2202	1.79399	0.080637	0.385986	-4.86926	Dbi	Dbi
Q8R1K4;Q8R1K4-2;F8WHK6;Q8R1K4-3	0.150676	26.8131	1.79244	0.0806753	0.385986	-4.87119	Phykpl	Phykpl
O35857	-0.0765117	30.6481	-1.78942	0.0811688	0.387176	-4.87619	Timm44	Timm44
S4R1M2;D3YXK2;S4R2Q5	-0.0732333	28.9177	-1.78937	0.081176	0.387176	-4.87626	Safb	Safb
A0A0R4J0N7;O88962	-0.208112	30.3846	-1.79099	0.0812402	0.387176	-4.87453	Cyp8b1	Cyp8b1
A0A1C7CYV0;Q99K51	0.0737011	32.1338	1.78839	0.0813368	0.387176	-4.87788	Pls3	Pls3
Q9R008;Q3UEB4;A0A0G2JEG0;A0A0G2JFX8;D3YV77;A0A0G2JDI0	-0.162517	27.4695	-1.78955	0.081552	0.387286	-4.87348	Mvk	Mvk
Q8CIH9	0.0915303	28.1107	1.78699	0.0815666	0.387286	-4.88019	Ppat	Ppat
Q3UIR3;Q3UIR3-2	-0.0868619	29.4374	-1.78495	0.0819016	0.388314	-4.88354	Dtx3l	Dtx3l
E9Q9C7;E9Q9C1;E9Q9C0;E9Q9C2;E9QK41;Q8K4G5-2;Q8K4G5;E9Q9C4;Q8K4G5-4;E9Q9Q7;E9Q9D1;E9Q9D2;E9Q030;Q8K4G5-3	0.145715	27.1369	1.78442	0.0819901	0.388314	-4.88442	Ablim1	Ablim1
Q8C570;A2ASC6	0.0770128	27.4189	1.78226	0.082346	0.389508	-4.88797	Rae1	Rae1
Q8BWR2;Q8BWR2-2;B1AV57;B1AV58	-0.103467	26.9036	-1.78123	0.0825177	0.389829	-4.88967	Pithd1	Pithd1
A0A0R4J0X5	-0.10767	33.3076	-1.77915	0.0828621	0.390963	-4.89307
Q7TMM9;Q9CWF2	0.0995345	32.4609	1.77786	0.0830775	0.391069	-4.89519	Tubb2a;Tubb2b	Tubb2a
Q02013	-0.0762326	30.4848	-1.77742	0.0831508	0.391069	-4.89591	Aqp1	Aqp1
Q9R049-2;Q9R049	-0.0992054	27.1673	-1.77818	0.0832221	0.391069	-4.8883	Amfr	Amfr
P58281-2;P58281;H7BX01;E0CXD1;F6U775	-0.0679176	31.7269	-1.77652	0.0833016	0.391069	-4.89739	Opa1	Opa1
Q03311	0.184424	28.5692	1.7763	0.0835558	0.391458	-4.89835	Bche	Bche
Q9Z130;F6VQH5;D3YTQ3	0.145914	26.9999	1.7759	0.0836035	0.391458	-4.89803	Hnrnpdl	Hnrnpdl
P98203-4;P98203-5;P98203-2;P98203	0.264547	26.2705	1.7768	0.0836976	0.391458	-4.89237	Arvcf	Arvcf
Q6XVG2	-0.335164	30.5964	-1.77706	0.0841428	0.392989	-4.89856	Cyp2c54	Cyp2c54
Q8BWW3;Q9CYR6	-0.157014	30.6967	-1.77119	0.0843836	0.392989	-4.90662	Pgm3	Pgm3
A0A087WRY3;Q80XU3	-0.0775445	28.9924	-1.77125	0.0843838	0.392989	-4.8964	Nucks1	Nucks1
Q6P542	-0.0600975	30.6745	-1.76973	0.0844438	0.392989	-4.90851	Abcf1	Abcf1
Q8JZN7;H3BL14;H3BKJ1;H3BKL2	-0.0935372	27.6035	-1.76605	0.0850667	0.395234	-4.91451	Rhot2	Rhot2
D3YZZ5;E9Q7G1	-0.114271	29.6501	-1.76564	0.085137	0.395234	-4.91518	Tmed7	Tmed7
F8VQJ3;P02468;F6SFQ3;F6TLW1	0.225514	26.5069	1.76664	0.0853163	0.39537	-4.905	Lamc1	Lamc1
Q64133	0.173886	28.6292	1.76521	0.0853772	0.39537	-4.91631	Maoa	Maoa
Q8K010;E9Q484;A0A1B0GSQ4;E9PZB8	-0.0627437	32.8836	-1.76227	0.085712	0.395568	-4.92067	Oplah	Oplah
Q9D0L8;Q9D0L8-3;Q9D0L8-2;D3YYS7;D3Z478;D3Z4K1	-0.0940325	27.2501	-1.76226	0.0857141	0.395568	-4.92069	Rnmt	Rnmt
Q3U9G9;A0A0A6YXT6;A0A0A6YW01;A0A0A6YXW3;A0A0A6YY12;A0A0A6YWS3	0.0862648	28.1644	1.76066	0.0859886	0.395568	-4.92329	Lbr	Lbr
Q8R059;B1AV53;B1AV54	0.101275	29.6466	1.76004	0.0860945	0.395568	-4.9243	Gale	Gale
P11983;P11983-2;F2Z483	0.0441258	32.8986	1.75879	0.0863104	0.395568	-4.92634	Tcp1	Tcp1
Q9JMG1	-0.195604	27.4019	-1.76065	0.0863151	0.395568	-4.89973	Edf1	Edf1
Q99KW9	-0.167644	25.2653	-1.76832	0.086323	0.395568	-4.82597	Itfg1	Itfg1
A0A0R4J1L9;Q5HZI1;E9Q8N4;A0A0R4J147;A0A0R4J0N9;Q5HZI1-4;Q5HZI1-2;Q5HZI1-3;F6Q593;D3Z2H5;D3Z7B3	-0.072184	28.6226	-1.7586	0.0863419	0.395568	-4.92663	Mtus1	Mtus1
Q9D8T7;F8WHU8;Q9D8T7-2	0.129941	28.2734	1.75845	0.0863691	0.395568	-4.92689	Slirp	Slirp
Q91XD7	-0.152974	27.3651	-1.75687	0.0866417	0.395997	-4.92946	Creld1	Creld1
A2AT37;F6Q3G7	-0.149714	26.1285	-1.75668	0.0866738	0.395997	-4.92976	Upf2	Upf2
Q8JZQ9;A0A0G2JG48	-0.0542745	31.5019	-1.75494	0.0869757	0.396534	-4.93259	Eif3b	Eif3b
Q9R0E1;F6W3Q8	0.181329	25.5866	1.7623	0.0870748	0.396534	-4.8346	Plod3	Plod3
B1AW21;Q9Z2C5;Q3UDN6	-0.0961775	26.7315	-1.75417	0.0871085	0.396534	-4.93383	Mtm1	Mtm1
Q9CZ30;B1AYJ9;Q9CZ30-2;Q99K73	-0.0909161	30.9124	-1.75293	0.0873245	0.397035	-4.93585	Ola1	Ola1
Q99KF1	-0.114936	28.5718	-1.75082	0.087692	0.397788	-4.93926	Tmed9	Tmed9
Q8VIJ6	-0.0512125	31.9403	-1.74992	0.0878487	0.397788	-4.94072	Sfpq	Sfpq
E9QAI5;B2RQC6;G3UWN2;E9QAT6;F6S3Z3	-0.07608	28.7143	-1.74981	0.0878688	0.397788	-4.9409	Cad	Cad
O54749;A0A140T8U1;Q924D1	-0.129479	30.893	-1.74984	0.0879223	0.397788	-4.94099	Cyp2j5	Cyp2j5
Z4YJW0;Q8C7X2-2;Q8C7X2;Q8C7X2-3	-0.0570299	30.0866	-1.74739	0.0882927	0.397788	-4.94482	Emc1	Emc1
Q3UN02;B0V2Q9	-0.152329	28.3108	-1.74732	0.0883632	0.397788	-4.94506	Lclat1	Lclat1
P05064;A6ZI44;D3YWI1;A0A0U1RPN8;A0A0U1RPT5;Q9CPQ9;A6ZI46;D3Z510;D3YV98;A6ZI47	0.250541	32.4597	1.75013	0.0883818	0.397788	-4.94174	Aldoa;Aldoart1	Aldoa
Q9R0P4;D6RI64;A0A0U1RPJ7;D3YVR9;A0A0U1RPI0	0.121655	27.6784	1.74659	0.0884324	0.397788	-4.9461	Smap;1110004F10Rik	Smap
Q9CXI0;F6X4L9	-0.0958928	27.5445	-1.74652	0.0884444	0.397788	-4.94621	Coq5	Coq5
P97765;A2A860	0.105686	27.7355	1.74393	0.0889012	0.399364	-4.9504	Wbp2	Wbp2
Q99JY0;D3YXU1	-0.093395	34.6381	-1.74316	0.0890377	0.399388	-4.95164	Hadhb	Hadhb
Q9WVQ5	0.0798258	29.1726	1.74269	0.0891197	0.399388	-4.95239	Apip	Apip
Q9Z2U1	0.0723825	31.7913	1.74161	0.0893122	0.399561	-4.95415	Psma5	Psma5
Q6GT24;O08709;D3Z0Y2;Q8BG37;A0A0A6YXQ7	0.0828325	35.0671	1.74096	0.0894275	0.399561	-4.95519	Prdx6	Prdx6
P51855;Q3UEE2;H3BKH4;A2AQN9;A2AQN7;REV__P70451-3;REV__P70451-2;REV__P70451-5;REV__P70451	-0.107956	31.5949	-1.74067	0.0894777	0.399561	-4.95565	Gss	Gss
A0A087WQM0;A0A087WQS0;A0A1D5RM59;E9Q0S6;A0A087WQ94;A0A087WRU0;Q9DBT6;A0A087WSC8;A0A087WRZ8;A0A087WS32;A0A087WP40	-0.0688109	29.3961	-1.73772	0.0900032	0.400883	-4.9604	Tns1	Tns1
A0A0R3P9C8;Q9DC69	0.0672574	32.4304	1.73712	0.0901101	0.400883	-4.96137	Ndufa9	Ndufa9
O35969;O35969-2	0.142464	30.4617	1.73759	0.0901476	0.400883	-4.96089	Gamt	Gamt
Q504M2	-0.107249	26.5184	-1.737	0.0903308	0.400883	-4.96144	Pdp2	Pdp2
P06684;A0A0J9YUU3	-0.112719	28.2433	-1.7358	0.0903465	0.400883	-4.96349	C5	C5
Q9JHI5	-0.0820609	33.7526	-1.73541	0.0904151	0.400883	-4.96411	Ivd	Ivd
E9Q137	-0.103291	27.7381	-1.73413	0.0906449	0.401428	-4.96617	Tex264	Tex264
Q91VD9;A0A087WQR0;A0A087WQ77;A0A087WSU3;A0A087WR47	0.0539684	33.4276	1.72975	0.0914333	0.404353	-4.97319	Ndufs1	Ndufs1
Q3URE1;A0A1D5RMC8;Q3URE1-2	-0.0659885	29.9567	-1.72927	0.0915211	0.404353	-4.97397	Acsf3	Acsf3
Q8BH59;V9GXX9	0.128041	29.7177	1.72566	0.0921955	0.405147	-4.97979	Slc25a12	Slc25a12
Q3UID0;Q6PDG5-2;Q6PDG5;A0A1W2P6N7;Q3UZD0	-0.0725457	27.751	-1.72555	0.0921964	0.405147	-4.97993	Smarcc2	Smarcc2
Q8BH35;Q8BH35-2	-0.136288	28.1341	-1.7255	0.0922049	0.405147	-4.98	C8b	C8b
E9Q3P4;E9PY14;E9Q776	-0.126005	32.0432	-1.72683	0.0922265	0.405147	-4.9731	Cenpf	Cenpf
P61358;A2A4Q0	-0.0802055	32.5928	-1.7249	0.0923135	0.405147	-4.98095	Rpl27	Rpl27
O09158;D3Z2W7;D3YYZ0;D6RJM4;D3Z707;A0A0G2JE14	0.135884	28.8984	1.72426	0.092451	0.405147	-4.98203	Cyp3a25;Cyp3a59	Cyp3a25
Q9JI11;A2A5M9;Q8CDG4;F7BYZ4	0.135834	26.6843	1.72354	0.0925627	0.405147	-4.98314	Stk4	Stk4
Q8QZY1	-0.0822026	30.0063	-1.72284	0.09269	0.405147	-4.98425	Eif3l	Eif3l
Q5BL07;Q5BL07-2;F6RUH9;A0A0G2JE39;D3Z5A7	-0.0782613	28.7403	-1.72209	0.0928266	0.405147	-4.98544	Pex1	Pex1
Q9EQ32;Q9EQ32-2;Q9EQ32-3	-0.0832673	27.9578	-1.72197	0.0928498	0.405147	-4.98564	Pik3ap1	Pik3ap1
D3Z2E3;F6R6F1;E9Q632;O54916-3;O54916-4;O54916;F6YT69;F7AB82	-0.300624	25.7868	-1.73314	0.092889	0.405147	-4.88826	Reps1	Reps1
Q80X90	0.0533876	33.5768	1.72086	0.0930533	0.405393	-4.98742	Flnb	Flnb
Z4YKT6;Q99J47-2;Q99J47	0.0681053	28.6051	1.71967	0.0932702	0.405442	-4.9893	Dhrs7b	Dhrs7b
Q9CW42;A0A087WPC2;D3YZZ3	0.0867168	32.7009	1.71962	0.0932809	0.405442	-4.98939	Marc1	Marc1
P04627;E9Q0P8;B1AUP0;B1AUN8;Q8CAD1;A0A0N4SWH5;A0A0N4SV36	0.0657372	28.5485	1.71787	0.0936031	0.405933	-4.99218	Araf	Araf
E9PV38	0.0669561	30.7702	1.71761	0.0936502	0.405933	-4.99259	Ces2g	Ces2g
A0A0R4J049;Q8CIG8;F6QQQ6;S4R295	-0.173157	26.1786	-1.72055	0.0939795	0.405933	-4.95696	Prmt5	Prmt5
Q8R2Y2;Q8R2Y2-2;A0A1L1SQC5;F7ATH5	0.188625	25.913	1.7231	0.0940224	0.405933	-4.92734	Mcam	Mcam
Q6Q899;Q6Q899-2;A2AP29;Q6Q899-3;Q6Q899-4	0.117363	29.3778	1.71552	0.0940362	0.405933	-4.99592	Ddx58	Ddx58
Q8BL97-3;Q8BL97-4;Q8BL97-2;Q8BL97	-0.0561818	30.3556	-1.7153	0.0940762	0.405933	-4.99626	Srsf7	Srsf7
Q80VJ3	0.181232	26.1807	1.71586	0.0941738	0.405933	-4.99486	Dnph1	Dnph1
Q8VDG5;Q8VDG5-2	0.08772	29.7413	1.71393	0.0943309	0.405933	-4.99845	Ppcs	Ppcs
P61514;A0A1D5RL86	-0.109791	31.1144	-1.71373	0.0943677	0.405933	-4.99876	Rpl37a	Rpl37a
A2AHQ7;Q8BWJ3;Q6PE66	0.142698	27.3212	1.71271	0.094557	0.406082	-5.00038	Phka2	Phka2
P26231	-0.0538429	31.4926	-1.71238	0.094619	0.406082	-5.00091	Ctnna1	Ctnna1
Q9DCH6;A0A140LIM2;A0A140LJF3;A0A140LI56	-0.113909	25.4794	-1.71151	0.0949815	0.406992	-4.98699	Zfand6	Zfand6
Q8VCB3	0.0964229	32.7493	1.71008	0.095048	0.406992	-5.00457	Gys2	Gys2
Q9QYY8-2;Q9QYY8	-0.154757	24.9699	-1.73128	0.0953686	0.407899	-4.65541	Spast	Spast
Q9DCS3;A2A845	-0.0572046	30.8742	-1.70515	0.095971	0.410008	-5.01237	Mecr	Mecr
Q9CQF9;F7CIP8;D3Z275;A0A0N4SWD3	-0.0672331	30.6757	-1.70335	0.0963095	0.410986	-5.01522	Pcyox1	Pcyox1
Q61694;A0A087WPY5	-0.368885	32.2816	-1.70451	0.0968659	0.412891	-5.01488	Hsd3b5	Hsd3b5
Q9DB29	0.084679	31.3921	1.69932	0.0970737	0.413307	-5.02159	Iah1	Iah1
A0A075B5P3;P01867-2;P01867;A0A0A6YVP0	-0.281976	26.7307	-1.70165	0.0973688	0.414093	-4.99646	Ighg2b;Igh-3	Ighg2b
A2ATU0	0.120746	30.4189	1.69555	0.0977975	0.415446	-5.02755	Dhtkd1	Dhtkd1
P05977;P05977-2;E0CZ30;E9PWG4;A0A087WRZ7	0.352896	28.8439	1.69813	0.0980095	0.415875	-5.0248	Myl1	Myl1
G3X8P9;O54754	-0.160489	30.7306	-1.69373	0.0983764	0.41696	-5.03083	Aox1	Aox1
P45952;D6RFD7;D3Z2A5	-0.0948212	34.4764	-1.69176	0.0985188	0.417093	-5.0335	Acadm	Acadm
Q3U7R1;Q3U7R1-2	0.0654563	28.7424	1.69103	0.0986594	0.417217	-5.03465	Esyt1	Esyt1
Q8BH58;A0A0A6YY87;A0A0A6YWU8	0.0829291	28.7731	1.69008	0.0988417	0.417312	-5.03614	Tiprl	Tiprl
P11499;E9Q3D6;E9Q0C3;E9PX27;D3Z1R1	-0.0464481	35.7174	-1.68976	0.0989043	0.417312	-5.03665	Hsp90ab1	Hsp90ab1
D3YUP1;Q9WVG6-2;Q9WVG6;D6RFA7	0.0938448	26.9472	1.68767	0.0993078	0.418543	-5.03992	Carm1	Carm1
Q9JI39	-0.125288	28.243	-1.68589	0.0996527	0.419525	-5.04271	Abcb10	Abcb10
Q80UM7	-0.064217	30.3515	-1.68484	0.0998573	0.419916	-5.04436	Mogs	Mogs
P36552	-0.0996498	32.2269	-1.68372	0.100074	0.420249	-5.0461	Cpox	Cpox
E9Q6C2;Q8CG14;A0A1W2P7F1;Q8CFG8;E0CZE7	-0.0840811	26.9056	-1.68451	0.100336	0.420249	-5.03972	C1s1;C1sa	C1s1
Q3UEL5;Q8VC12	0.0750964	34.477	1.68233	0.100346	0.420249	-5.04829	Uroc1	Uroc1
Q9CWZ7;D3Z4B2	-0.142151	27.2454	-1.68213	0.100385	0.420249	-5.0486	Napg	Napg
O08529	-0.0683044	29.9676	-1.68096	0.100614	0.420267	-5.05043	Capn2	Capn2
Q9CX00	0.0741431	28.0156	1.6808	0.100644	0.420267	-5.05067	Ist1	Ist1
Q9ESW8;A0A1B0GSC4;A0A1B0GT02;A0A1B0GT19	0.115041	27.2753	1.68039	0.100725	0.420267	-5.05132	Pgpep1	Pgpep1
P40336;P40336-2;A0A1W2P7Z9;A0A1W2P7R7	-0.0727642	29.9319	-1.67798	0.101198	0.421772	-5.05509	Vps26a	Vps26a
Q8BZ09;B6CI26	-0.100414	29.0677	-1.67719	0.101354	0.421952	-5.05632	Slc25a21	Slc25a21
Q07797;E9Q5X5;F6VRP8	-0.13419	28.5015	-1.67527	0.101737	0.423076	-5.05931	Lgals3bp	Lgals3bp
V9GXP8;F8VPM7;V9GXF0;Q99MI1;V9GXH3;Q99MI1-2;V9GWT6;V9GX53;Q99MI1-4;Q3UHT7;Q6PH08;Q6PH08-4;A0A1B0GS69;V9GXL1;Q6PH08-2;A0A1B0GSU7;A0A1B0GSQ8;REV__E0CYE0;REV__Q8BS45	-0.0671123	28.2942	-1.67385	0.102013	0.423756	-5.06153	Erc1	Erc1
P12787	-0.105062	30.5416	-1.67221	0.102337	0.424418	-5.06407	Cox5a	Cox5a
Q9CR57;A0A1L1SUF6	-0.0709064	32.8442	-1.67158	0.102463	0.424418	-5.06506	Rpl14	Rpl14
Q922Y1	-0.0778586	28.5458	-1.67133	0.102512	0.424418	-5.06544	Ubxn1	Ubxn1
Q99LU0	-0.165537	27.4523	-1.67394	0.10264	0.424481	-5.00973	Chmp1b1	Chmp1b1
Q3UW64;Q91WG8;G3UX23;G3UYD5;G3UZ98;F6WD11;G3UWV5;F6SHH4;F7BWW0;G3UX49	-0.0740627	31.3395	-1.6686	0.103056	0.424667	-5.06969	Gne	Gne
A2ALW5;A2ALW5-2;Z4YLX5;G3UZK1;F2Z410;F2Z3Z8	-0.0926998	27.4512	-1.6685	0.103076	0.424667	-5.06985	Dnajc25	Dnajc25
Q8R2E9	-0.155807	27.6466	-1.66839	0.103127	0.424667	-5.07006	Ero1lb	Ero1lb
A0A0R4J174;Q9QZH6;J3KMM6	-0.101937	28.0138	-1.66819	0.103138	0.424667	-5.07033	Ecsit	Ecsit
P41233	-0.097443	26.8264	-1.66718	0.103339	0.425027	-5.07189	Abca1	Abca1
G3UZY2;P97493;G3UX99;A2A439	0.0972963	27.2624	1.66477	0.103823	0.426552	-5.07564	Txn2	Txn2
Q99P72;Q99P72-3	0.15258	27.7335	1.66383	0.104032	0.426746	-5.07712	Rtn4	Rtn4
P27659;A0A087WQK0;A0A087WNS0	-0.0571938	33.9463	-1.6634	0.104098	0.426746	-5.07776	Rpl3	Rpl3
Q61171;D3Z4A4	0.065862	33.4073	1.66081	0.104621	0.427108	-5.08177	Prdx2	Prdx2
Q9D1C8	-0.150427	26.6309	-1.66056	0.104671	0.427108	-5.08215	Vps28	Vps28
G3X957;O35711-2;O35711;O35711-4;A0A140LIN3;A0A140LJ14;O35711-3	-0.112187	26.7472	-1.66047	0.104688	0.427108	-5.08229	Ppfibp2	Ppfibp2
Q64282	0.18972	26.0655	1.66307	0.104829	0.427108	-5.0472	Ifit1	Ifit1
A0A0A0MQD1;Q8K1H1	0.160271	25.6832	1.6617	0.104856	0.427108	-5.05738	Tdrd7	Tdrd7
Q8VC26;Q8VC26-2	-0.235082	25.2632	-1.66735	0.10487	0.427108	-4.99439	Tlcd2	Tlcd2
A0A0N4SVC2;E9QP00;Q6PFR5	-0.123494	26.5206	-1.65696	0.105401	0.428101	-5.08772	Tra2a	Tra2a
Q09200;A0A1W2P6F0	0.152268	26.4075	1.66468	0.105517	0.428101	-4.97112	B4galnt1	B4galnt1
A0A140LIT2;O88455;D3Z7G1;D3YXR4;A0A140LI18;Q711T1	0.108029	28.8165	1.6552	0.105759	0.428101	-5.09043	Dhcr7	Dhcr7
P00920;A0A0A6YX78	0.163006	32.7309	1.65648	0.105779	0.428101	-5.08888	Ca2	Ca2
Q02105	0.221458	25.0563	1.66914	0.105944	0.428101	-4.8879	C1qc	C1qc
Q921I1;D3YYR8	-0.0836995	31.0562	-1.6541	0.105984	0.428101	-5.09213	Tf	Tf
Q8BGQ7	-0.0556235	32.7146	-1.65397	0.10601	0.428101	-5.09233	Aars	Aars
Q61830	-0.0562847	30.5686	-1.65335	0.106137	0.428101	-5.09329	Mrc1	Mrc1
Q91W63	0.13212	26.3007	1.65432	0.106141	0.428101	-5.06822	Nmrk1	Nmrk1
P48962	1.24584	25.5047	1.67078	0.106608	0.429522	-4.90099	Slc25a4	Slc25a4
E9Q4K7	-0.0440252	31.3163	-1.64999	0.106827	0.429944	-5.09847	Kif13b	Kif13b
Q8K2Y7	-0.103646	27.1621	-1.64919	0.106992	0.430145	-5.0997	Mrpl47	Mrpl47
B1AU76;B1AU75;Q99MD9;Q99MD9-2	-0.105336	27.9373	-1.64236	0.108404	0.434817	-5.11017	Nasp	Nasp
Q99PT1	0.0666482	32.3568	1.64177	0.108528	0.434817	-5.11108	Arhgdia	Arhgdia
P60335;A0A087WR61;A0A087WSI1;A0A1L1SUS5;A0A1L1SRP9;A0A1L1SQ99;A0A087WRH3;A0A0R4J044;P57724	-0.0485532	32.6208	-1.64152	0.10858	0.434817	-5.11147	Pcbp1	Pcbp1
Q8BG07-2;Q8BG07	0.173675	26.6382	1.65078	0.108642	0.434817	-5.05885	Pld4	Pld4
P58710	-0.0941439	33.5679	-1.64078	0.108733	0.434817	-5.11259	Gulo	Gulo
P62717;A0A1D5RM85;A0A1D5RLW5;A0A1D5RME4;A0A1D5RM79;A0A1D5RMC7;F6YJW4	-0.0546768	32.9035	-1.63958	0.108984	0.435088	-5.11443	Rpl18a	Rpl18a
Q9CYW4	-0.0957708	29.7504	-1.63931	0.10904	0.435088	-5.11484	Hdhd3	Hdhd3
Q9QYI5-1;Q9QYI5;Q9QYI5-2;A0A087WR37;A0A087WPZ9;A0A087WP03	-0.122808	26.2117	-1.65331	0.109149	0.435088	-4.96697	Dnajb2	Dnajb2
A2AKD7;Q61234	0.157378	26.5795	1.6392	0.109266	0.435092	-5.11482	Snta1	Snta1
P07724	0.0792259	37.4002	1.63697	0.109531	0.435284	-5.11842	Alb	Alb
P62071;A0A1B0GRT5	-0.167087	26.5133	-1.63888	0.109546	0.435284	-5.08227	Rras2	Rras2
P62141;A0A0J9YUU8;A0A0J9YUG2	0.0709532	28.4457	1.63499	0.109946	0.436044	-5.12144	Ppp1cb	Ppp1cb
Q3ULJ0-2;Q3ULJ0;D3Z0L6	0.0792586	29.5231	1.63488	0.10997	0.436044	-5.12161	Gpd1l	Gpd1l
P14483;P06346;P06343;P01921;P06345;P06342;P18469	0.264681	26.4012	1.63973	0.110187	0.436443	-5.09109	H2-Ab1	H2-Ab1
Q6ZWU9;A0A0G2JDW7;A0A0G2JG29;A0A0G2JEX7	-0.0879519	31.5174	-1.62744	0.111545	0.441117	-5.13294	Rps27	Rps27
Q80YR4-3;Q80YR4;Q80YR4-2	-0.119949	27.2698	-1.6287	0.111696	0.441117	-5.1311	Znf598	Znf598
Q812E0;A0A0H2UH22;E9Q5X2;E9Q969;D3YUJ4;F6T0J8;D3Z1R6;D3Z5R9;A0A0R4J102;Q7TN99-6;Q7TN99-4;Q7TN99-3;Q7TN99-2;Q7TN99;Q7TN99-5	0.0868332	25.79	1.62758	0.11172	0.441117	-5.11662	Cpeb2	Cpeb2
Q9ERI6	0.0747007	27.3503	1.62465	0.112141	0.442283	-5.13718	Rdh14	Rdh14
E9QKA4;A2A8V8;A2A8V9;E9PUK6;Q52KI8-2;Q52KI8;A2A983;F6T4M4;F7BWM1;F6UK16	-0.0924164	26.8181	-1.62367	0.112351	0.442283	-5.13867	Srrm1	Srrm1
O35704	0.176939	25.3831	1.63667	0.112602	0.442283	-4.86362	Sptlc1	Sptlc1
O35381;D3Z7M9;D3YYE1;F6UFG6	0.0970147	29.2124	1.62184	0.112743	0.442283	-5.14144	Anp32a	Anp32a
P70296;D3Z1V4;D6RHS6	0.0760587	31.7001	1.62123	0.112875	0.442283	-5.14237	Pebp1	Pebp1
E0CZE0;Q8VBW6	0.0855191	27.5704	1.62088	0.112951	0.442283	-5.1429	Nae1	Nae1
Q8BH69	-0.0607281	29.1062	-1.62047	0.113039	0.442283	-5.14352	Sephs1	Sephs1
E9QLB2;Q3UFF7	0.108125	27.2394	1.61957	0.113233	0.442283	-5.14489	Lyplal1	Lyplal1
E9Q421;Q8BXX3;Q8BL63;Q9CXY9	-0.102035	26.401	-1.61905	0.113346	0.442283	-5.14567	Pigk	Pigk
Q64442	-0.0721031	36.1125	-1.61845	0.113474	0.442283	-5.14657	Sord	Sord
A2BDX3	-0.0721748	27.9188	-1.61841	0.113482	0.442283	-5.14663	Mocs3	Mocs3
Q8R238;D3Z0F6;REV__Q8CAB8	0.152481	28.2396	1.6187	0.113536	0.442283	-5.14634	Sdsl	Sdsl
Q8JZX4;A2AP40	-0.076851	27.0862	-1.61811	0.113548	0.442283	-5.14709	Rbm17	Rbm17
Q01279;Q9WVF5;Q5SVE7;B2KGF7;P70424;Q61527-3;Q61527-2;Q61527	-0.105358	32.4468	-1.61752	0.113676	0.442322	-5.14799	Egfr	Egfr
Q99KI3	-0.0747601	29.0815	-1.61592	0.114022	0.443211	-5.15041	Emc3	Emc3
Q64462;F6X6A4;A0A0A6YY50	0.0903659	28.1478	1.61175	0.114929	0.446273	-5.15669	Cyp4b1	Cyp4b1
A0A0X1KG66;A0A0X1KG67;Q3TAS6-2;Q3TAS6;D3Z665	-0.113332	26.4541	-1.61742	0.115097	0.446464	-5.08133	Emc10	Emc10
Q9D6Z1;F7CHQ7;E0CXZ0;A2APD7;F6USW7;F6U250;F6V095;F7CHP9	-0.0598849	30.1428	-1.61029	0.115248	0.446585	-5.15889	Nop56	Nop56
Q9QYE6	-0.0958408	27.3517	-1.60836	0.115672	0.447767	-5.16181	Golga5	Golga5
Q6DFW4;A0A0A0MQ76;A0A087WQ46;A0A087WSU5;A0A087WP00;A0A087WSL8;A0A087WNW0	-0.0608725	28.8658	-1.60673	0.116029	0.448535	-5.16425	Nop58	Nop58
P61963	0.115528	25.7351	1.6093	0.11611	0.448535	-5.13525	Dcaf7	Dcaf7
Q91XU0;Q91XU0-2	-0.113244	26.9705	-1.60581	0.116231	0.448541	-5.16563	Wrnip1	Wrnip1
Q9ERG0;Q9ERG0-2	-0.0685947	31.0573	-1.60457	0.116506	0.449141	-5.1675	Lima1	Lima1
A0A0G2JGS4;Q6PHZ2-2;Q6PHZ2-4;Q6PHZ2;Q6PHZ2-5;E9Q1W0;E9Q1T1;E9Q1V9;Q8CCM0;E9PXV3;F6RWZ9;E9QAJ4;D6RDQ8;F6WHR9;D3Z7K9	0.0961158	27.4601	1.60364	0.11671	0.449466	-5.16889	Camk2d	Camk2d
Q91YM4-2;Q91YM4;E9PUT1;Q5SWP1;Q5SWP0	0.0934015	28.0421	1.60228	0.117011	0.450162	-5.17093	Tbrg4	Tbrg4
P47757-2;A2AMW0;P47757-4	0.0604022	31.2127	1.6017	0.11714	0.450196	-5.1718	Capzb	Capzb
Q8R0A0	-0.0850672	26.548	-1.60073	0.117356	0.450564	-5.17326	Gtf2f2	Gtf2f2
P08607;E9PUZ8;F6QLW4	-0.148754	27.429	-1.59964	0.117603	0.451051	-5.1749	C4bpa;C4bp	C4bpa
Q91V64	0.0772133	30.5664	1.59666	0.118263	0.45312	-5.17935	Isoc1	Isoc1
P52480-2	0.221901	31.3545	1.59643	0.118854	0.454771	-5.18026	Pkm	Pkm
D3YZ54;Q9QXE0;E9PWM4;D6RDE9;E9Q0K0;E9Q7H7;E9Q9L4	0.111577	33.7248	1.59378	0.118936	0.454771	-5.18368	Hacl1	Hacl1
A2AIX1;E9QAT4;F7BPW6;F6T8X6	-0.0526059	29.2541	-1.59184	0.119342	0.455447	-5.18654	Sec16a	Sec16a
Q9QYI3;F7BTP8;A2A5E1	0.0708204	28.3703	1.59178	0.119356	0.455447	-5.18663	Dnajc7	Dnajc7
Q99LB7;A2AH52;A2AH53;A2AH55	-0.0881524	36.4254	-1.59	0.119758	0.455972	-5.18929	Sardh	Sardh
A0A1L1SQA2;Q9CQV1	-0.132342	27.0153	-1.59616	0.119776	0.455972	-5.11485	Pam16	Pam16
Q91V01;A0A0N4SUM3	0.157957	27.4677	1.58982	0.119858	0.455972	-5.18961	Lpcat3	Lpcat3
A0A0A6YY53;F6TQW2;P01864;P01863;P01865	-0.460457	27.0276	-1.60032	0.120202	0.456818	-5.07558	Ighg2c	Ighg2c
Q8VCA4;Q99N18	-0.111781	27.8715	-1.58684	0.120472	0.457056	-5.19398	Cyp4f15	Cyp4f15
Q9WVL3;Q9WVL3-2	-0.106173	26.1104	-1.58668	0.120509	0.457056	-5.19422	Slc12a7	Slc12a7
P61089;A0A1W2P7Z3	0.0777675	29.6084	1.58571	0.120729	0.457428	-5.19566	Ube2n	Ube2n
Q8BZW8	0.0817788	28.3876	1.58479	0.120938	0.457757	-5.19703	Nhlrc2	Nhlrc2
P24721;J3QMY0;B1AR35	-0.115178	30.0359	-1.58385	0.121164	0.458153	-5.19844	Asgr2	Asgr2
Q922U1;E0CYD0;F6T4V0	-0.0945056	26.8065	-1.58267	0.12184	0.460244	-5.14983	Prpf3	Prpf3
P52480;A0A1L1SU37;A0A1L1SQV8;A0A1L1SSN6;A0A1L1STV8;A0A1L1SUV0;A0A1L1ST52;A0A1L1SVH2	0.122417	28.236	1.57985	0.122066	0.460634	-5.20436	Pkm	Pkm
Q8R5F7-2;Q8R5F7	0.126756	26.3863	1.57873	0.122323	0.461141	-5.20602	Ifih1	Ifih1
P68254-2;P68254;F6YY69;F6VW30	0.0585666	30.6848	1.57759	0.122587	0.461458	-5.20771	Ywhaq	Ywhaq
Q9DCG6;K3W4L7;A0A1W2P7N2	-0.0935542	33.1665	-1.5773	0.122654	0.461458	-5.20814	Pbld1	Pbld1
Q8C0L9;B0R058;Q8C0L9-2;A2AMD6;Q8C0L9-3;A2AMD7;D6RHS8;D6RGT7;D6RHB5	-0.130129	26.4449	-1.58106	0.122925	0.462015	-5.18388	Gpcpd1	Gpcpd1
A2AMS3;Q03249;A2AMS2	0.109021	30.3745	1.57358	0.12351	0.462686	-5.21363	Galt	Galt
P00186	-0.163242	33.2635	-1.57343	0.123833	0.462686	-5.2141	Cyp1a2	Cyp1a2
A2A977;O88833;A2A8T1;F8WGU9;Q91WU1;A2A8S9;A2A8S8;A0A087WPC3	-0.473495	28.605	-1.5758	0.123874	0.462686	-5.21114	Cyp4a10;Cyp4a32	Cyp4a10
P21614;A0A0G2JGM6	-0.0679063	32.1355	-1.57185	0.123913	0.462686	-5.21619	Gc	Gc
Q9CPX4;P29391;A0A1B0GR60;P49945	0.145534	32.6124	1.57241	0.124021	0.462686	-5.21556	Ftl1;Ftl2	Ftl1
P26043;Q7TSG6	-0.0502821	33.7966	-1.57098	0.124114	0.462686	-5.21746	Rdx	Rdx
D3YV00;P98195-2;P98195	-0.125731	25.3713	-1.57284	0.124327	0.462686	-5.17272	Atp9b	Atp9b
Q9JHH9;F2Z4A2	0.144079	26.8017	1.56931	0.124504	0.462686	-5.21993	Copz2	Copz2
Q91W19	0.260087	27.3069	1.5783	0.124578	0.462686	-5.1453	Sult1a1	Sult1a1
Q8BFY9-2;Q8BFY9;Q3TKD0;J3QMX2;A0A1B0GT37	-0.0720167	28.0006	-1.56884	0.124612	0.462686	-5.22062	Tnpo1	Tnpo1
Q9D1M7	-0.232474	28.1698	-1.57003	0.124722	0.462686	-5.2192	Fkbp11	Fkbp11
Q924M7;F6Q3K8	-0.0952798	27.4933	-1.56833	0.124732	0.462686	-5.22137	Mpi	Mpi
Q8C0C7;E9PWY9;D6RIJ2	-0.0585904	31.0289	-1.56794	0.124823	0.462686	-5.22195	Farsa	Farsa
Q9JJN5;CON__Q2KJ83	0.150918	26.4483	1.57935	0.12483	0.462686	-5.08878	Cpn1	Cpn1
Q8VD65;A0A0R4J2C7;A0A087WQR4;A0A087WP62	-0.0877063	26.1623	-1.56388	0.125773	0.464201	-5.22791	Pik3r4	Pik3r4
Q6A0A2;Q6A0A2-3;Q6A0A2-2;A0A087WPU9	-0.0764882	27.5225	-1.5632	0.125932	0.464201	-5.2289	Larp4b	Larp4b
Q9CQG1;Q9CQG1-2	-0.0761305	27.2865	-1.5632	0.125934	0.464201	-5.22891	Chac2	Chac2
Q8K0E8;CON__P02676	0.0982621	32.9062	1.56313	0.12595	0.464201	-5.22902	Fgb	Fgb
Q9JM62;D3Z6V2	-0.127561	30.5462	-1.56362	0.125958	0.464201	-5.2284	Reep6	Reep6
F2Z3U3;F2Z3X7	0.147579	26.9186	1.56299	0.125982	0.464201	-5.22921	Raph1	Raph1
P01887	0.0845762	29.6998	1.56223	0.12616	0.464403	-5.23032	B2m	B2m
Q9D6Y7-2;Q9D6Y7;Q9D6Y7-4;Q9D6Y7-3;A0A1B0GT40	-0.0668667	33.23	-1.56135	0.126369	0.464718	-5.23163	Msra	Msra
P62900;A0A0A6YX26;A0A0A6YXL3	-0.0595302	32.6851	-1.56012	0.126659	0.465183	-5.23343	Rpl31	Rpl31
Q8R574	0.0628533	28.0678	1.55934	0.126842	0.465183	-5.23456	Prpsap2	Prpsap2
Q8C7H1;A0A1B0GSL6	0.0788145	27.8598	1.55923	0.126868	0.465183	-5.23472	Mmaa	Mmaa
Q8K1B8	0.126407	27.007	1.55733	0.127319	0.46638	-5.23751	Fermt3	Fermt3
Q91VS8	-0.0952156	27.2864	-1.55512	0.127845	0.467837	-5.24074	Farp2	Farp2
Q8R4N0	-0.0745334	30.775	-1.55352	0.128227	0.467837	-5.24308	Clybl	Clybl
P54731	-0.0871157	27.0997	-1.5534	0.128253	0.467837	-5.24324	Faf1	Faf1
A0A140LIS8;A0A140LJG4;A0A140LIU7;A0A140LJ41	-0.15577	28.0105	-1.55344	0.12837	0.467837	-5.24329
D3YZ09;Q9CY66-3;Q9CY66-2;Q9CY66;F6SL78	-0.134546	25.9173	-1.55954	0.12848	0.467837	-5.14842	Gar1	Gar1
Q8R2Y8	-0.0559024	29.6254	-1.55201	0.128586	0.467837	-5.24527	Ptrh2	Ptrh2
Q60668-3;Q60668	-0.0738967	31.1314	-1.552	0.12859	0.467837	-5.2453	Hnrnpd	Hnrnpd
Q9D1J3;A0A1W2P6N2;A0A1W2P7G2	-0.124228	28.9408	-1.54928	0.129291	0.469931	-5.2493	Sarnp	Sarnp
P97450;E9QAD6	-0.192325	26.9584	-1.55546	0.129941	0.471525	-5.16849	Atp5j	Atp5j
P70274;E0CZC5;E0CZ76;E0CX80	0.220111	25.3659	1.55525	0.129981	0.471525	-5.13324	Sepp1	Sepp1
P22599	-0.115314	29.0374	-1.54533	0.130191	0.471834	-5.255	Serpina1b	Serpina1b
Q9D8E6	-0.0529925	33.5766	-1.54463	0.130362	0.471994	-5.25602	Rpl4	Rpl4
Q9JK42	0.158989	28.1029	1.54367	0.130749	0.472489	-5.25751	Pdk2	Pdk2
P35700;B1AXW5;B1AXW6;B1AXW4	0.055863	35.5328	1.54302	0.13075	0.472489	-5.25835	Prdx1	Prdx1
G3X9Y5;E9Q735;Q8VDS1;E9Q442;A0A1L1SV76;A0A1L1SRI7;A0A1L1SUX2;D3YXR7	-0.0969324	27.5846	-1.53915	0.131692	0.475433	-5.26396	Ube4a	Ube4a
Q9QZ08;D3YXG2;Q9D997	0.143686	26.1327	1.53919	0.131886	0.475676	-5.24072	Nagk	Nagk
Q8K1N2;Q8K1N2-2;D3Z069;F6QU68;D3Z231;D3Z1R8;F6RYD0	-0.129289	26.5716	-1.53858	0.132034	0.475755	-5.2477	Phldb2	Phldb2
Q8CBB7;P22892	0.0774881	29.0628	1.53505	0.132693	0.477669	-5.26988	Ap1g1	Ap1g1
P08032	0.170939	29.9831	1.53165	0.133815	0.480861	-5.27496	Spta1	Spta1
Q8K297	0.116741	28.0382	1.53041	0.133836	0.480861	-5.27658	Colgalt1	Colgalt1
A0A0R4J1H0;Q3KNM2	-0.0787656	27.5331	-1.53163	0.134179	0.481631	-5.23446	March5	March5
Q9ET26;S4R1Z0	0.0674044	27.828	1.52762	0.134527	0.48242	-5.2806	Rnf114	Rnf114
P62918	-0.0601784	33.1123	-1.52684	0.13472	0.482649	-5.28172	Rpl8	Rpl8
F8WJ93;Q3UMY5;Q3UMY5-3;A0A0R4J1G7;Q3UMY5-2;A0A0R4J0H0;Q3UMY5-4	-0.0686153	27.8653	-1.52593	0.134945	0.482993	-5.28302	Eml4	Eml4
Q9DB25;D6RCG2	-0.0857653	28.7226	-1.52232	0.135845	0.484895	-5.2882	Alg5	Alg5
D3YU17;Q8VCM8;F6S731	0.0606012	30.0817	1.52149	0.136054	0.484895	-5.2894	Ncln	Ncln
P35550;A0A140LIR6	-0.0595679	31.2425	-1.52127	0.136108	0.484895	-5.2897	Fbl	Fbl
Q91W43	-0.0845412	32.219	-1.5208	0.136227	0.484895	-5.29038	Gldc	Gldc
Q8K1A5;D6RIR0;D6RFP3;D6RDC1;Q8K1A5-3;Q8K1A5-2	-0.0910328	26.6858	-1.5207	0.13625	0.484895	-5.29052	Tmem41b	Tmem41b
Q3TN85;Q8CAP3;P54726;F6YL88	0.103206	27.8129	1.52151	0.136251	0.484895	-5.28905	Rad23a	Rad23a
F7D432;E9PWE0;E0CYV0;P23506;P23506-2;F6V9F1;F6TXE3;E0CYF2	0.0998336	28.5663	1.5198	0.136476	0.485233	-5.29181	Pcmt1	Pcmt1
Q8JZV7;F6UP77;F7CUP3	0.125555	28.4178	1.51874	0.136761	0.485785	-5.29334	Amdhd2	Amdhd2
Q8R1X6-2;Q8R1X6;D3Z3F8;D3Z1M5;D3Z2D6	-0.102033	27.1378	-1.52021	0.137015	0.486205	-5.24486	Spg20	Spg20
Q8K211;A8Y5P1	-0.1384	28.5625	-1.51618	0.137711	0.486205	-5.29125	Slc31a1	Slc31a1
Q9R1P4;A0A1B0GS70	0.0467857	32.6871	1.51479	0.137739	0.486205	-5.29898	Psma1	Psma1
Q8R0J8;D3Z4J6	0.0774035	27.8777	1.51359	0.138041	0.486205	-5.30068	Idnk	Idnk
Q9Z2V5;A0A1B0GX25;B1AUA8	0.105338	26.0855	1.51259	0.138296	0.486205	-5.30211	Hdac6	Hdac6
Q9QXT0;A0A1W2P729	0.0598449	30.4333	1.51243	0.138336	0.486205	-5.30234	Cnpy2	Cnpy2
S4R248;A0A0A0MQ95;S4R221;Q8C0D4;S4R203;B2RUJ8;S4R1B0;S4R2V0	0.074257	25.9813	1.51283	0.138437	0.486205	-5.30094	Arhgap12	Arhgap12
G5E850;P56395;E0CY88	-0.0946151	34.7262	-1.51183	0.138487	0.486205	-5.30319	Cyb5a	Cyb5a
A0A1I7Q4G8;E9QMN5;Q8CHY6;A0A1D5RM07;A0A1D5RM58	-0.0963436	26.1047	-1.51194	0.138662	0.486205	-5.29723	Gatad2a	Gatad2a
P54071;D6RIL6;A0A0U1RP68;A0A0U1RPR1	0.140695	33.0357	1.51183	0.138728	0.486205	-5.30332	Idh2	Idh2
A0A0R4J078;Q8VCH8;A0A087WSK5	-0.064407	28.4356	-1.51037	0.138859	0.486205	-5.30528	Ubxn4	Ubxn4
Q5XJF6;P53026;D6RE43	-0.0698649	32.9927	-1.50973	0.139021	0.486205	-5.30618	Rpl10a	Rpl10a
Q8CG16;Q8CFG9	-0.115122	25.4447	-1.52487	0.139029	0.486205	-5.09108	C1ra;C1rb	C1ra
P58059;D3YVZ9	-0.0766973	27.3549	-1.50867	0.139291	0.486205	-5.30769	Mrps21	Mrps21
Q80XN0;D3Z2Y8	-0.0973668	33.521	-1.50807	0.139445	0.486205	-5.30855	Bdh1	Bdh1
D3Z795;Q9JK23;D6RG59	0.175681	26.3924	1.50828	0.139482	0.486205	-5.30829	Psmg1	Psmg1
P23591	0.05946	29.343	1.50769	0.13954	0.486205	-5.30908	Tsta3	Tsta3
Q91WK1	0.125011	28.7403	1.50792	0.139542	0.486205	-5.30878	Spryd4	Spryd4
Q9ER35;Q6P264;Q7TQJ3	0.10018	27.4996	1.50768	0.139545	0.486205	-5.3091	Fn3k	Fn3k
Q791V5	0.0602214	32.6373	1.50694	0.139733	0.486205	-5.31015	Mtch2	Mtch2
Q8BGI5-2;Q8BGI5;D3Z323;D3Z3F5	-0.0816283	27.1885	-1.50679	0.139772	0.486205	-5.31036	Pex26	Pex26
Q91W18-2;Q91W18-3;Q91W18;E9Q6T6;F6ZI20	-0.108768	27.3543	-1.50667	0.139802	0.486205	-5.31053	Tdrd3	Tdrd3
Q3UED7	-0.100007	28.0975	-1.50644	0.13986	0.486205	-5.31086	Gm4951	Gm4951
Q5F2E7;Q5F2E7-2	-0.0685969	27.81	-1.50581	0.140023	0.486321	-5.31176	Nufip2	Nufip2
Q9D1F9;A0A1L1SUI3;A0A1L1SUV7;A0A1L1SV42	0.128304	29.9975	1.50645	0.140201	0.486487	-5.31056	Slc37a4	Slc37a4
Q8BX02;Q8BX02-2	0.100757	26.9491	1.50453	0.140351	0.486558	-5.31358	Kank2	Kank2
G5E866;Q99NB9;A0A087WNS2	-0.0512037	29.9259	-1.50317	0.140699	0.487313	-5.3155	Sf3b1	Sf3b1
P10630;P10630-2;Q8BTU6;E9Q561;D6RJ60;D6RJ11	-0.0866551	30.3333	-1.50202	0.140996	0.487857	-5.31713	Eif4a2	Eif4a2
E9Q5K4;A0A1D5RLI1	-0.102875	31.2144	-1.50156	0.141116	0.487857	-5.31778	Cyp2c44	Cyp2c44
G3UWH9;Q8R1U1;Q7TSQ9;G3UWX2;G3UWY4;G3UYW8;G3XA67;G3UX78;G3UZ15	-0.0890599	26.1507	-1.50697	0.141405	0.488407	-5.23332	Cog4	Cog4
Q8BHN3;Q8BHN3-2;Q8BHN3-3	-0.0533056	33.0969	-1.49924	0.141713	0.489021	-5.32107	Ganab	Ganab
Q99JB2;A2AG39;F6WI02;A2AG41	-0.0647219	30.1393	-1.49839	0.141932	0.489326	-5.32226	Stoml2	Stoml2
Q9R062;K3W4S6;V9GX26	0.142133	27.3113	1.50084	0.142429	0.490587	-5.27688	Gyg1;Gyg	Gyg1
Q8BX10-2;Q8BX10;A0A0G2JG95	-0.0880718	26.7676	-1.50073	0.143006	0.491872	-5.17582	Pgam5	Pgam5
Q9D0M5;D6RIN4	0.102884	29.5566	1.49403	0.143064	0.491872	-5.32842	Dynll2	Dynll2
Q91Z67;A0A087WNM1;A0A087WSQ1;A0A087WS59;A0A087WRV4;A0A087WNR5;A0A087WS73	-0.105898	26.3246	-1.50274	0.143449	0.492254	-5.16386	Srgap2	Srgap2
Q9WUP7-2;Q9WUP7;A0A087WP81;A0A087WRL3	0.109495	28.0907	1.49176	0.143657	0.492254	-5.33162	Uchl5	Uchl5
Q91V09;S4R225;A2AC24	-0.0951075	27.1224	-1.49141	0.143748	0.492254	-5.33211	Wdr13	Wdr13
G5E8U1;P58735;D3Z4W4	-0.0713198	28.8728	-1.49131	0.143774	0.492254	-5.33225	Slc26a1	Slc26a1
E9QLA5;Q0GNC1;Q0GNC1-3	0.138427	26.573	1.49587	0.14398	0.492254	-5.22186	Inf2	Inf2
Q99LC3;A0A087WR38	0.0636803	32.5061	1.49019	0.144067	0.492254	-5.33382	Ndufa10	Ndufa10
Q9Z1M4;D3YWB8;D6RH86;E9PUN3;Q80X26	-0.223391	25.8917	-1.50249	0.144093	0.492254	-5.13843	Rps6kb2	Rps6kb2
P57784;G5E883;A0A0U1RNZ6	-0.170799	26.0137	-1.49813	0.144295	0.492493	-5.17542	Snrpa1	Snrpa1
Q8CHP5;Q8CHP5-2	-0.0861693	28.9053	-1.48859	0.144487	0.492505	-5.33607	Wibg	Wibg
Q8N7N5;Q8N7N5-2;A0A0A6YWY2;A0A0A6YX55	-0.0602528	28.3907	-1.48785	0.144682	0.492505	-5.33712	Dcaf8	Dcaf8
O35955	0.213965	26.8473	1.48941	0.144709	0.492505	-5.27662	Psmb10	Psmb10
A0A1W2P8A8;Q99KK1	-0.0757861	26.807	-1.48731	0.144823	0.492505	-5.33787	Reep3	Reep3
Q6ZQB6-3;Q6ZQB6;E9Q9J4;Q6ZQB6-2;A2ARP1-7;A2ARP1-6;A0A087WPZ7;F6VU93;A2ARP1-5	0.0700351	27.4392	1.48544	0.145315	0.493441	-5.34049	Ppip5k2	Ppip5k2
E9QNW6;Q8VDG7;D3Z3Q4	-0.0770754	29.1237	-1.48413	0.145662	0.493441	-5.34234	Pafah2	Pafah2
O55125;Q5SVG6	0.0648263	33.7015	1.48409	0.145673	0.493441	-5.34239	Nipsnap1	Nipsnap1
Q9R1C7;A0A1B0GRU8;Q9R1C7-2;A2AQW6;A0A1B0GSF1	-0.108557	28.1491	-1.48334	0.145871	0.493441	-5.34344	Prpf40a	Prpf40a
Q3UDK1-2;Q3UDK1;D3Z5F4;D3YX05;D3YWU1	0.189054	25.0098	1.49085	0.145878	0.493441	-5.2275	Trafd1	Trafd1
Q99J39-2;Q99J39	0.072843	30.6843	1.48327	0.145888	0.493441	-5.34353	Mlycd	Mlycd
Q91YP3;A0A0N4SV34;A0A0N4SUV7;A0A0N4SUT8;A0A0N4SVW1	0.108213	29.7902	1.48148	0.146369	0.494024	-5.34605	Dera	Dera
Q8CAS9-2;Q8CAS9;Q8CAS9-3;H7BWY5;F6U1Y8	-0.0756466	29.8105	-1.48138	0.146388	0.494024	-5.34618	Parp9	Parp9
G3UYV7;P62858;J3QNN8	-0.106317	30.7079	-1.48094	0.146527	0.494024	-5.34681	Rps28	Rps28
Q922D8;A0A1W2P733;A0A1W2P7L5	0.0598223	34.8234	1.48012	0.146724	0.494024	-5.34794	Mthfd1	Mthfd1
A2AQY8;Q8BTY1;A2AQY9	0.0623334	31.7725	1.47946	0.146899	0.494024	-5.34887	Ccbl1	Ccbl1
P06728	-0.248839	29.3154	-1.48171	0.146917	0.494024	-5.34593	Apoa4	Apoa4
Q3TGU7;P50580;P50580-2	-0.0448159	32.2391	-1.47915	0.146982	0.494024	-5.3493	Pa2g4	Pa2g4
J3QJU5;Q3TJ91;G3UXS2;B1ATA7;B1ATA8;G3UXR0;B1ATA9;F6X6X1;Q5DQR4-7	-0.0953092	27.0531	-1.47836	0.147193	0.494089	-5.35041	Llgl2	Llgl2
Q9D0F9;A2CEK3	0.0584179	34.5158	1.47754	0.147411	0.494089	-5.35155	Pgm1;Pgm2	Pgm1
Q80XI3-2;Q80XI3-4;Q80XI3;Q80XI3-3;Z4YKC4;A0A0R4J112;A2AMI2;A0A0N4SVL0;A2AMI7;A2AMI6	-0.103956	27.6333	-1.47838	0.147603	0.494089	-5.31506	Eif4g3	Eif4g3
Q8BWT1	-0.067911	37.0372	-1.47678	0.147615	0.494089	-5.35262	Acaa2	Acaa2
Q8K0C9	0.137557	26.111	1.48792	0.14766	0.494089	-5.12331	Gmds	Gmds
Q91V55;D3YYM6;D3Z1S8;P97461	-0.0467773	32.3337	-1.47406	0.148342	0.495723	-5.35641	Rps5	Rps5
Q9EPL8;A0A140LHD0	0.105101	27.3073	1.47346	0.148501	0.495723	-5.35723	Ipo7	Ipo7
D3YZ00;E9PUH7;P70257-1;P70257;P70257-2;Q3TYK3	-0.104903	26.1371	-1.4733	0.148545	0.495723	-5.35746	Nfix	Nfix
Q76LS9-2;Q76LS9;Q76LS9-3;A0A0G2JDK1;Q6PDI6-2	-0.0636693	28.5871	-1.47128	0.149089	0.497095	-5.36027	Fam63a	Fam63a
Q9CY58;Q9CY58-2;Q3UMP4;A0A0N4SV32;Q9CY58-3;Q9CY58-4;A0A0N4SWH2;A0A0N4SUQ1;A0A0N4SUN8;A0A0N4SV40;A0A0N4SVK5	0.063684	32.0396	1.46982	0.149483	0.497967	-5.36231	Serbp1	Serbp1
Q91XL9;Q3V156;Q91XL9-2;Q91XL9-3;D3Z7I9;D3YZ66;D6RDE4;Q8K2D2	0.084823	29.0466	1.46894	0.149718	0.498308	-5.36352	Osbpl1a	Osbpl1a
F8VPX1;E9PXY8;Q6A4J8;Q6A4J8-2;Q6A4J8-3;G3UWR8	-0.0803882	27.6785	-1.46786	0.15001	0.498628	-5.36502	Usp7	Usp7
P17427;A0A0J9YUA7;A0A140LHG0	-0.0477342	31.4731	-1.4676	0.15008	0.498628	-5.36538	Ap2a2	Ap2a2
O35598;E9PYF2;D3Z1E6	-0.102731	25.4504	-1.47008	0.150802	0.50017	-5.29769	Adam10	Adam10
E9Q242;P54822;E9Q3T7;A0A140LHU1;A0A0G2JFI8;E9Q0A0;A0A0G2JFL8	0.0596642	29.7641	1.46491	0.150811	0.50017	-5.36912	Adsl	Adsl
Q9QYJ3;Q3TYL7	-0.0917571	26.8974	-1.46419	0.151007	0.500378	-5.37011	Dnajb1	Dnajb1
Q9R0X4;Q32MW3	0.160771	26.9789	1.46295	0.151431	0.50134	-5.37185	Acot9;Acot10	Acot9
Q3THK7	-0.0493396	30.5537	-1.46134	0.151784	0.502065	-5.37406	Gmps	Gmps
G3UXZ5;P97371;G3UXY0;G3X9K9;G3UWN9;G3UXR1	0.0992596	29.9191	1.46	0.15215	0.502831	-5.37591	Psme1	Psme1
Q80SX0;D3YW24;D3YW30;Q99JV5	0.126411	26.8863	1.46019	0.1523	0.502885	-5.3757	Stard4	Stard4
P48437	-0.0988199	25.749	-1.46013	0.152527	0.503191	-5.34372	Prox1	Prox1
Q5SV41;P53808	-0.113806	28.7907	-1.45672	0.153054	0.504485	-5.38043	Pctp	Pctp
Q8BFS6;Q8BFS6-4;Q8BFS6-2;D3Z7F7;Q8BFS6-3;Q8BFS6-5	0.0919587	29.7835	1.4554	0.153412	0.504932	-5.38225	Cpped1	Cpped1
Q99MR6-3;Q99MR6-4;Q99MR6-2;Q99MR6;A0A0G2JDF8;A0A0G2JDN3;A0A0G2JG65;A0A0G2JDF1	-0.0508829	29.3199	-1.45523	0.153458	0.504932	-5.38248	Srrt	Srrt
P59017;A0A0N4SW24;A0A0N4SW63	-0.0677499	29.5535	-1.45214	0.15431	0.507289	-5.38673	Bcl2l13	Bcl2l13
Q8CGF7-2;Q8CGF7;Q8CGF7-3	-0.0662784	27.9403	-1.45151	0.154484	0.507416	-5.38759	Tcerg1	Tcerg1
A0A0R4J0X2;Q8VC19;A0A1W2P873;D6RGR8;A0A1L1SUZ0;A0A1L1STE9	-0.238877	25.4817	-1.45193	0.154652	0.507524	-5.38708	Alas1	Alas1
E9Q8I0;P06909;D6RGQ0;E9Q8H9;A0A0A6YWP4;A0A0A6YVP8	-0.0816138	30.6317	-1.44993	0.154922	0.507579	-5.38976	Cfh	Cfh
P16045	0.207037	27.3311	1.45015	0.155146	0.507579	-5.38952	Lgals1	Lgals1
P16015	-0.103767	36.9849	-1.44898	0.155226	0.507579	-5.39108	Ca3	Ca3
Q9CQR2	-0.0791192	30.0103	-1.44883	0.155228	0.507579	-5.39128	Rps21	Rps21
F8WJG3;P62996	-0.0603107	30.545	-1.44841	0.155345	0.507579	-5.39185	Tra2b	Tra2b
Q9D1I5;A0A0U1RQ27	0.165092	26.4362	1.45223	0.155687	0.508251	-5.32527	Mcee	Mcee
S4R2K9;A0A1W2P812;S4R1S2;G5E8K5-2;G5E8K2;G5E8K3;S4R2S8;G5E8K5-3;G5E8K5;G3X971;S4R236;A0A087WNU5;S4R278;S4R208;S4R1U4;S4R162;S4R229;W4VSQ0;Q3UVY0;Q8C8R3-3	0.137544	27.4935	1.44656	0.155882	0.508445	-5.3944	Ank3	Ank3
P16125;D3Z7F0;A0A0N4SVV8	0.336095	28.2176	1.44586	0.156764	0.510878	-5.39547	Ldhb	Ldhb
P28063;G3UZW8	0.119686	29.7158	1.4423	0.157168	0.511751	-5.40023	Psmb8	Psmb8
Q3UNZ8;A0A0A6YWV6;Q3UNZ8-2;A0A0A6YWZ0;A0A0A6YXW5	0.0658274	29.3844	1.44105	0.157401	0.511846	-5.40192	BC026585	BC026585
Q7TSI3;A0A0U1RQ86;A0A0U1RNI2	0.071029	28.0645	1.44081	0.15747	0.511846	-5.40225	Ppp6r1	Ppp6r1
A0A1D5RLL3;Q8BG67;Q8BG67-2;Q8BWC5	-0.0837809	26.7825	-1.43947	0.157846	0.511968	-5.40407	Efr3a	Efr3a
Q8BTS3	0.145243	26.9643	1.45292	0.157878	0.511968	-5.06784	Gbp9	Gbp9
Q8K224;A2BH46;E9Q498	-0.1138	26.2643	-1.43898	0.157983	0.511968	-5.40474	Nat10	Nat10
Q8K2C9	-0.0621415	31.2422	-1.43838	0.158153	0.511968	-5.40556	Hacd3	Hacd3
P61965;F6Q3W0	-0.0998805	26.6529	-1.43825	0.15819	0.511968	-5.40574	Wdr5	Wdr5
H3BL34;Q64176	0.114443	31.2192	1.43695	0.158678	0.513106	-5.40753	Ces1e	Ces1e
Q8CC86	0.0606004	31.4629	1.43584	0.158871	0.513286	-5.40902	Naprt	Naprt
Q8K021;Q3TSA8;D3YTP4	-0.0623824	28.7427	-1.43465	0.159209	0.513704	-5.41065	Scamp1	Scamp1
P17742;A0A1L1SST0;F8VPN3;V9GXC1;A0A1L1SRX5	0.0451893	35.3455	1.43442	0.159274	0.513704	-5.41096	Ppia;Gm5160	Ppia
P25799-2;P25799-3;P25799;P25799-4;A0A0G2JGK6;F6Z9G5;P25799-7;P25799-6;P25799-5	0.0972855	25.9651	1.44002	0.15965	0.514472	-5.28998	Nfkb1	Nfkb1
Q8K2Q9;Q8K2Q9-2	-0.0800228	28.2528	-1.43144	0.160121	0.515179	-5.41501	Kiaa1598	Kiaa1598
Q91W86;A0A1L1SRH3;A0A1L1SV27	-0.0973248	27.0535	-1.43206	0.160144	0.515179	-5.3554	Vps11	Vps11
Q3U0S6	0.0643636	28.3366	1.43	0.160532	0.515973	-5.41696	Rasip1	Rasip1
Q8VBV3;A2AV19;A0A0A6YW57	0.120053	25.7876	1.43161	0.160942	0.515973	-5.40546	Exosc2	Exosc2
Q924C1;Q924C1-2;Q924C1-3	-0.0887179	25.1693	-1.43172	0.161157	0.515973	-5.30754	Xpo5	Xpo5
P63276	-0.0648088	32.1504	-1.4278	0.161159	0.515973	-5.41993	Rps17	Rps17
Q9DB20;F6XVM5;F7D3P8	-0.0706232	33.2948	-1.42718	0.161336	0.515973	-5.42077	Atp5o	Atp5o
Q5SUT0;Q5SUS9;Q61545;Q5SUS8	-0.0629737	29.7957	-1.42609	0.161649	0.515973	-5.42224	Ewsr1	Ewsr1
Q9D820;Q9D820-2;A0A0A0MQH9	0.0970643	26.6281	1.42549	0.16182	0.515973	-5.42305	Prorsd1	Prorsd1
A0A0H2UKB8;Q8R5K2-2;Q8R5K2;D6RES0	0.178885	28.2097	1.4321	0.161872	0.515973	-5.25648	Usp33	Usp33
Q91V41;A2AL34	-0.0538685	32.0079	-1.42515	0.16192	0.515973	-5.42352	Rab14	Rab14
Q05D44	-0.0426026	30.4058	-1.42509	0.161937	0.515973	-5.4236	Eif5b	Eif5b
Q8BJL9	-0.144024	27.8772	-1.42453	0.162219	0.515973	-5.42437	Ugt2b35	Ugt2b35
Q8K0G8;D3Z139	-0.0766837	27.4689	-1.42408	0.162226	0.515973	-5.42496	Esrp2	Esrp2
Q6XPS7	0.0680349	27.9117	1.42399	0.162251	0.515973	-5.42508	Tha1	Tha1
P62331	-0.0698805	28.817	-1.42377	0.162316	0.515973	-5.42538	Arf6	Arf6
Q99ME2	-0.128619	24.9904	-1.42903	0.162761	0.51695	-5.30156	Wdr6	Wdr6
Q9JLM9;A2ASX1;A2ASX4;A2ASX3	-0.0750401	27.5711	-1.42021	0.163343	0.51836	-5.43018	Grb14	Grb14
Q8JZZ0	-0.12687	30.7968	-1.4203	0.16351	0.518451	-5.43007	Ugt3a2	Ugt3a2
Q9CY97;Q9CY97-2	-0.12378	25.5025	-1.42	0.164035	0.519674	-5.39568	Ssu72	Ssu72
D3YUM1;Q91YT0;D3Z1U9;D3Z0K1;D3YXX5;D6RG60	0.0621137	31.9725	1.4171	0.164244	0.519688	-5.43437	Ndufv1	Ndufv1
Q9CPP6;D3YTQ8	0.0811826	29.9777	1.41685	0.164316	0.519688	-5.4347	Ndufa5	Ndufa5
Q9CT10	-0.079921	27.4811	-1.41195	0.165745	0.523648	-5.44128	Ranbp3	Ranbp3
A3KG81;D3YUX2;Q8VBX6-2;Q8VBX6;Q8VBX6-4;F7D0H8;A3KG82;A3KG84;A3KG80;A3KG83;Q8VBX6-3	0.0851342	26.1996	1.41209	0.165905	0.523648	-5.41588	Mpdz	Mpdz
A0A0R4J0U5;Q61285	0.617748	26.4495	1.42614	0.165987	0.523648	-5.08846	Abcd2	Abcd2
P62852;A0A1L1SQA8	-0.0763335	31.623	-1.4075	0.167052	0.526382	-5.44724	Rps25	Rps25
P58064	-0.136651	25.6813	-1.4119	0.167134	0.526382	-5.3705	Mrps6	Mrps6
Q3U741;Q501J6;Q501J6-2	-0.0439167	29.4988	-1.40644	0.167363	0.526661	-5.44865	Ddx17	Ddx17
D3YXZ5;Q91WT8;Q91WT8-2;D3Z113;S4R2P5;S4R1Y9;P86049	-0.0742432	29.2558	-1.40441	0.167964	0.528107	-5.45136	Rbm47	Rbm47
Q8BU31	-0.0650427	27.3983	-1.40381	0.16814	0.52822	-5.45216	Rap2c	Rap2c
Q6PE01	-0.062466	28.1762	-1.40204	0.168663	0.529354	-5.45451	Snrnp40	Snrnp40
O54786-2;O54786	0.0782316	25.5512	1.41439	0.168784	0.529354	-5.24443	Dffa	Dffa
Q922B2;Q8BJY7	-0.0395399	32.524	-1.40036	0.169164	0.529908	-5.45676	Dars	Dars
P61082;F7CDT0;F6WMC0;G5E919	0.0570961	28.6527	1.39988	0.169307	0.529908	-5.4574	Ube2m	Ube2m
P62911;P17932	-0.0741219	30.3232	-1.39962	0.169384	0.529908	-5.45774	Rpl32	Rpl32
Q9DCT8;A0A0G2JF37	-0.0743876	29.4054	-1.39834	0.169765	0.530477	-5.45944	Crip2	Crip2
O89023	-0.134397	30.3286	-1.39829	0.170014	0.530477	-5.4595	Tpp1	Tpp1
Q8K2B3	0.0507872	34.7773	1.39725	0.170089	0.530477	-5.46088	Sdha	Sdha
P30681;A0A1B0GQX9	0.12705	27.6722	1.39713	0.170132	0.530477	-5.46105	Hmgb2	Hmgb2
Q8BJ71;Q8BJ71-2;A0A1D5RLQ0;A0A1D5RM86	-0.0873236	28.0136	-1.39325	0.171288	0.533311	-5.4662	Nup93	Nup93
A0A1B0GRP7;Q9Z2Y8;Q6P8V7;A0A1B0GRR5;Q80ZV3;A0A1B0GSP5;A0A1B0GQY5;A0A1B0GSA1	0.0589417	31.3229	1.39275	0.171438	0.533311	-5.46686	Prosc	Prosc
Q8BWN8	0.180294	28.7236	1.39378	0.171467	0.533311	-5.46547	Acot4	Acot4
Q61419-2;Q61419	0.0763695	29.2413	1.39195	0.171676	0.533519	-5.46791	Cmah	Cmah
Q8CCF0;Q8CCF0-2	0.117098	26.7689	1.3905	0.172115	0.534132	-5.46983	Prpf31	Prpf31
Q9WUU7	-0.102608	31.4444	-1.38972	0.172407	0.534132	-5.47085	Ctsz	Ctsz
Q99KI0	0.0546903	34.8106	1.38951	0.172411	0.534132	-5.47113	Aco2	Aco2
Q9DCJ1	-0.0821854	26.6903	-1.38941	0.172443	0.534132	-5.47127	Mlst8	Mlst8
O35551-3;O35551;O35551-6;O35551-5;O35551-2;J3QJV7;O35551-4;Q3U983	0.117819	26.9139	1.38934	0.172661	0.534364	-5.47134	Rabep1	Rabep1
P35278;Q8C266;A2A5F5;A2A5F6	-0.0660265	29.9456	-1.38822	0.172803	0.534364	-5.47285	Rab5c	Rab5c
Q6TCG2	-0.147773	28.3428	-1.38683	0.173439	0.535187	-5.47465	Paqr9	Paqr9
Q61176	0.0543609	36.5801	1.3857	0.173564	0.535187	-5.47616	Arg1	Arg1
Q8K1J6;Q8K1J6-2;A0A0N4SUW4	-0.0703156	28.1208	-1.38532	0.17368	0.535187	-5.47666	Trnt1	Trnt1
P62849-2;P62849-3;P62849	-0.0673191	31.6319	-1.38475	0.173853	0.535187	-5.47742	Rps24	Rps24
A2AHX9;Q9QWX2;Q64373-2;Q64373-3;Q64373-4;Q64373;A2AHX8;A2AHX7	0.0958083	25.6252	1.38896	0.173944	0.535187	-5.41495	Bcl2l1	Bcl2l1
Q9CR61	0.0675827	29.3096	1.38418	0.174025	0.535187	-5.47816	Ndufb7	Ndufb7
Q920A7;Q920A7-2	-0.0724187	27.7197	-1.38349	0.174235	0.535187	-5.47907	Afg3l1	Afg3l1
Q99KN2;G3UYR5;G3UYN9;G3UYS4	-0.0610901	27.8974	-1.38333	0.174286	0.535187	-5.47929	Ciao1	Ciao1
Q9DBG3;Q9DBG3-2;H3BIY9;H3BKM0;H3BJ06	-0.0481634	30.3112	-1.3831	0.174353	0.535187	-5.47958	Ap2b1	Ap2b1
Q91X77;Q91X77-2	-0.250061	33.0213	-1.38391	0.174807	0.536141	-5.47846	Cyp2c50	Cyp2c50
O55042-2;O55042;Q91ZZ3	0.180021	28.2777	1.38155	0.175317	0.537112	-5.45793	Snca	Snca
Q9JHJ0;A0A1L1SQ12;A0A1L1SR42	0.0585586	28.7046	1.37964	0.17541	0.537112	-5.48413	Tmod3	Tmod3
Q8K4R4-2;Q8K4R4-4;Q8K4R4-3;Q8K4R4;X1WI19;A0A0A0MQ88	0.108206	25.6111	1.38143	0.175966	0.538016	-5.40816	Pitpnc1	Pitpnc1
Q8K411-2;Q8K411;Q8K411-3	0.0751344	30.8055	1.37774	0.175992	0.538016	-5.48663	Pitrm1	Pitrm1
P25444;D3YVC1;D3YWJ3;E9Q1N8;F6YTZ4	-0.0571757	32.9746	-1.37561	0.176645	0.539344	-5.48941	Rps2;Gm18025;Gm6576	Rps2
P47856-2;P47856;Q9Z2Z9;D3YYD9;D3YYE0	-0.077741	28.5386	-1.37539	0.176714	0.539344	-5.48971	Gfpt1	Gfpt1
P26883;F6X9I3	0.0754682	29.1545	1.37417	0.177089	0.539795	-5.4913	Fkbp1a	Fkbp1a
Q9ER72;Q9ER72-2;A0A140LII7	-0.0753438	29.925	-1.37397	0.177149	0.539795	-5.49156	Cars	Cars
A2A8E2;Q8BHG2;Q8BHG2-3;B7ZC72;B7ZC71;Q8BHG2-2;A2A8E4;D6REH4	-0.0652759	28.6324	-1.37346	0.177306	0.539833	-5.49222	0610037L13Rik	0610037L13Rik
Q9CQV5	-0.0648149	27.2199	-1.37192	0.177783	0.540848	-5.49424	Mrps24	Mrps24
Q9D0W5	0.121274	26.6997	1.37091	0.178717	0.543246	-5.48029	Ppil1	Ppil1
Q921X9	-0.0570122	32.2676	-1.36545	0.17979	0.546033	-5.50267	Pdia5	Pdia5
A0A0R4J256;P28076	0.132076	26.724	1.3675	0.180004	0.546033	-5.40861	Psmb9	Psmb9
P29788;Q8BP99	-0.0607177	29.9632	-1.36357	0.180375	0.546033	-5.50511	Vtn	Vtn
Q99LF4	-0.0329613	31.8781	-1.36355	0.180382	0.546033	-5.50513	Rtcb	Rtcb
Q80YX1-2;Q80YX1;Q80YX1-5;Q80YX1-4;Q80YX1-3;Q80YX0	0.367761	25.9221	1.37372	0.180382	0.546033	-5.3194	Tnc	Tnc
Q91VZ6;D3YVX4	-0.0631529	27.3865	-1.36315	0.180507	0.546033	-5.50565	Smap1	Smap1
A0A0U1RP62;Q9BCZ4;A0A0U1RPI8;A0A0U1RQ25	-0.111565	25.443	-1.36997	0.180947	0.546924	-5.36867	Vimp	Vimp
Q3UPH1	-0.125284	27.7205	-1.36118	0.181147	0.547086	-5.50821	Prrc1	Prrc1
Q9DBR0	-0.113095	26.2263	-1.36015	0.181447	0.547552	-5.50955	Akap8	Akap8
Q6ZWV7;G3UWD7;F6XS56;F6YXU0	-0.0745704	30.5978	-1.35789	0.182158	0.548553	-5.51247	Rpl35;Gm10269	Rpl35
Q9R111;D3YU09	0.0653848	30.2753	1.35778	0.182192	0.548553	-5.51262	Gda	Gda
A0A1B0GT92;Q9Z1E4;A0A1B0GR90	0.321808	26.6942	1.36103	0.182217	0.548553	-5.45347	Gys1	Gys1
E9Q7G0;A0A1B0GSW3;A0A1B0GT61;F6ZQA3;A0A1B0GSH2;A0A1B0GT38	-0.0550088	29.6075	-1.35716	0.182388	0.548582	-5.51342	Numa1	Numa1
Q8BS35;Q8BS35-2;Q8BS35-3;E0CYN0	-0.0841976	27.8095	-1.35674	0.182519	0.548582	-5.51396	Agmo	Agmo
P68037;D3YZS3	0.100212	29.0501	1.35544	0.18293	0.549376	-5.51564	Ube2l3	Ube2l3
P99026	0.0592307	31.4735	1.35422	0.183316	0.550094	-5.51722	Psmb4	Psmb4
A0A140LHA2;Q9WVA3;A0A140LIM5;A0A140LJ21;A0A140LI47	-0.0589219	29.12	-1.35329	0.18361	0.550535	-5.51841	Bub3	Bub3
P62192	0.0428917	31.3076	1.3522	0.183954	0.551128	-5.51982	Psmc1	Psmc1
E9Q0H6;P51880	-0.108927	26.7838	-1.35171	0.184112	0.55116	-5.52045	Fabp7	Fabp7
Q8CGC7;A0A0A6YWA4;A0A0A6YWH3	-0.0337845	33.3666	-1.3504	0.184525	0.551957	-5.52213	Eprs	Eprs
Q9WUR9;A2ARF6;F6TEU8	0.0893051	30.5503	1.34932	0.18487	0.551999	-5.52352	Ak4	Ak4
F8WHX2;Q9D8X1;D3YY50	-0.105281	28.6427	-1.34894	0.184993	0.551999	-5.52402	Cutc	Cutc
Q8BUU7;Q68FH4;B7ZCT5;B7ZCT3;B7ZCT4	0.0826541	26.6331	1.34856	0.185113	0.551999	-5.52451	Galk2	Galk2
P58389;A2AWE9;A2AWF0;B7ZDE0;F6Z6I0;D6RFC2	0.0887014	28.5371	1.34977	0.185128	0.551999	-5.49539	Ppp2r4	Ppp2r4
Q60994;E9PWU4	0.204441	26.05	1.36281	0.185526	0.552667	-5.33131	Adipoq	Adipoq
Q9CQH7	-0.0849094	29.4322	-1.34689	0.185646	0.552667	-5.52665	Btf3l4	Btf3l4
P97372;G3X9V0;E0CZ90	0.0983425	30.8396	1.34583	0.186034	0.55338	-5.528	Psme2	Psme2
Q9CQJ6;E9Q0G1	-0.0616514	28.6318	-1.34356	0.18671	0.554953	-5.53092	Denr	Denr
P00375	0.0683731	31.052	1.3428	0.186954	0.555236	-5.53189	Dhfr	Dhfr
Q14CH7	0.0636394	27.5653	1.3416	0.18734	0.555942	-5.53343	Aars2	Aars2
O35685	-0.0568193	29.6425	-1.33859	0.188311	0.558248	-5.53728	Nudc	Nudc
Q99KX1;A0A0N4SVX3	-0.158054	25.7268	-1.35259	0.188414	0.558248	-5.33495	Mlf2	Mlf2
K7N6C2	0.147517	26.9876	1.33738	0.189607	0.561032	-5.48963	Cyp2c68	Cyp2c68
A2AWT6;A2AWT7;A2AWT5;P25976-2;P25976;E9Q4A8;G3UZW9	-0.0618787	27.6748	-1.33418	0.189737	0.561032	-5.54289	Ubtf	Ubtf
Q3UHB1;A0A1W2P799	0.114856	24.6809	1.33659	0.189803	0.561032	-5.49055	Nt5dc3	Nt5dc3
Q8BJY1;G3UYR1;G3UYX5	0.0724884	28.0662	1.3325	0.190283	0.562009	-5.54503	Psmd5	Psmd5
A0A0R4IZW9;Q9DCT5	0.0917928	28.0984	1.33052	0.190931	0.563478	-5.54755	Sdf2	Sdf2
O54941	-0.0948077	25.8357	-1.33033	0.19139	0.56439	-5.52941	Smarce1	Smarce1
Q61029;Q61029-3;Q61033-2	0.0562746	30.1331	1.32795	0.191771	0.56507	-5.55082	Tmpo	Tmpo
O09061	0.051683	31.5436	1.32709	0.192052	0.565383	-5.5519	Psmb1	Psmb1
Q8WUR0;J3QPY0;A0A0U1RNT4	-0.0782811	27.9997	-1.32687	0.192319	0.565383	-5.53587	1600014C10Rik	1600014C10Rik
P09055;P09055-2	-0.0512603	29.7592	-1.32612	0.192371	0.565383	-5.55314	Itgb1	Itgb1
Q8BFR6;F7CFT1;D3Z7G5;V9GXT9	0.0897802	26.3099	1.32578	0.19248	0.565383	-5.55356	Zfand1	Zfand1
Q3TWW8;A0A0A6YXX6	-0.0720002	29.05	-1.32408	0.193039	0.566551	-5.55571	Srsf6	Srsf6
G5E8G6;G3X9Y9;P21271;P21271-3;D3Z135;D3Z0V4;H3BLK6;D3YZ13;D3YXW4;F6UVU0;A0A1L1SUF0;D3YXU7	-0.0935652	26.5929	-1.32487	0.19318	0.566551	-5.52384	Myo5b	Myo5b
P30115;A0A087WQI6	0.0768496	35.9548	1.32203	0.193717	0.566918	-5.5583	Gsta3	Gsta3
Q78ZM0;O70492;D3Z6Z0;D3Z789	-0.0538479	29.7036	-1.32197	0.193735	0.566918	-5.55837	Snx3	Snx3
Q9WUB3;E9PUM3	1.079	24.1207	1.32556	0.193759	0.566918	-5.53343	Pygm	Pygm
Q91WG0	-0.226973	30.5729	-1.32292	0.194085	0.567003	-5.55697	Ces2c	Ces2c
P32020;A2APS4;A2APS5	-0.0793929	36.3367	-1.32045	0.194238	0.567003	-5.56029	Scp2	Scp2
Q569Z5;F8WHR6;Q569Z5-2	-0.0567666	28.2603	-1.32044	0.194241	0.567003	-5.56031	Ddx46	Ddx46
A0A1B0GR18;Q8VI63;A0A1B0GRX6;A0A1B0GT55;Q8VI63-2	-0.0823492	26.113	-1.31986	0.194433	0.567122	-5.56104	Mob2	Mob2
Q8C1E7;D3Z0U3	-0.148231	27.7265	-1.31837	0.195101	0.568627	-5.56286	Tmem120a	Tmem120a
Q8CCP0;Q8CCP0-2;Q8CCP0-3;Q8CCP0-4	-0.0809945	26.6005	-1.31654	0.195533	0.569443	-5.56521	Nemf	Nemf
D3Z7X0;D3Z2B3;F6RGT6	-0.216933	27.8716	-1.31806	0.196621	0.572167	-5.51611	Acad12	Acad12
Q3U3K9;P70295;A0A0N4SVA6	-0.115813	27.8966	-1.31397	0.196784	0.5722	-5.52897	Aup1	Aup1
P19783	0.0439453	34.1889	1.31139	0.19725	0.573109	-5.57168	Cox4i1	Cox4i1
Q3UIL6;Q3UIL6-2;A0A0U1RPA0;Q3UIL6-3;Q3UIL6-5;Q3UIL6-6;A0A1L1SQ79;Q3UIL6-4;S4R190;S4R243	-0.0947805	26.1987	-1.31282	0.197847	0.573727	-5.50228	Plekha7	Plekha7
A0A0R4IZX2;Q9JHL1;A0A0R4J006;Q9JHL1-2	-0.0527334	28.0784	-1.30952	0.197878	0.573727	-5.57403	Slc9a3r2	Slc9a3r2
Q543K9;P23492	0.070549	32.8921	1.30918	0.197992	0.573727	-5.57446	Pnp	Pnp
O88531;B1B0P8;B1B0P9	-0.083558	29.172	-1.30893	0.198074	0.573727	-5.57476	Ppt1	Ppt1
A2RTH5;A0A0U1RNF2	0.112165	26.1651	1.30946	0.198294	0.573822	-5.51022	Lcmt1	Lcmt1
P47963	-0.0498574	33.3793	-1.30749	0.198558	0.573822	-5.57656	Rpl13	Rpl13
B2KF50	-0.0962587	25.0506	-1.31296	0.198606	0.573822	-5.38396	Uhrf1bp1	Uhrf1bp1
Q569Z6;Q8BZN7;F6YSQ2;F7AB07;F6YH92	-0.0554068	30.9808	-1.30701	0.198719	0.573822	-5.57716	Thrap3	Thrap3
Q8R4R6;A2ATJ2	-0.12495	25.4362	-1.31605	0.198927	0.57398	-5.43205	Nup35	Nup35
Q3U319;A0A0U1RPJ4;A0A0X1KG60	-0.0773937	25.4548	-1.31555	0.199091	0.574013	-5.44897	Rnf40	Rnf40
Q8BH74;E9Q4V9;A0A1W2P7R1	-0.0842124	26.4884	-1.3027	0.200365	0.576804	-5.55574	Nup107	Nup107
G3UWD3;Q8JZV9	0.115148	28.4196	1.30104	0.200812	0.576804	-5.58458	Bdh2	Bdh2
E9PWI6;B2RSU7;Q8CHG3;E0CYI9;F6UT01;E0CY89	-0.110264	27.1828	-1.30052	0.200914	0.576804	-5.58526	Gcc2	Gcc2
Q9Z1G3	0.0835001	27.077	1.30039	0.200958	0.576804	-5.58542	Atp6v1c1	Atp6v1c1
Q91VB8;P01942;A7M7S6;P06467	0.10833	36.5478	1.30049	0.20106	0.576804	-5.58523	haemaglobin alpha 2;Hba	haemaglobin alpha 2
Q3U0V1;A0A0G2JE55;A0A0G2JGT1	-0.0485243	29.5234	-1.30007	0.201065	0.576804	-5.58581	Khsrp	Khsrp
Q9JLJ4;A0A0R4J1P7	0.156117	30.2479	1.30086	0.201136	0.576804	-5.5847	Elovl2	Elovl2
Q9Z2G9;Q3U816;Q9Z2G9-2	0.155343	27.5977	1.30071	0.201672	0.577518	-5.55867	Htatip2	Htatip2
O88783	-0.0852002	26.6608	-1.29822	0.201692	0.577518	-5.5881	F5	F5
G3X9S2;A0A0R4J1Q7;P06802-2;P06802;E9QQ26	0.0789828	28.4774	1.29643	0.202303	0.578825	-5.59033	Enpp1	Enpp1
Q9CQR6;A0A0N4SVL9;A0A0N4SW66;A0A0N4SVE2	0.0450019	29.0783	1.29586	0.2025	0.57893	-5.59104	Ppp6c	Ppp6c
P57759;F8WJI4;F8WIM7;D6RG87	-0.0690366	29.8076	-1.29542	0.202648	0.57893	-5.59158	Erp29	Erp29
P58252	-0.0328509	35.3601	-1.29433	0.203021	0.579551	-5.59293	Eef2	Eef2
A0A1B0GT63;G3X9F4;Q8VD26-2;Q8VD26;A0A1B0GS36;A0A1B0GR29;Q8VD26-3	0.114855	26.1598	1.29885	0.203351	0.579629	-5.42647	Tmem143	Tmem143
P27612;F7D1R5	-0.0402481	30.246	-1.29335	0.203357	0.579629	-5.59415	Plaa	Plaa
A0A0R4J085;Q3UHZ7;Q91YN5-3;Q91YN5;A0A0R4J1F6;Q91YN5-2	-0.0605265	28.2328	-1.29263	0.203602	0.579888	-5.59504	Uap1	Uap1
P48428	0.0547932	27.737	1.29187	0.203863	0.580189	-5.59598	Tbca	Tbca
P70349;B0R1E3	0.100606	31.1389	1.29164	0.20404	0.580254	-5.59622	Hint1	Hint1
P62743;A0A0U1RPS0;A0A0U1RQ06	-0.0709649	28.6029	-1.29008	0.204477	0.58091	-5.59818	Ap2s1	Ap2s1
P97501	0.43861	25.4311	1.29188	0.204581	0.58091	-5.59567	Fmo3	Fmo3
P50285;Q3UNX7;A0A0A6YVP9;D3Z0T2;Q8C9C1	0.0768715	32.59	1.28793	0.205217	0.581862	-5.60084	Fmo1	Fmo1
E9Q9A5;G5E8N7;Q9JLV6;Q9JLV6-2;A0A0J9YVJ6;A0A0J9YV48;A0A0J9YUF9;A0A140LIZ1;A0A0J9YTV1;A0A0J9YUT2;A0A0J9YVH5;A0A140LJ53	-0.0794316	27.1541	-1.28758	0.205337	0.581862	-5.60127	Pnkp	Pnkp
P56379	0.123277	27.4486	1.28804	0.205381	0.581862	-5.59003	Mp68	Mp68
Q8K2Q7;A0A0A6YWP0;A0A0A6YVS9;A0A0A6YWK4;Q8K2Q7-2	0.0763345	26.3733	1.28638	0.205754	0.581988	-5.60275	Brox	Brox
E0CXN5;P13707	-0.0686878	34.6597	-1.28636	0.205761	0.581988	-5.60278	Gpd1	Gpd1
Q5SQ20;Q9EQ61	-0.142809	26.0152	-1.28838	0.205891	0.581988	-5.51901	Pes1	Pes1
P26645	-0.0846691	26.3045	-1.28599	0.206279	0.582644	-5.59396	Marcks	Marcks
Q8C7E4;Q9JJH1	-0.197404	26.2303	-1.28674	0.206716	0.582896	-5.52375	Rnase4	Rnase4
P62267	-0.0564723	32.4145	-1.28334	0.206804	0.582896	-5.60649	Rps23	Rps23
Q9D3L3;O09044;B0R030;B0R029;E9Q8A1	-0.0604424	29.1954	-1.28326	0.206834	0.582896	-5.60659	Snap23	Snap23
Q60749;Q9WU01-2;A0A087WSL3;A0A087WR32	0.0624667	28.1298	1.28254	0.207083	0.583159	-5.60747	Khdrbs1	Khdrbs1
Q62095;Q3V086;Q61496;A0A087WQV7	-0.0611161	28.8606	-1.28137	0.207489	0.583865	-5.60891	Ddx3y	Ddx3y
Q9Z2A7	-0.149152	27.5555	-1.28031	0.208036	0.584964	-5.61012	Dgat1	Dgat1
Q9DAA6;Q9DAA6-2	-0.112966	25.2762	-1.2873	0.208256	0.585144	-5.38883	Exosc1	Exosc1
Q8BG32;G3UYH2;G3UWW7;G3UXL5;G3UYI4;G3UYL3;G3UYL8;G3UX15;G3UX67;G3UWV7;G3UZ28;G3UZ33	0.0503471	31.5909	1.27868	0.208426	0.585183	-5.61221	Psmd11	Psmd11
Q99KG3-2;Q99KG3-3;Q99KG3;S4R273	-0.0700549	27.403	-1.27694	0.209033	0.586363	-5.61433	Rbm10	Rbm10
Q8K2C8	0.0855042	27.9204	1.27657	0.209162	0.586363	-5.61479	Agpat6	Agpat6
Q8R4U0;A0A1W2P6Y4	-0.0698823	27.7697	-1.2755	0.209535	0.586363	-5.61609	Stab2	Stab2
P56382	-0.0817627	31.2965	-1.27514	0.209661	0.586363	-5.61653	Atp5e	Atp5e
P61161	0.0569334	31.4637	1.27472	0.209811	0.586363	-5.61705	Actr2	Actr2
Q9Z1Q5	0.116585	26.0422	1.27921	0.210093	0.586363	-5.40915	Clic1	Clic1
Q3UI33;O08663;Q3TMN1;M0QW69;M0QW48;M0QWM9;M0QWX0	0.0494833	29.1045	1.27382	0.210127	0.586363	-5.61815	Metap2	Metap2
Q6A099;Q6DFZ1;H3BLN1;H3BLM8	-0.0593782	27.9004	-1.2731	0.210377	0.586363	-5.61902	Gbf1	Gbf1
Q3URS9-2;Q3URS9	-0.107749	26.9618	-1.27265	0.210536	0.586363	-5.61957	Ccdc51	Ccdc51
Q9DCZ4;Q9DCZ4-3;Q9DCZ4-2	0.0547592	29.1693	1.27259	0.210556	0.586363	-5.61964	Apoo	Apoo
P35492;F8WH73	0.104371	34.3562	1.27271	0.210649	0.586363	-5.61943	Hal	Hal
Q99KW3-4;Q99KW3;Q99KW3-2;E9QMQ3;Q99KW3-1;G5E8W1;J9JI90	-0.11948	26.2286	-1.27635	0.210809	0.586363	-5.49864	Triobp	Triobp
E9PX53;E9QPR5;Q8K2V1;Q8K2V1-2;F6TLH3;E0CXK8;F6V294;E0CYV2;E0CX37	0.0788747	26.2385	1.27469	0.210878	0.586363	-5.52043	Ppp4r1	Ppp4r1
Q7TMG8;O55126;A0A0G2JEV1	0.306544	26.2096	1.27174	0.211432	0.587466	-5.62041	Gbas	Gbas
Q7TQ95;A2ASL8;A2ASM0;A2ASM1	-0.159312	25.6157	-1.2701	0.211681	0.587725	-5.56299	Lnp	Lnp
P21278	-0.0464612	29.2956	-1.26746	0.212367	0.589193	-5.62589	Gna11	Gna11
Q9JI99;A0A1W2P6K9	-0.0847221	26.1542	-1.26592	0.2131	0.590717	-5.61912	Sgpp1	Sgpp1
Q6P6M5;Q6P6M5-2	-0.0787617	28.0965	-1.26484	0.213293	0.590717	-5.62906	Pex11g	Pex11g
O70570;D3YVM4;D3Z2D3	-0.107251	29.6139	-1.26471	0.213454	0.590717	-5.62917	Pigr	Pigr
Q9D2V7;G3X9L5;E9PYU1	0.049319	29.2234	1.26363	0.213723	0.590717	-5.63053	Coro7	Coro7
Q9CQ91;D3Z670	0.0804207	28.7436	1.26437	0.213849	0.590717	-5.599	Ndufa3	Ndufa3
P14246;E9PXR7	0.0740406	31.2169	1.26324	0.213861	0.590717	-5.631	Slc2a2	Slc2a2
P14115	-0.0652044	31.8251	-1.26085	0.214713	0.592632	-5.63389	Rpl27a	Rpl27a
Q91ZA3;H3BL62;D3YZC0;D3YWM4;H3BK61;H3BJR0;H3BKW6	0.0440808	33.9122	1.26026	0.214925	0.592715	-5.63461	Pcca	Pcca
Q3TCH7;E9PXT5	-0.044888	28.7836	-1.25988	0.215059	0.592715	-5.63506	Cul4a	Cul4a
B1AQY9;B1AQZ0;Q8CHH9;Q8CHH9-2;B7ZC46;E0CYM4	-0.106444	26.8875	-1.25809	0.2157	0.593595	-5.63723	Sept8	Sept8
Q8CI78;F6QWS3	0.0893029	25.3905	1.25946	0.215804	0.593595	-5.60847	Rmnd1	Rmnd1
Q91VM5;Q9DAE2	-0.0524898	29.8575	-1.25615	0.216396	0.593595	-5.63957	Rbmxl1	Rbmxl1
A0A0R4J107;Q8R146-2;Q8R146;A0A0A6YXV0	0.033025	31.8834	1.25591	0.216481	0.593595	-5.63986	Apeh	Apeh
G5E829;A0A1W2P7C7;A0A1W2P867;A0A1W2P7R3;A0A1W2P772;A0A1W2P6X7;A0A1W2P882	-0.0529879	28.3402	-1.25575	0.216538	0.593595	-5.64005	Atp2b1	Atp2b1
A2ASS6;A2ASS6-2;Q8BUJ6;A0A087WRP0;A2AT61;A2AT63;A2AT62	0.94151	28.3262	1.25823	0.216587	0.593595	-5.63659	Ttn	Ttn
Q61191;B1AUX2;F6SJS2;F6T088;G5E837	-0.0621851	28.0171	-1.25551	0.216624	0.593595	-5.64034	Hcfc1	Hcfc1
P50516;P50516-2;D3Z1B9;D3YWH3;D3YZ23	0.0506613	31.0177	1.25506	0.216785	0.593595	-5.64087	Atp6v1a	Atp6v1a
Q9JJW0;A2AKD6	-0.159368	25.4554	-1.25795	0.216896	0.593595	-5.59522	Pxmp4	Pxmp4
Q8C2Q3;E9QL13;Q8C2Q3-2	-0.0422021	29.8989	-1.25418	0.217101	0.593595	-5.64193	Rbm14	Rbm14
O70481	-0.133878	26.0514	-1.25964	0.217275	0.593595	-5.45413	Ubr1	Ubr1
G3X8R2;Q80VJ2	-0.0846612	26.5789	-1.25477	0.217277	0.593595	-5.58562	Sra1	Sra1
O88844;A0A087WPT4;A0A087WRS9;D3YVY3;A0A087WRM4	0.043893	35.7393	1.25283	0.217586	0.594007	-5.64355	Idh1	Idh1
P45591	0.0479142	30.7692	1.25222	0.217806	0.594175	-5.64429	Cfl2	Cfl2
P03921	0.0786415	28.5915	1.25115	0.218195	0.594803	-5.64558	Mtnd5	Mtnd5
P97864	0.069779	27.3584	1.25033	0.218491	0.595169	-5.64656	Casp7	Casp7
Q61768;E9QAK5;A2ARD4	0.0471665	29.7605	1.2499	0.218646	0.595169	-5.64708	Kif5b	Kif5b
P63154	-0.0718677	25.5869	-1.25352	0.218893	0.595408	-5.53313	Crnkl1	Crnkl1
P97298;B7ZC25;Q5ND37;F6S1M4;E9PWS2;CON__Q95121	0.066974	27.1915	1.24845	0.219169	0.59544	-5.64881	Serpinf1	Serpinf1
P62245;F8WJ41;D3Z712;D3YVB4	-0.0752122	31.9356	-1.2483	0.219222	0.59544	-5.64899	Rps15a	Rps15a
Q8BX80;F7CXI4;E9Q017;E9PY27;Q8BX80-2	-0.120721	24.8989	-1.25095	0.219556	0.595914	-5.5973	Engase	Engase
Q60865;F6YP03;A2BH47;F6YLI0	-0.0666382	30.441	-1.2458	0.220129	0.596638	-5.65198	Caprin1	Caprin1
Q3TBA3;P21958;F6QHF1	0.109002	27.6969	1.24484	0.220862	0.596638	-5.58811	Tap1	Tap1
Q3U487;Q3U487-2	0.0514862	27.7043	1.24353	0.220958	0.596638	-5.6547	Hectd3	Hectd3
Q9CPR5;Q9CPR5-2;A0A0A6YVP4;F8WHN1	0.0797226	28.1725	1.24351	0.220963	0.596638	-5.65472	Mrpl15	Mrpl15
Q9CY46;Q9QXA5;D3YTP8;A0A1B0GQZ9;A0A1B0GRR9	-0.10287	26.0047	-1.24627	0.221002	0.596638	-5.57832	Lsm4	Lsm4
A6H6A9;A6H6A9-2;A0A0A6YW18;A0A0A6YWY0;A6H6A9-4	0.102198	26.1698	1.24673	0.221082	0.596638	-5.60146	Rabgap1l	Rabgap1l
Q9CQ49;D3Z3D2	-0.071537	26.2225	-1.24364	0.221104	0.596638	-5.65374	Ncbp2	Ncbp2
Q505D7;A0A0U1RPB1	0.101918	28.123	1.24729	0.221138	0.596638	-5.63051	Opa3	Opa3
Q5SVG5;Q5SVG4;O35643;Q5SWR0	-0.0436029	31.4069	-1.24271	0.221254	0.596638	-5.65567	Ap1b1	Ap1b1
Q9EQ20	-0.0649825	35.3269	-1.24148	0.221703	0.59742	-5.65714	Aldh6a1	Aldh6a1
A0A0R4IZW5;P09803;P10287	-0.118804	28.1545	-1.24068	0.222107	0.598079	-5.65804	Cdh1	Cdh1
Q6PIU9	-0.105739	26.3064	-1.24006	0.222411	0.598468	-5.65018
P00397	0.0693409	29.0145	1.23851	0.222791	0.599059	-5.66067	Mtco1	Mtco1
Q3TXS7;J3QN38;D6RGR5	0.0381453	31.8276	1.23741	0.223195	0.59969	-5.66198	Psmd1	Psmd1
Q9CZB0;F8WGB3	0.112665	26.4994	1.24121	0.223345	0.59969	-5.57585	Sdhc	Sdhc
Q8BWP5;A2AIT6;A8Y5N9;A8Y5P0;REV__F6Q7Q7;REV__Q7TQF2	-0.0583297	31.2887	-1.2349	0.224118	0.601336	-5.66496	Ttpa	Ttpa
Q9DCS2;G5E8X1;E9Q7K5;E9Q5B2;D3YZM4	-0.0684784	31.7998	-1.23416	0.22439	0.601476	-5.66584	0610011F06Rik	0610011F06Rik
Q61239	0.0740954	26.406	1.23286	0.224869	0.601476	-5.66738	Fnta	Fnta
Q9Z1Z2	-0.0370032	30.9204	-1.23274	0.224913	0.601476	-5.66752	Strap	Strap
Q3UDM0;Q8BPB0;Q921Y0;Q921Y0-2	-0.074971	27.4937	-1.23321	0.224926	0.601476	-5.63946	Mob1b;Mob1a	Mob1b
B1ASP2;P52332;B1ASP3	0.0800121	28.5149	1.23253	0.224993	0.601476	-5.66778	Jak1	Jak1
Q8VCH0	0.14434	34.8824	1.23293	0.225176	0.601476	-5.6671	Acaa1b	Acaa1b
Q8K2L8;Q8C0C3	-0.11613	25.6615	-1.23389	0.225293	0.601476	-5.61685	Trappc12	Trappc12
Q9JKC8;H7BWY2;D3YWU3;D3YXV9;Q8R2R9;D6RI63	-0.0782537	27.2647	-1.23173	0.225474	0.60153	-5.64175	Ap3m1	Ap3m1
P09671	0.0708231	32.8128	1.22983	0.225989	0.602477	-5.67096	Sod2	Sod2
Q64511;F6V2E8;F6U5K2;F6XX57	0.0479293	28.2263	1.22831	0.226555	0.603424	-5.67276	Top2b	Top2b
Q9JJL8;A0A140LIM8	-0.0557782	27.8402	-1.22801	0.226666	0.603424	-5.67311	Sars2	Sars2
Q9JKN1	-0.0749245	25.774	-1.23059	0.226985	0.603494	-5.60362	Slc30a7	Slc30a7
Q9QUM9;E0CXB1;E0CYT2	0.0518487	32.0677	1.22679	0.227117	0.603494	-5.67455	Psma6	Psma6
P32883-2;P32883	-0.052918	28.8782	-1.2266	0.22719	0.603494	-5.67478	Kras	Kras
P28666	-0.113976	30.7273	-1.22675	0.227336	0.603494	-5.67448	Mug2	Mug2
Q3U186;A2AT41	0.0656346	26.656	1.22533	0.227664	0.603937	-5.67628	Rars2	Rars2
O89051	-0.0684539	27.4714	-1.22279	0.228609	0.605869	-5.67925	Itm2b	Itm2b
P52293;A2A600;A2A601;F2Z431;A2A602;A6PW68	-0.0825394	25.8412	-1.22251	0.228715	0.605869	-5.67959	Kpna2	Kpna2
E9Q8B5;E9PUM5;E9Q8B6	-0.0676856	28.1626	-1.22188	0.228951	0.605942	-5.68033	Gm4788	Gm4788
Q8VI75;Q5U4C5	-0.103433	25.7467	-1.2264	0.229066	0.605942	-5.50257	Ipo4	Ipo4
E9Q481;Q6P2K6;Q6P2K6-2;Q922R5-2;Q922R5;Q5RJB9	-0.0572932	27.156	-1.2203	0.22954	0.60665	-5.68218	Smek1	Smek1
B1ARB3;Q08481-3;Q08481;Q08481-2;Q08481-4;B1ARA9	-0.127665	25.8828	-1.22702	0.22977	0.60665	-5.48826	Pecam1	Pecam1
B9EHN5;Q3T9X0;Q99JJ2;Q7TSK9;D6REU9	-0.0897108	27.6889	-1.21956	0.229819	0.60665	-5.68305	Slc2a9	Slc2a9
P28352;F6QA74;D3Z124;D3Z6R9	0.0608472	29.9629	1.21853	0.230205	0.607052	-5.68425	Apex1	Apex1
Q3KQQ2;P04939;P11590	-0.119331	31.1968	-1.2189	0.230309	0.607052	-5.68368	Mup3	Mup3
Q61686;D3Z0U2	-0.108454	26.5344	-1.22193	0.230457	0.607052	-5.59292	Cbx5	Cbx5
Q6ZPJ0;A0A140LHL8;B1ATR2;B1ATR3	-0.0686052	27.6077	-1.21757	0.23075	0.6074	-5.66759	Tex2	Tex2
Q8C3V4;A0A087WSP5;Q99K94;P42225;A0A087WSQ5;A0A087WRI1	0.0953384	29.3174	1.21672	0.230933	0.607453	-5.68634	Stat1	Stat1
Q8BWU8;E9PYH3;F7AY26	0.128393	31.1988	1.2168	0.231114	0.607505	-5.68612	Etnppl	Etnppl
Q9D0E1-2;Q9D0E1;B8JK33;B8JK32;F6W322;F7C9U3	-0.0418678	32.3926	-1.21543	0.231372	0.607757	-5.68788	Hnrnpm	Hnrnpm
Q9JM14;A2A9X5	-0.0856405	27.7814	-1.21167	0.232792	0.610661	-5.69227	Nt5c	Nt5c
E9Q397;Q3UGX2;P15508	0.144323	29.0028	1.21217	0.232863	0.610661	-5.69153	Sptb	Sptb
Q9R1P1;D3YUM8	0.0632301	29.5803	1.21115	0.23299	0.610661	-5.69287	Psmb3	Psmb3
H3BL37;O08784;H3BIX0;F6R3V4;H3BK88	-0.0976737	26.6114	-1.2107	0.23316	0.610661	-5.6934	Tcof1	Tcof1
Q4VA93;P20444;Q3TQ39;Q2NKI4;P63318	0.0837752	26.9796	1.21035	0.233292	0.610661	-5.6938	Prkca	Prkca
Q8BHB4;H3BJD8;H3BLC1	-0.144535	26.1017	-1.21003	0.233681	0.61105	-5.68409	Wdr3	Wdr3
Q9CXN7;D3Z2D7;A0A1W2P6P6;A0A1W2P6V3	-0.0643145	34.024	-1.2091	0.233766	0.61105	-5.69526	Pbld2	Pbld2
Q3TJI8;P50172;F2Z3U6;F6TSI8	0.0925246	33.244	1.20737	0.234525	0.611474	-5.69721	Hsd11b1	Hsd11b1
Q91XC9	-0.0737757	28.1114	-1.20681	0.23464	0.611474	-5.69792	Pex16	Pex16
Q78HU3	-0.0807915	26.4047	-1.20752	0.234745	0.611474	-5.65515	Mvb12a	Mvb12a
P15532;Q5NC80	0.0629488	31.6794	1.2065	0.234756	0.611474	-5.69828	Nme1	Nme1
Q78XF5	-0.095471	28.6805	-1.20602	0.234942	0.611474	-5.69883	Ostc	Ostc
Q9CZ04;Q9CZ04-2;D3Z440;D3YVI6;D3Z0S0	0.0677779	28.6615	1.20579	0.235028	0.611474	-5.69911	Cops7a	Cops7a
D3Z511;Q91WM6	-0.0971811	27.4291	-1.20575	0.235419	0.611474	-5.67295	Eva1a	Eva1a
Q3UJB0	-0.0360202	30.0307	-1.20425	0.235615	0.611474	-5.70089	Sf3b2	Sf3b2
Q8VDI7;F6Z1E7;F6UMH9	0.144487	25.3153	1.20707	0.235796	0.611474	-5.56591	Ubac1	Ubac1
Q9CZX8;D3YUT3;D3Z722;D3Z5R8;D3YUG3;S4R223	-0.0547037	32.0326	-1.2035	0.235902	0.611474	-5.70176	Rps19	Rps19
P54310-2;E9Q4M2;P54310;A0A0U1RNR0	-0.0882029	25.802	-1.20334	0.235964	0.611474	-5.70195	Lipe	Lipe
Q9R0P5	-0.036911	32.6671	-1.20321	0.236012	0.611474	-5.70209	Dstn	Dstn
Q9CX34	-0.0482667	28.8696	-1.20312	0.236048	0.611474	-5.7022	Sugt1	Sugt1
Q8BJ05-2;Q8BJ05-3;Q8BJ05	-0.0743596	26.1193	-1.20222	0.23639	0.611938	-5.70323	Zc3h14	Zc3h14
E9QAZ2;Q9CZM2;B8JKK2	-0.0612216	32.8255	-1.20077	0.236948	0.612884	-5.70492	Gm10020;Rpl15	Gm10020
Q8C1Y8	-0.0902384	26.6646	-1.20042	0.237082	0.612884	-5.70532	Ccz1	Ccz1
Q9CQF8	0.0919592	26.0346	1.20799	0.237622	0.613353	-5.58335	Mrpl57	Mrpl57
Q8C5L3-2;Q8C5L3;E9Q8D5;E9Q027;Q8C5L3-3;A0A1W2P771;H7BWX6	-0.0644073	26.1157	-1.20205	0.237711	0.613353	-5.65526	Cnot2	Cnot2
P16460;J3QNG0	0.069986	37.4165	1.19855	0.237799	0.613353	-5.70748	Ass1;Gm5424	Ass1
Q9CZU3	-0.0638869	30.1854	-1.19824	0.237917	0.613353	-5.70783	Skiv2l2	Skiv2l2
Q99LC9	-0.0678683	28.5264	-1.19769	0.238133	0.613486	-5.70847	Pex6	Pex6
Q3U5Q7	0.0987392	26.8872	1.19722	0.238312	0.613526	-5.70901	Cmpk2	Cmpk2
Q9R078;S4R2R1;Q6PAM0	0.111243	27.4168	1.19662	0.238545	0.613571	-5.7097	Prkab1	Prkab1
Q03160;A2A555	0.0416551	28.2491	1.19633	0.238656	0.613571	-5.71004	Grb7	Grb7
Q8R1B4;M0QWV3	-0.050327	31.4088	-1.19447	0.239373	0.614992	-5.71218	Eif3c	Eif3c
Q8BP67	-0.0496666	31.8523	-1.19346	0.239765	0.615578	-5.71334	Rpl24	Rpl24
Q7TMC8;Q7TMC8-2;A0A1D5RMI1	-0.052971	27.6558	-1.19267	0.240071	0.615942	-5.71425	Fuk	Fuk
P61222	-0.0442173	30.9255	-1.19174	0.240431	0.616304	-5.71531	Abce1	Abce1
Q9CRA8;A0A0U1RPX0;A0A0U1RPC2	-0.0964904	25.5111	-1.1929	0.240766	0.616304	-5.65957	Exosc5	Exosc5
F8WGN6;E9Q0J5;Q9QXL2;Q9QXL2-3;Q9QXL2-2;Q9QXL2-4	0.0773356	28.3724	1.18998	0.241112	0.616304	-5.71732	Kif21a	Kif21a
Q99PG0	0.0554858	33.8548	1.18962	0.241254	0.616304	-5.71774	Aadac	Aadac
Q9QZS5;Q9QZS5-2	-0.0760311	27.7032	-1.18919	0.241422	0.616304	-5.71824	Sgk2	Sgk2
O08738	0.111382	26.804	1.18954	0.241466	0.616304	-5.7013	Casp6	Casp6
Q6ZWY3;D6RH49;D3YYB0	-0.064799	30.9882	-1.18894	0.241518	0.616304	-5.71852	Rps27l	Rps27l
Q99M31;Q99M31-2	0.0850108	27.0174	1.18936	0.241535	0.616304	-5.70633	Hspa14	Hspa14
Q9D819	-0.0434117	33.8745	-1.18823	0.241794	0.616304	-5.71933	Ppa1	Ppa1
Q8BH43;B1AUN0;Q8R5H6	-0.0767567	27.6562	-1.18807	0.241855	0.616304	-5.71951	Wasf2	Wasf2
Q64337-2;Q64337;D3YZJ1;F6VD69	-0.0701668	27.5431	-1.18682	0.242342	0.617125	-5.72094	Sqstm1	Sqstm1
Q922B1	0.104974	30.3816	1.18677	0.242518	0.617155	-5.7209	Macrod1	Macrod1
Q02248;E9Q6A9;D3YUH4;F7CRC6;F7BAC9;F6QZ47;D3Z5Q1;E9PW26;D3Z7S6	-0.0370878	30.7278	-1.18486	0.24311	0.617888	-5.72319	Ctnnb1	Ctnnb1
D3Z2K2;Q9CR88	-0.0820474	26.3219	-1.18479	0.243136	0.617888	-5.72326	Mrps14	Mrps14
P54869	-0.0965962	36.5353	-1.18411	0.243519	0.618442	-5.72396	Hmgcs2	Hmgcs2
Q9CXJ4;F6ZFC5;D3Z1J6	-0.0627645	27.5127	-1.18297	0.24385	0.618864	-5.72534	Abcb8	Abcb8
Q9D172;A0A1W2P870;A0A1W2P7B6	0.064764	32.9786	1.18197	0.24424	0.619	-5.72648	D10Jhu81e	D10Jhu81e
A0A0R4J0L6;Q8BJZ4;A0A0N4SV23	0.0578915	28.5536	1.18165	0.244364	0.619	-5.72684	Mrps35	Mrps35
Q5D073;D6REH1;P42925	-0.0911044	29.9795	-1.1817	0.244398	0.619	-5.72674	Pxmp2	Pxmp2
Q8R104;A0A1B0GRY5;Q8R104-2;D3YTK6;D3YVQ5;A0A1B0GRF7;D3YWD6	0.0924815	26.6336	1.18035	0.244875	0.619563	-5.72832	Sirt3	Sirt3
Q9D2G2;Q9D2G2-2	-0.0408306	33.0053	-1.17989	0.245056	0.619563	-5.72884	Dlst	Dlst
Q6QD59;B8JJI4;F7C279	-0.0586782	28.0561	-1.17965	0.245152	0.619563	-5.72912	Bnip1	Bnip1
Q9D1P4;A0A1L1SU22;A0A1L1STZ1;A0A1L1STQ1;A0A1L1SSG7	0.0519117	29.3988	1.17932	0.245282	0.619563	-5.72949	Chordc1	Chordc1
Q91VM3-2;Q91VM3;A2AEV2;A0A140LJ78;A0A140LJJ0;A0A140LHC1;A2AEV5;A0A140LIN0;A0A140LJC8;A0A140LHM4;A0A140LJ16;A0A140LHK6;F7CAT9;F6Q8K5;F6YHS5;A0A140LJG8;A0A140LHQ5;S4R186;A0A140LI37;F6QP00;A0A0A0MQH0;A0A140LJ74;A0A140LHZ1;A0A140LI75;A0A140LJ36;A0A140LIQ4;A0A140LJK9;A0A140LHY0	-0.0771158	26.1033	-1.17995	0.245603	0.619957	-5.65751	Wdr45	Wdr45
Q3UXD9;Q99MZ7;D6RHN4;D6RIP0	-0.0679412	32.4198	-1.17768	0.245929	0.620108	-5.73136	Pecr	Pecr
O35423-2;O35423	-0.106543	32.2268	-1.17801	0.245993	0.620108	-5.73084	Agxt	Agxt
Q8CCH2;D6RE41	-0.115409	26.2975	-1.17664	0.246337	0.620557	-5.73253	Nhlrc3	Nhlrc3
Q9DC16;F6SLP4;F6Z6A5	-0.0710173	29.0129	-1.17609	0.246556	0.620692	-5.73316	Ergic1	Ergic1
Q7TNG8	-0.0568026	32.1694	-1.17511	0.246941	0.620816	-5.73426	Ldhd	Ldhd
P62889	-0.0536227	32.363	-1.17496	0.247001	0.620816	-5.73444	Rpl30	Rpl30
Q78JE5;Q3V492;D6REV6;D6RFT2;D3Z2G9	-0.0719664	27.7819	-1.17437	0.247236	0.620816	-5.73511	Fbxo22	Fbxo22
B5THE2;A0A0J9YVJ0	0.0913576	25.7141	1.17448	0.247371	0.620816	-5.73437	Mgam	Mgam
O08586	-0.0926736	25.7273	-1.17813	0.2475	0.620816	-5.59471	Pten	Pten
P62869;A6PWE0	-0.101358	27.2742	-1.17345	0.247598	0.620816	-5.73614	Tceb2	Tceb2
P09528	0.117764	31.4406	1.17324	0.247931	0.621235	-5.73621	Fth1	Fth1
Q9WU78;Q9WU78-3;Q9WU78-2	0.0324642	31.0146	1.1718	0.248254	0.6215	-5.73801	Pdcd6ip	Pdcd6ip
A0A087WQE6;A0A087WNT1;P83940;A0A087WPE4	0.0593403	28.254	1.17151	0.248368	0.6215	-5.73834	Tceb1	Tceb1
Q4PJX1;A0A0A0MQB0;Q4PJX1-3;Q4PJX1-2	-0.0554311	28.4547	-1.17106	0.248546	0.621531	-5.73884	Odr4;BC003331	Odr4
P51410;A0A140T8T4;A0A0G2JES3;D3Z629;D3YZT0;A0A0G2JFQ3;S4R1R7	-0.0495369	32.1699	-1.16985	0.249027	0.622034	-5.74021	Rpl9	Rpl9
Q9D8S5;O35326	0.0888364	27.4271	1.16972	0.249079	0.622034	-5.74035	Srsf5	Srsf5
P63028;D3YU75	-0.0534598	31.225	-1.16931	0.249245	0.622034	-5.74082	Tpt1	Tpt1
A2AMC3;Q3UXG7;Q91ZW2;E9PZ15;E9Q686	0.0794527	24.7207	1.17616	0.249523	0.622176	-5.52137	Pofut1	Pofut1
Q9DBP5;A0A0R4J093	-0.0419793	32.0898	-1.16833	0.249633	0.622176	-5.74192	Cmpk1	Cmpk1
Q8BT60;Q9D6C8;A0A0R4J0J1;Q3UYN2;Q1RLL3;Q9Z140;Q8BLR2;Q9DC53;Q8JZW4	0.0466445	30.3759	1.16743	0.249991	0.622654	-5.74293	Cpne3	Cpne3
Q99KK7	0.038925	31.4812	1.16672	0.250276	0.622949	-5.74374	Dpp3	Dpp3
Q99JT9;F7ARY2	0.0594443	31.3169	1.1662	0.250484	0.623055	-5.74432	Adi1	Adi1
Q9CPX6	0.0492151	29.9377	1.16526	0.250859	0.623563	-5.74538	Atg3	Atg3
F8VQ54;Q8R418-2;Q8R418	-0.108871	28.3137	-1.17788	0.251021	0.623563	-5.43514	Dicer1	Dicer1
Q9Z2G6;J3QJX3;Q9Z2G6-2	-0.0527625	28.6701	-1.16441	0.251199	0.623591	-5.74633	Sel1l	Sel1l
Q9DCF9-2;Q9DCF9	-0.0932382	29.2274	-1.16364	0.251561	0.623833	-5.74716	Ssr3	Ssr3
Q3THS6;A0A0U1RNT6;A0A0U1RNK6;A0A0U1RQ95;A0A0U1RQB0;A0A0U1RPH4	0.0486872	29.4188	1.16334	0.251629	0.623833	-5.74754	Mat2a	Mat2a
D3YZN4;D3Z1Z1;Q3ULF4;D3YXB7;D3Z342;G3UX97;F6W695;F6VTG4	-0.0655549	29.1943	-1.16236	0.252019	0.624389	-5.74863	Spg7	Spg7
Q9R092	-0.171499	31.4869	-1.16309	0.252242	0.624527	-5.74744	Hsd17b6	Hsd17b6
P70694;D3Z3P8;E0CYR9;G3XA14;Q3UXL1	-0.0512837	36.5476	-1.1611	0.252525	0.624817	-5.75004	Akr1c6	Akr1c6
Q9CZW5	-0.0501507	31.011	-1.16044	0.252791	0.625061	-5.75078	Tomm70a	Tomm70a
Q9R0H0-2;A2A848	0.101023	32.1795	1.15915	0.253482	0.625945	-5.7521	Acox1	Acox1
A6H611	0.059609	27.786	1.1586	0.253534	0.625945	-5.75284	Mipep	Mipep
Q78PG9	-0.0987227	28.5696	-1.15844	0.253649	0.625945	-5.75298	Ccdc25	Ccdc25
Q91VH6	-0.0398842	29.2929	-1.15728	0.254064	0.626474	-5.75431	Memo1	Memo1
G3X9G2;Q9JM52;Q9JM52-3;Q5SXG1;Q5SXG3;Q9JM52-2;F7AMS7;B7ZNR9;B2RUE8;A0A0A6YWR8;F8VPL5;E0CZF8;A0A0A6YWM8;E0CZD7;E9PVG7;A0A0A6YW53;E0CXD6;E0CY98;E9PUL9;B9EKN8;B2RQ80;P83510-2;P83510;J3QM71;A0A0A6YVZ8;E0CYV5;P97820;J3QP32	0.162259	27.0941	1.16353	0.254426	0.626474	-5.58444	Mink1	Mink1
B2KGA7;Q505B7;Q505B7-2;A8Y5E9;F7BCB7	0.0694936	28.2708	1.15592	0.254614	0.626474	-5.75583	Zbtb8os	Zbtb8os
Q60823;F8WHG5;D3YXM7;D3Z3N2;D3Z490;D3Z5X2;D3Z0M3;D3YZJ5	-0.0544006	27.8426	-1.15525	0.254884	0.626474	-5.75658	Akt2	Akt2
Q9CW46;Q9CW46-2;A0A1L1SRY4	-0.0725887	25.8674	-1.15997	0.25499	0.626474	-5.68289	Raver1	Raver1
Q8BTN3;P54797;Q99K56;D3Z2V8	0.0751542	26.8671	1.15542	0.254994	0.626474	-5.72066	Tango2	Tango2
A0A0R4IZZ5;P70194	0.0905986	29.2356	1.15473	0.255141	0.626474	-5.75712	Clec4f	Clec4f
O88325	-0.0506809	28.9445	-1.15394	0.255415	0.626474	-5.75804	Naglu	Naglu
Q9QZD9;A2AE03	-0.0336903	31.3356	-1.15305	0.255776	0.626474	-5.75903	Eif3i	Eif3i
P34927;B1AR34;J3QPT6	-0.0734195	32.4102	-1.15274	0.255904	0.626474	-5.75938	Asgr1	Asgr1
Q9DCD2;F6TM12;E0CYF8	-0.12167	28.6791	-1.15319	0.255916	0.626474	-5.75872	Xab2	Xab2
Q9DBG1	-0.0788559	32.5533	-1.15266	0.255938	0.626474	-5.75946	Cyp27a1	Cyp27a1
Q99N42	0.18894	25.9767	1.15541	0.256132	0.626474	-5.72298	Tymp	Tymp
Q9DBC3;E0CXC2;G3UZ59;D3Z491	0.0559907	26.9068	1.152	0.256201	0.626474	-5.76019	Cmtr1	Cmtr1
Q9WVE8;Q61644	-0.0442214	29.9989	-1.15044	0.256837	0.627619	-5.76193	Pacsin2	Pacsin2
Q8CHT0	0.0529791	34.8617	1.14953	0.257209	0.627926	-5.76294	Aldh4a1	Aldh4a1
F6TBV1;F6WHL0;A2ADH1;Q9CQY5-2;Q9CQY5-3;Q9CQY5;Q99J74;Q8BTV1	-0.0449159	28.7448	-1.14931	0.257297	0.627926	-5.76319	Magt1	Magt1
I3ITR1;Q9D924	0.0868119	25.3072	1.15341	0.257631	0.628331	-5.70902	AK157302;Isca1	AK157302
O35382;Q8C391;Q9CXE1	-0.0494048	26.8832	-1.14753	0.258021	0.628874	-5.76515	Exoc4	Exoc4
K3W4Q8;P18572-2;P18572;J3QP71	0.0608122	31.1149	1.14548	0.258859	0.63014	-5.76742	Bsg	Bsg
Q91WT9;Q91WT9-2;D3YUF2;D3YYN0;D3Z4K2	-0.048967	33.6709	-1.14544	0.258877	0.63014	-5.76747	Cbs	Cbs
O09172;H3BJA3;A0A0G2JDI4;F6VNW5	-0.0580264	31.24	-1.14472	0.259173	0.630453	-5.76827	Gclm	Gclm
A0A0R4J0W6;Q9CRC8;F6RGS7;F6RDA7;D6RHB1	0.0720913	26.1912	1.14429	0.259524	0.630897	-5.7085	Lrrc40	Lrrc40
Q8VD04;A2AEW8;A2AEW9;A2AEW5;A2AEW6	-0.0824274	27.764	-1.14275	0.259981	0.631227	-5.77044	Gripap1	Gripap1
A2AS37	-0.0941717	25.972	-1.14738	0.260075	0.631227	-5.64577	AI182371	AI182371
Q64458;Q3UT49;H3BLM0	0.190547	33.3462	1.14302	0.260472	0.631227	-5.76968	Cyp2c29	Cyp2c29
O70378;M0QWP2;M0QWY0;M0QWS0;M0QWI7;M0QWE2;M0QWC9	-0.0445261	28.9611	-1.14138	0.260542	0.631227	-5.77195	Emc8	Emc8
Q60972	-0.0378969	30.0354	-1.14121	0.260611	0.631227	-5.77214	Rbbp4	Rbbp4
Q8VE88-2;Q8VE88	0.0612355	27.5788	1.14107	0.260669	0.631227	-5.77229	Fam114a2	Fam114a2
Q64459;Q9JMA7;Q64481	0.223986	32.6297	1.14123	0.261221	0.631809	-5.77165	Cyp3a11	Cyp3a11
P24527	0.0399362	32.2806	1.13967	0.261247	0.631809	-5.77384	Lta4h	Lta4h
Q61164	0.204829	24.8501	1.1469	0.26151	0.632039	-5.52317	Ctcf	Ctcf
Q99M04;A0A0M3HEP3;A0A0G2JFF7	-0.0534376	30.3024	-1.13806	0.261907	0.632111	-5.7756	Lias	Lias
A0A0A6YX18;Q8BVE3;A0A0A6YWP6;A0A0A6YVU0;A0A0A6YW86	-0.0537858	29.1044	-1.13797	0.261944	0.632111	-5.7757	Atp6v1h	Atp6v1h
Q9WV68	-0.0786576	31.737	-1.13718	0.262275	0.632111	-5.77656	Decr2	Decr2
Q920L1	0.121604	30.3747	1.1374	0.262425	0.632111	-5.77613	Fads1	Fads1
O08795-2;O08795;A0A1L1ST83	-0.0485633	32.0865	-1.13679	0.262434	0.632111	-5.777	Prkcsh	Prkcsh
Q6PGC1	-0.0842069	27.3507	-1.13649	0.262558	0.632111	-5.77733	Dhx29	Dhx29
Q3TDD9;Q3TDD9-2	0.0452564	27.3207	1.136	0.262759	0.632111	-5.77787	Ppp1r21	Ppp1r21
Q9CQL5	0.0868413	26.468	1.14043	0.262914	0.632111	-5.61884	Mrpl18	Mrpl18
P10605	0.111618	30.2991	1.13545	0.263193	0.632111	-5.77831	Ctsb	Ctsb
Q9DCT1;Q8CEB6	0.0376047	30.1576	1.13474	0.263281	0.632111	-5.77925	Akr1e2;Akr1e1	Akr1e2
P14685;F7B7L8	0.0315312	32.164	1.13441	0.263419	0.632111	-5.77961	Psmd3	Psmd3
Q9JKX3;Q9JKX3-3;Q9JKX3-2;A0A0G2JED7	0.0721706	28.7038	1.13406	0.263562	0.632111	-5.77999	Tfr2	Tfr2
Q8C7R4;D3Z061	0.0658349	27.5502	1.13262	0.264162	0.633144	-5.78157	Uba6	Uba6
Q62086	-0.0723507	29.2531	-1.13072	0.26495	0.634437	-5.78365	Pon2	Pon2
Q9JJF9	-0.104742	26.049	-1.13031	0.265118	0.634437	-5.78409	Sppl2a	Sppl2a
P14094;A0A0A6YX05	0.0516614	30.5367	1.12982	0.265323	0.634437	-5.78463	Atp1b1	Atp1b1
P70195	-0.044274	31.0172	-1.12969	0.265378	0.634437	-5.78477	Psmb7	Psmb7
Q6P1B9;O08539-2;O08539	0.0886626	28.1536	1.12858	0.26584	0.635136	-5.78598	Bin1	Bin1
P63085;F6VEI7	0.0514094	29.7286	1.12628	0.266802	0.63703	-5.78849	Mapk1	Mapk1
P49222;Q3UV95	0.150101	27.1429	1.12672	0.267189	0.637548	-5.76984	Epb42;Epb4.2	Epb42
Q9CQ40	0.0876692	25.8132	1.12641	0.267712	0.638003	-5.74742	Mrpl49	Mrpl49
P05063	0.103203	28.1951	1.12397	0.267843	0.638003	-5.79094	Aldoc	Aldoc
Q80Y55;B2KGE3	-0.11632	25.9953	-1.12837	0.26789	0.638003	-5.69079	Bsdc1	Bsdc1
Q922H9;Q922H9-2	0.261704	25.6115	1.13008	0.26819	0.638313	-5.66654	Znf330	Znf330
G3X973;Q8R4Y4-2;Q8R4Y4;F7BK35	0.0594332	25.9479	1.1232	0.268638	0.638501	-5.77596	Stab1	Stab1
Q9JMC8;A2ALK6	-0.180503	25.6559	-1.13212	0.26871	0.638501	-5.55917	Epb41l4b;Epb4.1l4b	Epb41l4b
P17918;A0A140T8V5	0.087819	27.3101	1.12139	0.268852	0.638501	-5.7938	Pcna	Pcna
Q8JZK9	0.109086	30.1274	1.12164	0.26895	0.638501	-5.79337	Hmgcs1	Hmgcs1
P15327;D3Z223;D3YUE8;D3YYH3	0.122775	29.6671	1.11761	0.270687	0.642218	-5.7977	Bpgm	Bpgm
Q9D1A2	0.03557	31.9077	1.11653	0.270901	0.642319	-5.79906	Cndp2	Cndp2
Q9D7J9	0.0655934	31.2341	1.11535	0.271399	0.643094	-5.80033	Echdc3	Echdc3
Q99L27	0.0709326	27.0238	1.11435	0.271823	0.643691	-5.80141	Gmpr2	Gmpr2
A0A140T8M7;P62751	-0.0500113	32.7691	-1.11265	0.272542	0.644987	-5.80324	Rpl23a	Rpl23a
G3X977;Q61703;Q3UEG7;E0CX69	-0.0569202	29.9503	-1.11069	0.273375	0.646254	-5.80535	Itih2	Itih2
Q60575-2;Q60575;F6XNB6	-0.0506374	27.5294	-1.11028	0.27355	0.646254	-5.80579	Kif1b	Kif1b
Q9JLI8;Q9JLI8-2	-0.0523873	27.6522	-1.11004	0.273652	0.646254	-5.80605	Sart3	Sart3
Q8C788;Q91ZR2	-0.0476832	25.7625	-1.10977	0.273766	0.646254	-5.80633	Snx18	Snx18
Q9CRD2	-0.0499994	28.8835	-1.1064	0.275203	0.649236	-5.80994	Emc2	Emc2
Q61425	-0.062965	34.1404	-1.10502	0.275793	0.649973	-5.81142	Hadh	Hadh
Q6WKZ8-2;Q6WKZ8;Q6WKZ8-3	0.0868318	26.4329	1.10568	0.275862	0.649973	-5.7875	Ubr2	Ubr2
Q9ERK4;E9Q1T9;F6ZEW4;E9QAX7	0.044614	30.4383	1.10421	0.276142	0.650115	-5.81229	Cse1l	Cse1l
Q9JL35	-0.0620345	29.6282	-1.1036	0.276401	0.650115	-5.81294	Hmgn5	Hmgn5
Q9CVB6;D3YXG6;A0A087WRT2	0.0424831	31.325	1.10351	0.276442	0.650115	-5.81304	Arpc2	Arpc2
E9QNT8;D3YTV8;A0A0R4J1N7;Q02357;Q02357-6;G5E8J2;B7ZW98;Q0VGY9;Q02357-2;Q02357-4;G8JL84;D3Z5M4;Q02357-5;Q02357-3;F7D1P5;G3UY11	0.125521	29.7136	1.10204	0.27731	0.651749	-5.8144	Ank1	Ank1
P10493	0.175211	26.6634	1.10638	0.277766	0.65241	-5.67099	Nid1	Nid1
A2ALF0;A2ALF3;Q6NZB0;F7CXJ2;F6TQL3	-0.0727926	25.969	-1.10056	0.278876	0.654609	-5.74822	Dnajc8	Dnajc8
Q9D8X2	-0.0690008	28.5344	-1.0972	0.279156	0.654855	-5.81975	Ccdc124	Ccdc124
Q9DCM2;A0A0N4SVE5	-0.0803264	31.5124	-1.09671	0.27942	0.655065	-5.82024	Gstk1	Gstk1
O70251;A0A087WS46;G3UX43;M0QWK5;M0QWH8;G3UZ47	-0.0480149	31.9921	-1.09583	0.27975	0.655429	-5.82121	Eef1b;Eef1b2	Eef1b
Q9EP71	-0.0460926	28.063	-1.09497	0.280121	0.655889	-5.82212	Rai14	Rai14
Q3UW66;Q99J99	0.065315	32.5086	1.09385	0.280607	0.656617	-5.82331	Mpst	Mpst
Q9D665;G3UXV3	0.124554	26.2708	1.09207	0.281429	0.657492	-5.82515	Sdr42e1	Sdr42e1
Q8K2C6	0.0573205	29.2421	1.09146	0.281641	0.657492	-5.82583	Sirt5	Sirt5
P62827;Q14AA6;Q61820	0.0371289	32.3467	1.09108	0.281806	0.657492	-5.82624	Ran;1700009N14Rik	Ran
O08915;D3YW40	-0.0513074	27.5057	-1.09052	0.28205	0.657492	-5.82683	Aip	Aip
E9Q9C5;P63082;D3Z3B2	-0.107803	27.927	-1.09141	0.282255	0.657492	-5.76988	Atp6v0c	Atp6v0c
Q91VC9	0.0798696	27.3755	1.08992	0.282311	0.657492	-5.82746	Ghitm	Ghitm
Q6P5E4;G3UYG7;G3UZU8;G3UY73;E9Q4X2	-0.0524668	31.4717	-1.08956	0.282468	0.657492	-5.82784	Uggt1	Uggt1
Q8BML9;D3Z158;A0A140LHZ5;A0A140LIS6;A0A0A6YY08;A0A140LHB3;A0A140LJK5;A0A140LIN2;A0A140LHJ3;A0A140LID3;F6TDS3;A0A140LJH2;A0A140LIZ4;A0A140LIR0;A0A140LII8;A0A140LJH1;A0A140LHC3	-0.0408302	30.9298	-1.08945	0.282518	0.657492	-5.82796	Qars	Qars
A0A1W2P788;P45700;A0A1W2P6N0;D3Z799	-0.042969	29.0408	-1.08935	0.282559	0.657492	-5.82806	Man1a1	Man1a1
A0A0J9YU82;F8WIY7;Q923Q2	-0.0956673	24.8849	-1.09295	0.282905	0.657891	-5.69298	Stard13	Stard13
B1AUB9;Q02780-3;Q02780-7;Q02780-4;Q02780;Q02780-5;B1AUB8;Q02780-2;Q02780-6;F7CDR2;B1AUB6	0.0653597	27.7101	1.08689	0.283634	0.658922	-5.83066	Nfia	Nfia
O35386	-0.0682879	32.0434	-1.08599	0.284027	0.658922	-5.83161	Phyh	Phyh
Q8BFZ9;A0A1B0GT70;A0A1B0GSD8;A0A1B0GQZ0;A0A1B0GRG7;A0A1B0GT43;A0A1B0GRQ1	-0.0612119	29.1726	-1.08591	0.284061	0.658922	-5.83169	Erlin2	Erlin2
O55229;F6SKI6;F6RRT7	-0.0865699	26.3402	-1.08587	0.28408	0.658922	-5.83173	Chkb	Chkb
Q810B6;Q810B6-2	-0.0518676	27.8144	-1.08553	0.284227	0.658922	-5.83209	Ankfy1	Ankfy1
Q9CQM5	0.0695983	28.0502	1.08333	0.285189	0.660742	-5.8344	Txndc17	Txndc17
P99029-2;P99029;H3BJQ7;G3UZJ4	-0.0455091	33.5133	-1.08257	0.285524	0.661054	-5.8352	Prdx5	Prdx5
Q3UBG2-2;Q3UBG2;H3BJG6;H3BKK5;H3BJT8;H3BJF2	-0.167087	25.0752	-1.09127	0.285675	0.661054	-5.52864	Pid1	Pid1
Q9CQ62	-0.0546839	34.0975	-1.08172	0.285897	0.661158	-5.83609	Decr1	Decr1
Q3TPJ8;O88487;A2BFF8;A2BFF9;A2BFF5	-0.0414631	29.2385	-1.08086	0.286272	0.661619	-5.83698	Dync1i2	Dync1i2
A0A0R4J0Q9;Q3UM29;Q3TR20	-0.0715076	26.6237	-1.07974	0.286764	0.662348	-5.83816	Cog7	Cog7
P46656;A0A1L1STP5;A0A1L1SU91	-0.0769033	32.2054	-1.07867	0.287271	0.66311	-5.83925	Fdx1	Fdx1
Q8R2U6;P0C028;P0C027	0.0801421	26.489	1.07801	0.287529	0.663297	-5.83997	Nudt4;Nudt11;Nudt10	Nudt4
Q9CQ88	-0.101965	25.9972	-1.08129	0.287976	0.66392	-5.70853	Tspan31	Tspan31
Q9QYY9;E0CYI4	-0.111517	29.617	-1.07555	0.288835	0.665417	-5.84234	Adh4	Adh4
A0A0R4J131;Q8CIF4	0.0605609	27.0125	1.07472	0.28898	0.665417	-5.8434	Btd	Btd
P61924	-0.0561668	29.8564	-1.0718	0.290273	0.667984	-5.84643	Copz1	Copz1
P26150;E9PXG7;B1ARP0;O35469;P24815	-0.0484424	31.7563	-1.06929	0.291392	0.669947	-5.84905	Hsd3b3;Hsd3b6	Hsd3b3
O88630	0.061493	26.6037	1.06839	0.291792	0.669947	-5.84998	Gosr1	Gosr1
P63005;P63005-2;Q5SW16	-0.0398124	30.2351	-1.06836	0.291805	0.669947	-5.85001	Pafah1b1	Pafah1b1
P19426-2;P19426;G3UY39	0.0669326	25.0568	1.07169	0.29194	0.669947	-5.6855	Nelfe	Nelfe
Q60598	0.0417602	31.7072	1.06788	0.292019	0.669947	-5.85051	Cttn	Cttn
Q7TMQ7;S4R1X1;D3Z101	-0.0791188	26.3693	-1.06613	0.292797	0.671321	-5.85231	Wdr91	Wdr91
Q9JHW4;A0A0N4SUV6;A0A0N4SWD9;A0A0N4SVA4;A0A0N4SUU3;A0A0N4SWB3	0.03111	29.8125	1.06471	0.29343	0.672362	-5.85377	Eefsec	Eefsec
P70122;F6TN03;D6REV5	0.0398897	29.4564	1.06244	0.294447	0.674057	-5.85612	Sbds	Sbds
Q91YR9;REV__Q3TVC7;REV__A0A0R4J177;REV__Q3TVC7-3	0.111876	26.1925	1.06276	0.294644	0.674057	-5.82532	Ptgr1	Ptgr1
D3YYT1;Q922P9	-0.057687	27.0313	-1.06154	0.294853	0.674057	-5.85705	Glyr1	Glyr1
P46460;G3UX86;G3UX98	-0.0431694	29.3198	-1.06142	0.294904	0.674057	-5.85717	Nsf	Nsf
G3X8Y3;Q80UM3;A0A0A6YW80;A0A0A6YX86;A0A0A6YXF4	-0.034494	29.0747	-1.06084	0.295166	0.674057	-5.85777	Naa15	Naa15
Q571F8;F6WPK7;F6SJZ7;D6RI88;E0CYF7;E0CXA4	0.0771745	32.4336	1.06029	0.295461	0.674057	-5.85829	Gls2	Gls2
Q9CRC0	-0.0646623	28.4991	-1.05987	0.295602	0.674057	-5.85877	Vkorc1	Vkorc1
Q11011;E9Q039;F6QYF8;E9Q6F4;F6V7K3;F7ANF4;F2Z3V5	0.0305746	29.9159	1.05948	0.295779	0.674057	-5.85917	Npepps	Npepps
P55050	-0.131547	32.4653	-1.06022	0.295787	0.674057	-5.8581	Fabp2	Fabp2
Q91XH5;G3UXX3;Q64105;G3UZ79	0.0686456	31.9825	1.05742	0.296706	0.67574	-5.86129	Spr	Spr
Q924L1-3;Q924L1-2;Q924L1	-0.0758416	27.2255	-1.05466	0.297948	0.677962	-5.86411	Letmd1	Letmd1
O88967	-0.040497	28.1854	-1.05435	0.298089	0.677962	-5.86442	Yme1l1	Yme1l1
O08914	-0.0502633	30.8579	-1.05405	0.298224	0.677962	-5.86473	Faah	Faah
P83917;Q7TPM0;Q9CYJ8	-0.0680033	27.3778	-1.05247	0.29894	0.679073	-5.86635	Cbx1	Cbx1
Q921I9	-0.0970559	26.4758	-1.05217	0.299074	0.679073	-5.86665	Exosc4	Exosc4
Q8VC97;A0A1W2P7X7	0.177071	31.1999	1.05256	0.29946	0.679192	-5.86575	Upb1	Upb1
Q64010;Q8JZR2;Q5ND50;Q64010-2;F7D232;Q3TQV3	-0.0331511	29.1255	-1.05126	0.299489	0.679192	-5.86758	Crk	Crk
Q80YA7;A0A1L1STG9	-0.0765586	27.1892	-1.05083	0.300198	0.680387	-5.86678	Dpp8	Dpp8
Q9Z0U1	-0.0330068	29.301	-1.0488	0.300605	0.680864	-5.87009	Tjp2	Tjp2
Q9CR09;M0QWS4	-0.0514369	28.3977	-1.04807	0.300936	0.680864	-5.87083	Ufc1	Ufc1
A0A0R4J195;Q9CSU0;Q9CSU0-2;Q9CSU0-3;F6YB25;F7DAY5	-0.0518836	27.3237	-1.04804	0.300953	0.680864	-5.87087	Rprd1b	Rprd1b
P54775;A0A140LIZ5	0.0317184	31.7238	1.04734	0.30127	0.681169	-5.87158	Psmc4	Psmc4
A0A087WQS2;Q9CQC6;A0A087WPF9;A0A087WS48	-0.0919537	27.2979	-1.04694	0.30145	0.681169	-5.87198	Bzw1	Bzw1
Q9QXJ2;E9QJX9;Q9WVL2	-0.0840776	25.8061	-1.04781	0.301758	0.681454	-5.78829	Stat2	Stat2
Q8CFA2	0.0983708	30.3405	1.04577	0.302165	0.681776	-5.87301	Amt	Amt
Q05CL8;A2AMD0;Q05CL8-2	-0.0571699	25.8935	-1.0467	0.302264	0.681776	-5.8148	Larp7	Larp7
A2AE27;Q9DBT5	0.0450149	27.7298	1.04383	0.302871	0.681967	-5.87514	Ampd2	Ampd2
E9QKZ2;Q91YE6;E0CXB2;F6TLX3;E0CY46	-0.0841856	26.4154	-1.0442	0.303034	0.681967	-5.86211	Ipo9	Ipo9
Q91YJ3;Q8BJZ7	0.0620747	26.8875	1.04342	0.303059	0.681967	-5.87555	Thyn1	Thyn1
P49429;D3Z1U3;F6X9Z6	0.0662722	35.9055	1.04304	0.303233	0.681967	-5.87594	Hpd	Hpd
Q3UDE2;F2Z423	0.0443155	28.3794	1.04298	0.303258	0.681967	-5.87599	Ttll12	Ttll12
A0A0R4J023;Q9JLZ3;F6RT60;F6R307;A0A0R4J1L8;Q9JLZ3-3;E9Q6L3;E9QMT1;Q9JLZ3-2	-0.0602175	30.1366	-1.04184	0.303781	0.682491	-5.87715	Auh	Auh
Q9CQH3;D3Z568;D3YX99;F6Y6V5;D3Z6W9	0.0430631	30.8089	1.04168	0.303855	0.682491	-5.87731	Ndufb5	Ndufb5
P00405	0.0400373	33.9015	1.04103	0.304153	0.682542	-5.87797	Mtco2	Mtco2
P70670;Q60817	-0.0484263	31.2383	-1.04083	0.304242	0.682542	-5.87817	Naca	Naca
Q99J56	0.0784063	27.077	1.04029	0.304491	0.682573	-5.87872	Derl1	Derl1
O55143	-0.0534621	32.5939	-1.04001	0.304619	0.682573	-5.879	Atp2a2	Atp2a2
Q9WUD1	-0.08617	27.7648	-1.03909	0.305044	0.683116	-5.87993	Stub1	Stub1
A0A087WRE5;Q6P3D0;A0A087WSB5;E9Q9G1	0.0710668	25.6234	1.0354	0.307072	0.687016	-5.85695	Nudt16	Nudt16
D3Z6I0;Q5FWX6;Q8K1Y2;D3YU02;Q62101	-0.0681036	25.6471	-1.03602	0.307152	0.687016	-5.84769	Prkd3	Prkd3
P27601;Q9D034	0.0765881	27.1783	1.03606	0.30754	0.687475	-5.78603	Gna13	Gna13
Q3UPL0;Q3UPL0-2;Q3UPL0-3;S4R1T5;S4R256;S4R1Y8;Q3TZ89-2;Q3TZ89	-0.0379177	31.7843	-1.03242	0.308115	0.68831	-5.88664	Sec31a	Sec31a
Q8BH57-2;Q8BH57;Q8BH57-3;A0A1L1SS76	-0.0901952	25.8198	-1.03705	0.308356	0.68831	-5.73731	Wdr48	Wdr48
P45376;D3YVJ7	0.0784069	29.9349	1.03142	0.30862	0.68831	-5.8876	Akr1b1;Akr1b3	Akr1b1
A0A0R4J0G4;Q6VN19	-0.0662753	26.8068	-1.03086	0.308836	0.68831	-5.8882	Ranbp10	Ranbp10
Q61508;Q61508-2;D3Z0U9;D3Z038;D3YV22;D3YZV0	-0.0718345	26.3434	-1.03203	0.308991	0.68831	-5.82387	Ecm1	Ecm1
Q80X73	-0.0609257	27.8315	-1.03048	0.309015	0.68831	-5.88858	Pelo	Pelo
Q9CR68	0.0417745	33.079	1.02943	0.309503	0.688664	-5.88964	Uqcrfs1	Uqcrfs1
E9Q7K1;Q564G0;Q64520;G3UYV3	-0.055073	28.2827	-1.02934	0.309541	0.688664	-5.88972	Guk1	Guk1
Q9CR16;A0A0A6YW70	0.0446377	30.4537	1.02813	0.310103	0.68916	-5.89093	Ppid	Ppid
Q3UHJ0-2;Q3UHJ0	0.0664942	26.1519	1.02771	0.310301	0.68916	-5.89135	Aak1	Aak1
O55142	-0.0457428	31.6054	-1.02722	0.310525	0.68916	-5.89184	Rpl35a	Rpl35a
Q9R0P3;H3BKH6;H3BLJ9;H3BJL6;H3BJP2;H3BK43;H3BJC6;H3BL99	0.0286731	34.1148	1.02618	0.311013	0.68916	-5.89288	Esd	Esd
Q7TSV4;A0A0G2JG04;A0A0G2JF47	0.0597519	29.2951	1.0261	0.311046	0.68916	-5.89295	Pgm2	Pgm2
P50427	0.0744916	29.0899	1.0258	0.311186	0.68916	-5.89325	Sts	Sts
O88451;A0A1W2P7F4	-0.0403264	34.8364	-1.02541	0.31137	0.68916	-5.89364	Rdh7	Rdh7
P52430;H3BK03;H3BLB8	-0.0967586	31.8518	-1.02576	0.311393	0.68916	-5.89312	Pon1	Pon1
E9QPI5;Q6A026;A0A0J9YV33	-0.0767518	25.8685	-1.02531	0.311417	0.68916	-5.89375	Pds5a	Pds5a
Q8BSE0	0.063357	30.0897	1.02488	0.311618	0.689197	-5.89417	Rmdn2	Rmdn2
A0A0R4J1E8;Q6P8M1-2;Q6P8M1	0.077411	26.3828	1.02352	0.313797	0.693353	-5.84601	Tatdn1	Tatdn1
G3X9K3;D3YYK9	-0.0783678	26.1658	-1.02006	0.314027	0.693353	-5.88091	Arfgef1	Arfgef1
Q99JX4;A2A702;A2A701	-0.0789687	27.3709	-1.01967	0.314051	0.693353	-5.89935	Eif3m	Eif3m
Q8BGS7-2;Q8BGS7;D3YX12;A0A0A6YXR0;D3Z5Y5	0.12278	26.3549	1.02033	0.314483	0.693697	-5.83821	Cept1	Cept1
Q3THW5;P0C0S6;Q8R029;Q3UA95;G3UWL7	0.0924562	31.7382	1.01815	0.314939	0.693697	-5.90069	H2afv;H2afz	H2afv
Q9D8H7	-0.0762484	25.8836	-1.01961	0.314959	0.693697	-5.84617	Oma1	Oma1
Q91XE0;Q91XE0-2	-0.0646041	33.0737	-1.01773	0.314962	0.693697	-5.90127	Glyat	Glyat
Q60631;B1AT92;Q60631-2;B1AT95	0.0433374	28.4155	1.01737	0.315132	0.693697	-5.90163	Grb2	Grb2
P61027	0.0430107	30.8687	1.01661	0.315489	0.694076	-5.90238	Rab10	Rab10
Q8CIN4;Q61036-2;Q61036;A3KGC3;A3KGC4;A3KGC5;G5E884;O88643;A0A0U1RQ87;S4R2K7	0.0424386	29.5147	1.01555	0.315985	0.694487	-5.90342	Pak2	Pak2
Q62446	-0.0362866	30.3559	-1.01542	0.316046	0.694487	-5.90355	Fkbp3	Fkbp3
P18581-2;E9QJY0;P18581	0.150932	26.1097	1.01974	0.316276	0.694584	-5.7598	Slc7a2	Slc7a2
Q91X51	-0.0800197	25.8813	-1.01428	0.316741	0.695199	-5.90355	Gorasp1	Gorasp1
Q8VC28;D6RGB1	0.0478257	33.8106	1.01228	0.317526	0.695835	-5.90665	Akr1c13	Akr1c13
Q7TSC1;G3UX48	-0.0729595	26.934	-1.01227	0.317532	0.695835	-5.90666	Prrc2a	Prrc2a
Q9DCU9;E9Q1R2	-0.0577926	32.5758	-1.01204	0.317638	0.695835	-5.90688	Hoga1	Hoga1
E9QJT5;P56376;Q8BMV3	-0.078237	26.8664	-1.01784	0.317874	0.695835	-5.65416	Acyp1	Acyp1
Q99MZ3;Q99MZ3-2;Q99MZ3-4;Q99MZ3-3;A0A0J9YUT0;Q99MZ3-5;A0A0J9YUR1;F6Q4B6;F6Q3B6	0.0545173	27.3209	1.01041	0.318411	0.695835	-5.90849	Mlxipl	Mlxipl
Q9D6S7	-0.0584031	27.9361	-1.0104	0.318417	0.695835	-5.9085	Mrrf	Mrrf
H7BWX9;D3Z794;P61957	0.0583315	28.8065	1.01085	0.318526	0.695835	-5.88905	Sumo2	Sumo2
Q8BKC5;Q8BKC5-2	0.0531354	27.7585	1.00978	0.318709	0.695835	-5.90911	Ipo5	Ipo5
P61087;A0A0J9YUI1;D3Z4U3;A0A0J9YU07;Q3V3R8;F8WIC2;A0A0J9YUR9	0.0321157	29.1441	1.00937	0.318903	0.695835	-5.90951	Ube2k	Ube2k
P63242;A0A0A0MQM0;Q8BGY2;J3QPS8	0.0437391	33.2595	1.00889	0.319131	0.695835	-5.90998	Eif5a	Eif5a
Q9QYG0	-0.0398916	32.9165	-1.00888	0.319135	0.695835	-5.90999	Ndrg2	Ndrg2
Q62348	0.0432936	28.9468	1.00838	0.319373	0.695835	-5.91048	Tsn	Tsn
Q91YJ5;Q5M6W7;F6RR02	-0.0625763	26.3363	-1.00823	0.319442	0.695835	-5.91063	Mtif2	Mtif2
P42567;Q5JC28;H3BK65;F6W2Q5;A0A0R4J0A0;P42567-2;H3BJB8;H3BLE4	-0.0447674	28.0096	-1.0073	0.319881	0.696035	-5.91153	Eps15	Eps15
A0A0A6YXH3;Q5FWX7;E9Q6C1;F6UHR6;E9PXZ2;A2A8Z1-2;A2A8Z1	-0.0591398	27.3201	-1.00725	0.319905	0.696035	-5.91158	Osbpl9	Osbpl9
O88983;Q9D0J1	-0.0781683	26.6693	-1.00711	0.320469	0.696465	-5.84752	Stx8	Stx8
Q9EPJ9;Q3TGS9;V9GXM1;Q9EPJ9-2;V9GWV1	-0.0633179	27.5778	-1.00488	0.321031	0.696465	-5.9139	Arfgap1	Arfgap1
P61255;B1ARA3;B1ARA5	-0.0369811	32.7381	-1.00479	0.321078	0.696465	-5.914	Rpl26	Rpl26
O88271	0.12138	27.1122	1.00523	0.321158	0.696465	-5.91268	Cfdp1	Cfdp1
Q8VD31	0.0653206	25.9335	1.00491	0.321176	0.696465	-5.90504	Tapbpl	Tapbpl
Q62189;D3Z0S6;F8VQ88;D6RI83	0.0457808	28.8179	1.00361	0.321638	0.696465	-5.91515	Snrpa	Snrpa
P97494	0.0478199	33.3351	1.00347	0.321702	0.696465	-5.91528	Gclc	Gclc
Q9Z1J3-2;Q9Z1J3;V9GXS4;A6QRH3;F7CZD1;F6TXD3	-0.0355717	30.5205	-1.00344	0.321719	0.696465	-5.91531	Nfs1	Nfs1
Q61335	-0.0633053	32.0932	-1.00248	0.322175	0.696465	-5.91625	Bcap31	Bcap31
P18760;F8WGL3	0.0287681	33.6394	1.00225	0.322284	0.696465	-5.91647	Cfl1	Cfl1
A0A1L1STE4;Q9Z1X4-3;Q9Z1X4-2;Q9Z1X4;Q45VK5;A0A1L1SQR7;A0A1L1ST48;A0A1L1SSU8;A0A1L1SU19;A0A1L1SR62;A0A1L1SQ69	0.0502164	28.3685	1.00151	0.322638	0.696465	-5.91719	Ilf3	Ilf3
Q8BUE4;Q8BUE4-2	-0.0728519	26.8613	-1.00169	0.322706	0.696465	-5.90025	Aifm2	Aifm2
E9QKB2;Q9JKS5	-0.0727581	28.3919	-1.00126	0.322757	0.696465	-5.91744	Habp4	Habp4
Q99N92	0.0586987	27.1934	1.00112	0.322824	0.696465	-5.91757	Mrpl27	Mrpl27
Q80X71;D3Z191;D3Z0M2;D3Z6E0	0.0781718	26.285	1.00175	0.323197	0.696465	-5.79878	Tmem106b	Tmem106b
H9KV15;H9KV00;Q9QX47-3;Q9QX47;H9KV01;Q9QX47-2;Q9QX47-4;H9KV02;F7CU80	-0.0373327	28.9526	-1.00025	0.323242	0.696465	-5.91842	Son	Son
Q9QYR9	0.121692	29.0324	1.00036	0.323425	0.696465	-5.91808	Acot2	Acot2
P35831;D6RGT2	-0.0830138	25.7227	-1.00465	0.323445	0.696465	-5.76788	Ptpn12	Ptpn12
Q8BGH2	0.0359193	30.6493	0.999067	0.323806	0.696684	-5.91957	Samm50	Samm50
Q8BJU0-2;Q8BJU0;A0A1W2P6P1;A0A1W2P7I5	-0.0796633	26.7658	-1.00107	0.323918	0.696684	-5.81639	Sgta	Sgta
Q99NF7;P36993-2;P36993-4;P36993;P36993-3;P36993-5	0.0407609	30.2494	0.998426	0.324112	0.696702	-5.92019	Ppm1b	Ppm1b
Q9WUM5;A0A0N4SVU4	-0.047129	33.4864	-0.997092	0.324751	0.697456	-5.92149	Suclg1	Suclg1
E9PV41;E9PXV7;O08808;F6XC54;D3Z074	0.0558801	28.8658	0.996918	0.324835	0.697456	-5.92166	Diap1;Diaph1	Diap1
O54692;A0A1L1SST9	-0.0928059	26.0347	-0.996667	0.325272	0.697996	-5.86999	Zw10	Zw10
A2AEM2;Q99LI2;Z4YMG1	-0.0510129	28.335	-0.995566	0.325483	0.698049	-5.92297	Clcc1	Clcc1
Q920Q6-3;Q920Q6-2;Q920Q6;B1AT10;B1AT13;A0A0J9YTX9;A0A0J9YU67;F8WJA5;Q61474-2;Q61474	0.102498	25.579	0.997042	0.325839	0.698413	-5.88309	Msi2	Msi2
O54890	0.127995	25.7786	0.998714	0.326563	0.699564	-5.72017	Itgb3	Itgb3
B2RQS1;Q9ERG2	0.0669231	27.0057	0.993197	0.326776	0.699621	-5.91642	Strn3	Strn3
Q8BTY8-2;Q8BTY8;Q8BTY8-3;Q8BTY8-4	-0.119572	26.0403	-0.997415	0.327181	0.699688	-5.73696	Scfd2	Scfd2
Q921G9;Q9QXY1;A0A1W2P7W7	0.0584408	27.6253	0.991606	0.327388	0.699688	-5.9268	Tjp3	Tjp3
Q99P88	0.0788478	28.0472	0.991764	0.327466	0.699688	-5.90221	Nup155	Nup155
Q9DAW9;A0A0G2JDV8;A0A0G2JFI6;A0A0G2JFC8;A0A0G2JFG3	0.0488828	29.7022	0.989609	0.328351	0.699688	-5.92872	Cnn3	Cnn3
F8WIE1;Q91W89;E9PZ88;E9PYM7;E0CYW2;F6TFL1;F6U7S0	-0.0556787	27.4592	-0.989485	0.328411	0.699688	-5.92884	Man2c1	Man2c1
Q9DCA5;F6WEP7	-0.0813209	25.7142	-0.993066	0.328428	0.699688	-5.8327	Brix1	Brix1
Q7TMW6;Q7TMW6-2;D6RJ43	-0.0448438	26.7943	-0.989434	0.328436	0.699688	-5.92889	Narfl	Narfl
P31938	0.0445489	28.17	0.989379	0.328462	0.699688	-5.92894	Map2k1	Map2k1
Q9JJA2;M0QW66	0.0895386	26.2269	0.992882	0.328517	0.699688	-5.80656	Cog8	Cog8
Q810J8	-0.0611396	27.3102	-0.989135	0.328733	0.699688	-5.9111	Zfyve1	Zfyve1
Q9DCH4	-0.0336913	30.4471	-0.988558	0.328859	0.699688	-5.92974	Eif3f	Eif3f
Q8C5W0-4;Q8C5W0;Q8C5W0-3;Q8C5W0-2	-0.0424003	29.0059	-0.987688	0.32928	0.700036	-5.93057	Clmn	Clmn
Q6W4W7;E9Q4U7;O70566	-0.0916121	25.8372	-0.98728	0.329477	0.700036	-5.93096	Diap2;Diaph2	Diap2
Q923F1;Q61189	-0.112722	26.5815	-0.992366	0.329594	0.700036	-5.73802	Clns1a	Clns1a
Q9D1E6	-0.0542369	28.6549	-0.986052	0.330072	0.700036	-5.93214	Tbcb	Tbcb
H9H9R5;P26262	-0.0625433	27.6829	-0.985657	0.330263	0.700036	-5.93252	Cyp4v3;Klkb1	Cyp4v3
Q9ET30	-0.0477795	29.6119	-0.985169	0.3305	0.700036	-5.93299	Tm9sf3	Tm9sf3
A0A1B0GSX7;Q6PFD9;B2RQL0;A0A140T8J8;A0A1B0GRB5;A0A1B0GRA7;A0A1B0GS62	-0.064591	28.437	-0.985034	0.330566	0.700036	-5.93312	Nup98	Nup98
Q8CI32;E0CYW3;E0CX76	-0.058174	27.7107	-0.984456	0.330846	0.700036	-5.93368	Bag5	Bag5
P62702;V9GWY0	-0.0440713	33.874	-0.984054	0.331041	0.700036	-5.93406	Rps4x;Gm15013	Rps4x
P09103;E9Q8G8	-0.0583143	36.43	-0.983686	0.33122	0.700036	-5.93441	P4hb	P4hb
Q9D0J8	-0.102582	32.2361	-0.983717	0.33142	0.700036	-5.93417	Ptms	Ptms
H3BJW3;H3BJ30;Q6NVF9;H3BKW0;H3BLM9	0.0544756	27.6727	0.98355	0.331438	0.700036	-5.93392	Cpsf6	Cpsf6
Q3UMT1;F6XWD4	0.0689248	25.2163	0.985381	0.331449	0.700036	-5.83185	Ppp1r12c	Ppp1r12c
Q9JJI8	-0.0789529	29.7257	-0.98123	0.332487	0.701835	-5.93669	Rpl38	Rpl38
P61202;P61202-2;A2AQE4	0.0337549	29.5706	0.980391	0.332823	0.702046	-5.93756	Cops2	Cops2
Q9CSH3	-0.0503265	27.2157	-0.980106	0.332962	0.702046	-5.93784	Dis3	Dis3
Q8VI36-2;F8VQ28;Q8VI36;A0A0J9YV30;A0A1D5RMM8;A0A0J9YV66	-0.0343415	28.5315	-0.978915	0.333543	0.702876	-5.93897	Pxn	Pxn
Q99LB4;D3YTL5;P24452;D3YZN3;D3YU77;D3Z014;D3Z4K5	0.109227	27.2348	0.978306	0.333931	0.7033	-5.93946	Capg	Capg
Q6ZWN5;F7CJS8;D3YWH9;Q9CXW7;D3YUV6	-0.0413649	32.778	-0.976332	0.334804	0.704743	-5.94143	Rps9	Rps9
Q8BG81;Q3UDD3;F6VR84	-0.0570483	26.915	-0.975478	0.335222	0.70485	-5.94224	Poldip3	Poldip3
P11531	0.060295	27.4507	0.97546	0.335231	0.70485	-5.94226	Dmd	Dmd
E9Q1M6;E9PUR0;F7DE17;F7C545;F6SI14;F6RUI8	-0.122975	26.1232	-0.981046	0.336064	0.706204	-5.72663	Ankhd1	Ankhd1
Q5SUR0;F6RUL9;G3UY86	-0.046772	28.6824	-0.972958	0.336458	0.706637	-5.94463	Pfas	Pfas
F6SJM7;D3YWS7;Q8R2K1-2;Q8R2K1;Q8R2K1-5;Q8R2K1-4;A0A1B0GTA0;F6X9P4;Q8R2K1-3	0.102503	25.7481	0.977937	0.336867	0.706718	-5.74281	Fuom	Fuom
Q60605-2;A0A1W2P6F6;A0A1W2P7Q9;Q60605;A0A1W2P6G5	0.0546156	30.6636	0.972112	0.336873	0.706718	-5.94544	Myl6	Myl6
Q6PHQ9;A3KFU5;Q91YZ8;A3KFU8;D3Z5M2;V9GXG3	-0.0380075	30.1522	-0.969916	0.337953	0.708271	-5.94751	Pabpc4;Gm10110	Pabpc4
O35744;F6RU51	0.134704	25.629	0.97135	0.338208	0.708271	-5.87307	Chil3	Chil3
P83887;Q8VCK3	-0.0510856	26.5777	-0.969125	0.338343	0.708271	-5.94826	Tubg1;Tubg2	Tubg1
Q9QXK7	-0.0595655	26.2398	-0.969072	0.338369	0.708271	-5.94831	Cpsf3	Cpsf3
A0A0R4J0J0;Q9JHU2;Q3UVT7;D3Z486	-0.0428474	28.3431	-0.967855	0.338969	0.709132	-5.94946	Palmd	Palmd
P56391;A0A140LIU3	-0.075398	28.4806	-0.967028	0.339377	0.70959	-5.95024	Cox6b1	Cox6b1
O88342;A0A0J9YU05	0.0365942	32.5288	0.966421	0.339677	0.70982	-5.95081	Wdr1	Wdr1
Q91VR5	-0.0357978	31.0862	-0.965554	0.340105	0.71032	-5.95163	Ddx1	Ddx1
Q9JKF1;A0A0U1RNG5;A0A0U1RPU3	0.0651258	28.3491	0.964683	0.340536	0.710825	-5.95245	Iqgap1	Iqgap1
Q9CQ92;G3X9U9;D3YZ32	-0.0658191	28.1522	-0.962569	0.341583	0.712509	-5.95443	Fis1	Fis1
Q9QUI0;A0A0A6YXF6;H3BL56;A0A0G2JEP8;A0A0A6YWJ1	0.0345538	30.7175	0.96222	0.341756	0.712509	-5.95476	Rhoa	Rhoa
Q04750	-0.0382501	29.3101	-0.961616	0.342056	0.712509	-5.95533	Top1	Top1
A0A0R4J0F6;Q99KY4-2;Q99KY4;F6SLK1;A0A0G2JFZ0;F7BG02;D6RHK5;Q80TZ3-2;Q80TZ3;A0A0G2JGP6;A0A0G2JEW6	-0.0519234	27.1161	-0.961521	0.342103	0.712509	-5.95541	Gak	Gak
B1B1D8;Q9D773;B1B1D7	-0.0527998	28.3689	-0.958764	0.343473	0.714966	-5.95799	Mrpl2	Mrpl2
P70665;A0A1N9M4K1;A0A1L1SU77;P70665-2;A0A1L1SQF7;P70665-3	-0.106665	26.6624	-0.957566	0.344115	0.715905	-5.95907	Siae	Siae
P19253;A0A1B0GS68;A0A1B0GTA1;A0A1B0GSQ6;A0A1B0GSB2;A0A1B0GQW6;A0A1B0GSF0;A0A1B0GT00;A0A1B0GSC2;A0A140T8K2;A0A1B0GRH1;A0A1B0GSL5;A0A1B0GSJ2	-0.0309004	31.6098	-0.956323	0.34469	0.716531	-5.96027	Rpl13a	Rpl13a
G3X9Y6	0.111333	32.249	0.956629	0.344798	0.716531	-5.95972	Akr1c19	Akr1c19
Q6DVA0	0.0542425	25.7844	0.95554	0.345548	0.717098	-5.93129	Lemd2	Lemd2
P70255-5;P70255-3;P70255-2;P70255;P70255-4;P70255-7;P70255-6	0.110785	26.8312	0.954634	0.345758	0.717098	-5.9358	Nfic	Nfic
A0A0R4J1N8;Q8CEE7;D3YVJ8	-0.0535203	25.7369	-0.955969	0.345886	0.717098	-5.91504	Rdh13	Rdh13
P70444;D3Z463	0.0801951	26.417	0.955416	0.345967	0.717098	-5.9321	Bid	Bid
Q61599;D3YWL7;A0A0N4SVH4	0.0580065	29.3325	0.953444	0.346128	0.717098	-5.96295	Arhgdib	Arhgdib
E9PXY1;A2A432-2;A2A432;J3QJX0	-0.0679525	26.586	-0.953263	0.346218	0.717098	-5.96312	Cul4b	Cul4b
P23953;A0A1D5RM42;E9PYP1	0.050048	31.3579	0.952785	0.346457	0.717197	-5.96357	Ces1c	Ces1c
P21279;O70443	-0.0442814	27.2783	-0.95208	0.34681	0.717532	-5.96422	Gnaq	Gnaq
Q8CGB6-2;Q8CGB6-4;Q8CGB6;Q8CGB6-3	-0.0579933	26.7661	-0.950791	0.347456	0.718472	-5.96542	Tns2	Tns2
P53395;A0A0G2JGU0	-0.0582189	32.672	-0.950336	0.347684	0.718547	-5.96584	Dbt	Dbt
P12265;Q99KJ6;D3YY48	0.0717969	29.8458	0.949816	0.347981	0.71859	-5.96628	Gusb	Gusb
Q00519	0.0291168	32.9154	0.949532	0.348088	0.71859	-5.96658	Xdh	Xdh
E9Q512;H3BJG4;Q8BVJ9;H3BJH8;H3BJU5	-0.0445315	28.9519	-0.947968	0.348873	0.719425	-5.96803	Trip11	Trip11
P46638;G3UY29;E9Q3P9;F8WGS1;P62492;G3UZD3;G3UZL4;E9Q6B3;E9PZB2;F6R2Z5;D3YYB3;Q9WTL2	-0.0293942	31.7177	-0.947963	0.348876	0.719425	-5.96804	Rab11b;Rab11a	Rab11b
P37040;Q05DV1;E9Q997;E9PVT9;F6R7H8	-0.0615371	33.2628	-0.947349	0.349185	0.719448	-5.9686	Por	Por
Q8R084	-0.059556	32.8874	-0.946829	0.349447	0.719448	-5.96908	Ugt2b1	Ugt2b1
A0A0R4J0U8;A2RSY6;A2RSY6-2;A0A087WQ23;A2RSY6-3	-0.084783	24.9262	-0.948063	0.349462	0.719448	-5.93801	Trmt1l	Trmt1l
A0A0R4J0I1;E9Q499;Q80X76	-0.0764076	34.1555	-0.945573	0.350176	0.719896	-5.97014
Q9D0K2;Q3UJQ9	0.399687	24.7261	0.947832	0.350318	0.719896	-5.90504	Oxct1	Oxct1
P35282;A0A1W2P6Z4	0.0405096	28.7443	0.94482	0.350459	0.719896	-5.97094	Rab21	Rab21
Q91VW5;A0A1D5RLV4;A0A1D5RME8;A0A1D5RLC6;A0A1D5RLH4	0.0612077	27.22	0.945217	0.350559	0.719896	-5.92371	Golga4	Golga4
O55022	-0.0543859	33.1457	-0.944461	0.35064	0.719896	-5.97127	Pgrmc1	Pgrmc1
Q8BFQ8	0.069872	26.0043	0.944514	0.351076	0.72001	-5.91701	Pddc1	Pddc1
Q8R1S9	0.113807	28.0123	0.943964	0.351079	0.72001	-5.97153	Slc38a4	Slc38a4
P62196;Q8K1K2	0.0371573	31.4084	0.942386	0.351688	0.72048	-5.97318	Psmc5	Psmc5
Q8BWS5	0.0443091	28.0092	0.942376	0.351693	0.72048	-5.97319	Gprin3	Gprin3
Q8C7I4	0.394208	28.863	0.945085	0.352053	0.720824	-5.84393	Apol9b	Apol9b
Q9CQE7;Q9CQE7-2;F6RK81;F6UIS1	-0.0521737	27.3566	-0.939369	0.353215	0.722809	-5.97595	Ergic3	Ergic3
Q8BWY3	-0.0473582	29.5339	-0.937815	0.354003	0.724027	-5.97737	Etf1	Etf1
Q8BMK1;Q8BMK1-2	-0.0720909	25.2321	-0.938281	0.354226	0.724089	-5.91606	Mettl2	Mettl2
Z4YKX0;P49698-2;P49698;Q059V1;E9QPS1;Q9WUU6;A2A5I4;A2A5I6	-0.051913	26.5092	-0.936794	0.354522	0.724298	-5.97831	Hnf4a	Hnf4a
P61759;Q3TIR6	0.0630832	26.8357	0.935886	0.354983	0.724409	-5.97914	Vbp1	Vbp1
Q59J78	-0.0458442	28.021	-0.935711	0.355072	0.724409	-5.9793	Ndufaf2	Ndufaf2
Q9JKB3-2;Q9JKB3	0.0687163	26.0555	0.935547	0.355156	0.724409	-5.97945	Ybx3	Ybx3
Z4YJU8;E9PUQ5;Q921M4-2;Q921M4;A2AN46;A2AN48;A2AN45;A2AN42	-0.0346356	27.9334	-0.934732	0.35557	0.724461	-5.98019	Golga2	Golga2
Q9CVD2;E9Q717;F6T5L3;Q5M8S1;F6TRN1	-0.0570836	25.7873	-0.934849	0.355656	0.724461	-5.93197	Atxn3	Atxn3
Q8K154;E9PZ30	-0.0458017	33.2728	-0.934009	0.355939	0.724461	-5.98085	Ugt2b34	Ugt2b34
Q8BGY7;D3Z4B5	-0.0762283	27.4756	-0.93721	0.355954	0.724461	-5.8654	Fam210a	Fam210a
Q8K2H2;A0A0A0MQF5;F6VDQ9	-0.0726942	26.3526	-0.933282	0.356454	0.725086	-5.97521	Otud6b	Otud6b
Q91WP0;Q91WP0-2	-0.0715451	25.582	-0.934049	0.356724	0.725242	-5.90917	Masp2	Masp2
Q9D404;D3Z6F9	-0.049947	30.1933	-0.931171	0.357386	0.726195	-5.98343	Oxsm	Oxsm
Q14C51;A0A0U1RQ61;A0A0U1RP36	0.0658517	27.794	0.929617	0.358181	0.727415	-5.98484	Ptcd3	Ptcd3
Q91VE0	-0.0499167	27.2837	-0.928293	0.358858	0.728079	-5.98604	Slc27a4	Slc27a4
Q9D662;A2ANA0;A2AN99;A2AN98;A2AN97	-0.0465625	30.1119	-0.92822	0.358896	0.728079	-5.98611	Sec23b	Sec23b
Q99N93	-0.0442548	26.8265	-0.926929	0.359558	0.729027	-5.98728	Mrpl16	Mrpl16
Q8K0L9-2;Q8K0L9;E0CYH3;E0CXT9;E0CXK1;E0CYJ9;Q52KG4	-0.0454575	28.2554	-0.924853	0.360623	0.729736	-5.98916	Zbtb20	Zbtb20
G3X9R9;P43142	-0.0837703	27.6175	-0.927138	0.360638	0.729736	-5.87956	Gpr182	Gpr182
P70372	-0.0303647	29.7836	-0.924542	0.360783	0.729736	-5.98944	Elavl1	Elavl1
Q8BM88	0.0599927	25.6302	0.927912	0.360921	0.729736	-5.78684	Ctso	Ctso
Q99KJ8	-0.0443648	28.3697	-0.924226	0.360946	0.729736	-5.98972	Dctn2	Dctn2
P10852;P10852-2;A0A0U1RP98;A0A0U1RPL8;A0A0U1RPG5;A0A0U1RP32;A0A0U1RPK4	-0.0579797	26.6711	-0.923975	0.361074	0.729736	-5.98995	Slc3a2	Slc3a2
P53996-2;P53996-3;A0A0N4SVS6	0.0381502	31.3371	0.921941	0.362121	0.731458	-5.99178	Cnbp	Cnbp
Q8BK67;A2AWQ2	-0.0659998	27.7142	-0.921079	0.362566	0.731616	-5.99256	Rcc2	Rcc2
Q9QYB1	-0.0402005	29.9791	-0.920789	0.362715	0.731616	-5.99282	Clic4	Clic4
Q99LX0;A2A813;A2A815;A2A817;A2A816	0.0370894	33.7417	0.920654	0.362785	0.731616	-5.99294	Park7	Park7
Q921F4;V9GXB6;Q921F4-4;Q921F4-5	0.0390026	29.1087	0.919309	0.363479	0.731846	-5.99415	Hnrnpll	Hnrnpll
Q9JKF7	0.035321	29.0095	0.918654	0.363818	0.731846	-5.99474	Mrpl39	Mrpl39
Q9Z126;A0A0J9YTR7	-0.115104	26.2553	-0.919893	0.363895	0.731846	-5.95931	Pf4	Pf4
Q9Z2X1;Q9Z2X1-2;J3QM80;J3QMT0;J3QP45;J3QMV8;J3QNH2	0.0338184	31.3877	0.918483	0.363906	0.731846	-5.99489	Hnrnpf	Hnrnpf
Q9D1R9;A0A0G2JEY6;A0A0G2JGY8;D3YWC0	-0.0619996	30.9722	-0.91793	0.364192	0.731846	-5.99539	Rpl34	Rpl34
P56371	-0.0561723	27.0819	-0.917651	0.364336	0.731846	-5.99564	Rab4a	Rab4a
Q6ZWX6	-0.0325079	31.3871	-0.917487	0.364421	0.731846	-5.99578	Eif2s1	Eif2s1
Q80TM9;Q80TM9-6;Q80TM9-2;Q80TM9-3;Q80TM9-4;F6PY46;Q80TM9-5;F6ZL69;F6UKP3;Q80TM9-7;E9PZT1	-0.073168	25.8935	-0.917687	0.364459	0.731846	-5.97877	Nisch	Nisch
Q7TPM9;A0A0U1RQ60	0.0555892	27.8162	0.919975	0.365241	0.733022	-5.77377	Mtmr10	Mtmr10
A1L3S7;Q8VHR5;A0A0U1RNM2;Q8VHR5-2	0.0600173	25.2325	0.917646	0.365723	0.733041	-5.87217	Gatad2b	Gatad2b
A0A0R4J1R7;Q9CZL5	0.0536291	27.5314	0.915337	0.365825	0.733041	-5.97097	Pcbd2	Pcbd2
P28843	-0.0356114	32.5721	-0.914754	0.365837	0.733041	-5.99823	Dpp4	Dpp4
Q3TWI9;D3Z2D8;D3YYJ8;D3YY83;D3YXV7;D3Z0P2	-0.0569605	24.5948	-0.915884	0.367619	0.735908	-5.80772	Tmem63b	Tmem63b
Q8R307	-0.0796013	25.5997	-0.911468	0.367684	0.735908	-5.97361	Vps18	Vps18
A2ACM0;Q8K4Q0;E9PXZ5;Q8K4Q0-4;Q8K4Q0-5;F6U5L3;Q8K4Q0-2	0.0528545	25.7677	0.91322	0.36801	0.735908	-5.92202	Rptor	Rptor
Q8CG76	-0.0365406	33.3114	-0.91049	0.368052	0.735908	-6.00203	Akr7a2	Akr7a2
P22907;P22907-2;A0A1L1ST19	-0.0415951	28.708	-0.90895	0.368855	0.736459	-6.0034	Hmbs	Hmbs
Q6NZL1	0.16056	25.9749	0.915309	0.368896	0.736459	-5.77206	Dhx37	Dhx37
A0A1B0GT81;Q07813;A0A1B0GS13;A0A1B0GTA4;A0A1B0GT35	0.0630734	26.421	0.910667	0.369125	0.736459	-5.94727	Bax	Bax
P68373	0.0444739	33.0209	0.908217	0.369237	0.736459	-6.00405	Tuba1c	Tuba1c
Q8BTX9;A0A1D5RLG0;A0A1D5RM62	0.070028	25.589	0.908632	0.369309	0.736459	-5.98948	Hsdl1	Hsdl1
Q8BFR5;Q8BFR5-2;A0A0U1RPC4;A0A0U1RNQ6	0.0393614	33.8095	0.906343	0.370216	0.737544	-6.00571	Tufm	Tufm
Q8R5J9	0.0662188	26.8683	0.906284	0.370247	0.737544	-6.00576	Arl6ip5	Arl6ip5
Q8BGX2	0.0579148	27.1392	0.905291	0.370766	0.738186	-6.00664
Q91YR5;H3BLQ8;Q91YR5-1	-0.0667925	24.5398	-0.908155	0.371094	0.738218	-5.89029	Mettl13	Mettl13
P83882;A0A0A6YW33	-0.0513858	30.8672	-0.904509	0.371175	0.738218	-6.00734	Rpl36a	Rpl36a
D3Z3E8;E9PW39;D3YVL0;P23249	0.0517383	29.4433	0.903419	0.371746	0.738303	-6.0083	Mov10	Mov10
Q8VEH5	-0.0720991	26.8392	-0.903358	0.371778	0.738303	-6.00835	Epm2aip1	Epm2aip1
P97872;Q14DT3;Q8C116	-0.0440245	34.343	-0.902743	0.3721	0.738303	-6.00889	Fmo5	Fmo5
Q9Z277;Q9Z277-2	-0.0699065	25.5869	-0.903185	0.372155	0.738303	-5.97659	Baz1b	Baz1b
Q923G2	-0.0632317	26.6142	-0.902548	0.372203	0.738303	-6.00907	Polr2h	Polr2h
Q3TNA1;A0A1L1SUA8	0.0328504	32.282	0.901945	0.372519	0.738536	-6.0096	Xylb	Xylb
Q8C863;Q8C863-2	-0.0544022	26.6373	-0.901574	0.372714	0.738536	-6.00993	Itch	Itch
Q6ZQI3	-0.0583428	30.7359	-0.900219	0.373425	0.739427	-6.01112	Mlec	Mlec
Q64191;B7ZNK6	-0.0795162	28.0296	-0.900502	0.373567	0.739427	-5.98372	Aga	Aga
D3Z645;Q9QZ88;Q9QZ88-2;D3YYD5;D3YW98	-0.0417144	29.8502	-0.899591	0.373755	0.739427	-6.01167	Vps29	Vps29
Q9CZD3	0.038907	30.5158	0.899218	0.373952	0.739427	-6.012	Gars	Gars
Q8BLY2	0.0852479	25.5137	0.902592	0.374511	0.740143	-5.87931	Tarsl2	Tarsl2
Q9ERF3;Q8BVQ0;D6RDC7;D6RJ72	0.0323916	29.045	0.894781	0.37629	0.740935	-6.01589	Wdr61	Wdr61
E9Q557;E9PZW0	-0.0598016	31.1279	-0.894482	0.376448	0.740935	-6.01615	Dsp	Dsp
Q8BK64	-0.0714692	30.1105	-0.894121	0.376708	0.740935	-6.0164	Ahsa1	Ahsa1
P62983;A0A0A6YW67;E9Q5F6;Q5SX22;P0CG49;P0CG50;E9Q4P0	-0.0323283	34.151	-0.893867	0.376773	0.740935	-6.01669	Rps27a;Gm8797;Ubc;Ubb;Kxd1	Rps27a
Q61553;A0A0G2JDU7;F7BDR1	0.0489211	27.3687	0.893171	0.377141	0.740935	-6.0173	Fscn1	Fscn1
Q8R180	-0.0629256	27.5072	-0.893156	0.377149	0.740935	-6.01731	Ero1l	Ero1l
Q9CPS6;F8WH96;E9Q7F8	0.0926744	25.9705	0.894108	0.377244	0.740935	-5.96373	Hint3	Hint3
Q9D8S4;A0A1L1SS58;A0A1L1SQJ5;A0A1L1SS70	-0.0828939	28.3757	-0.893196	0.377349	0.740935	-6.01606	Rexo2	Rexo2
O55201;O55201-2;A0A140LJ34	-0.0418994	28.632	-0.892728	0.377376	0.740935	-6.01768	Supt5h	Supt5h
A2AMV1;Q9D0I8;D6RCI7	-0.058339	25.5582	-0.895277	0.377377	0.740935	-5.93687	Mrto4	Mrto4
E9PVZ8;E9QAH1;E9Q028;Q9CTU9	-0.045746	28.8484	-0.892669	0.377407	0.740935	-6.01774	Golgb1	Golgb1
P31230;Q3UZG4;A0A0G2JDW6;A0A0G2JEU9;A0A0G2JDV0;A0A0G2JDH0	0.0279304	30.3194	0.892405	0.377547	0.740935	-6.01797	Aimp1	Aimp1
Q91WK2	-0.0503006	29.7355	-0.892057	0.377731	0.740935	-6.01827	Eif3h	Eif3h
O89020;O89020-3;O89020-2	0.0820536	26.7319	0.891182	0.378194	0.740935	-6.01903	Afm	Afm
Q6NV83-2;Q6NV83;A0A087WRG2;A0A087WR93;A0A087WQT2	-0.0492337	26.994	-0.890962	0.378311	0.740935	-6.01922	U2surp	U2surp
Q66GT5	0.0473244	27.0478	0.891164	0.378341	0.740935	-6.01792	Ptpmt1	Ptpmt1
P62960;A2BGG7;A0A0A0MQD2;Q9Z2C8-2;Q9Z2C8	0.0414396	30.851	0.89085	0.37837	0.740935	-6.01932	Ybx1	Ybx1
P12815-2;P12815	0.0740053	27.1225	0.890666	0.378468	0.740935	-6.01948	Pdcd6	Pdcd6
A0A1L1SRE8;P35951;B1AXJ6;F6YZZ8;B1AXJ3;B1AXJ5;B1AXJ4;Q924X6-2;Q924X6	-0.0404218	28.4373	-0.889994	0.378824	0.741247	-6.02007	Ldlr	Ldlr
P70302;A0A1B0GRA5;A0A1B0GR78;A0A1B0GQZ3	-0.040614	28.7086	-0.888917	0.379395	0.741977	-6.021	Stim1	Stim1
P62274;D3YYL7	0.083791	28.9881	0.888733	0.379608	0.742006	-6.02104	Rps29;Gm10126	Rps29
A0A1W2P768;P84228	0.171774	25.301	0.888316	0.379961	0.74231	-6.02126	Hist1h3b	Hist1h3b
Q8CFI7	-0.0447073	27.5745	-0.886123	0.380881	0.743117	-6.02343	Polr2b	Polr2b
E9PZ16;B1B0C7	0.0336713	31.315	0.885765	0.381072	0.743117	-6.02374	Hspg2	Hspg2
P68134	0.0786088	33.947	0.885792	0.381207	0.743117	-6.02356	Acta1	Acta1
O35286;Q497W9;A0A0G2JG10;A0A0G2JGQ5	-0.029843	29.9406	-0.885218	0.381363	0.743117	-6.02421	Dhx15	Dhx15
Q14B01;Q8R3P8	-0.0889983	24.9034	-0.888394	0.381702	0.743117	-5.77998	Rnf113a2;Rnf113a1	Rnf113a2
Q80U63;Q80U63-2;A8Y5E5;A2A7Y8	-0.0321604	28.49	-0.884446	0.381774	0.743117	-6.02488	Mfn2	Mfn2
P36916;P36916-2	-0.0725183	26.7616	-0.883933	0.382048	0.743117	-6.02533	Gnl1	Gnl1
Q61655;Q9QY15	-0.0279267	29.4411	-0.883911	0.38206	0.743117	-6.02535	Ddx19a	Ddx19a
P26450;Q80UI5;A0A087WQM2;P70305;B1AUG0;A0A1L1ST33;Q64143;E9PXZ8;Q9QZE2-2;Q9QZE2	0.0434204	27.0174	0.883727	0.382157	0.743117	-6.0255	Pik3r1	Pik3r1
Q4LDD4-2;Q4LDD4;Q4LDD4-3;E9PUB0;A0A1B0GSK4;D3YZJ7;D3Z2S2;D3YWW7	0.0693376	26.0967	0.883016	0.382673	0.743735	-6.01585	Arap1	Arap1
P50171;P50171-2;G3UX44	-0.0374515	31.0388	-0.882014	0.383072	0.744124	-6.02698	Hsd17b8;H2-Ke6	Hsd17b8
Q9JIW9;F6QC68	-0.0395222	28.401	-0.881212	0.383501	0.74438	-6.02768	Ralb	Ralb
P97819-2;P97819;G3UX52;G3UY97	-0.0488833	27.7953	-0.881024	0.383601	0.74438	-6.02784	Pla2g6	Pla2g6
P80314;A0A1W2P7B7;A0A1W2P6Q3;A0A1W2P828;A0A1W2P8B6;A0A1W2P871	0.0348153	32.6723	0.879946	0.384177	0.744756	-6.02877	Cct2	Cct2
Q9CY64;A2ASB1;A2ASB8;A2ASB7	0.0503325	29.7093	0.879909	0.384198	0.744756	-6.0288	Blvra	Blvra
Q9ET22	-0.106876	28.7771	-0.879906	0.38439	0.744756	-6.0286	Dpp7	Dpp7
Q9D338	-0.0423569	28.0197	-0.87863	0.384883	0.745325	-6.0299	Mrpl19	Mrpl19
Q8R0F6;Q8R0F6-2;A0A087WS54;A0A087WPY0;A0A087WQ55	0.0659794	26.3136	0.878189	0.385119	0.745398	-6.03028	Ilkap	Ilkap
P52503	-0.0557705	29.2476	-0.877366	0.38556	0.745867	-6.03098	Ndufs6	Ndufs6
D3Z0V2;Q9ES28-3;Q9ES28-4;Q9ES28-2;Q9ES28-7;Q9ES28;A0A0R4J0X8;Q9ES28-6;Q9ES28-8;Q9ES28-5	-0.0604378	26.046	-0.877475	0.385929	0.746196	-5.99892	Arhgef7	Arhgef7
Q8BP56;F6QM56;Q8BP56-3;Q8BP56-2;E9QA85	0.0484231	27.7416	0.876253	0.386157	0.746252	-6.03194	Athl1	Athl1
O88685;A2AGN7;B7ZCF1	0.0267731	31.6846	0.874465	0.387118	0.747191	-6.03347	Psmc3	Psmc3
Q811U4;D3Z4L5;D3Z5P8;F6XRI9	0.0465304	27.5692	0.874353	0.387178	0.747191	-6.03357	Mfn1	Mfn1
A0A140T8V3;Q60931;J3QMG3	0.0358135	31.5319	0.874237	0.387241	0.747191	-6.03367	Vdac3	Vdac3
P49282-2;P49282-3;P49282;P49282-4	0.144947	27.143	0.875559	0.387558	0.747395	-5.98347	Slc11a2	Slc11a2
O55135;A6PWZ2;D6RG53;D6RJJ3;B1AZQ4	0.0409479	30.1346	0.8733	0.387745	0.747395	-6.03447	Eif6	Eif6
Q9WV54	-0.0659253	28.0446	-0.872566	0.38814	0.747458	-6.0351	Asah1	Asah1
A0A0N4SUJ3	-0.0798695	25.6574	-0.874571	0.388176	0.747458	-5.92615
P43275	0.0802449	27.8722	0.871617	0.388686	0.747511	-6.03587	Hist1h1a	Hist1h1a
F8WHM5;Q61543;F6RSH1;E9PWD8	-0.0536274	26.3891	-0.871711	0.388735	0.747511	-6.01974	Glg1	Glg1
Q9D379;E9PWK1;F6YTS6;D3Z4M3	-0.115663	33.8248	-0.871695	0.388936	0.747511	-6.03549	Ephx1	Ephx1
P61922;P61922-2;F7C9G3;Q3TUE8;F6RN86	-0.0491638	33.3144	-0.87085	0.389065	0.747511	-6.03656	Abat	Abat
Q8K0Z7	-0.0427886	29.4972	-0.8706	0.3892	0.747511	-6.03677	Taco1	Taco1
Q8C196	0.0362104	39.4519	0.869895	0.389581	0.74786	-6.03737	Cps1	Cps1
E9PW03;Q9WTK3;E9QA52;F6T7Y8;E9Q4I5	-0.0443597	26.4451	-0.869662	0.390453	0.74915	-5.97593	Gpaa1	Gpaa1
Q9EP75	-0.0479367	30.444	-0.867562	0.390842	0.749269	-6.03936	Cyp4f14	Cyp4f14
P03953-2;P03953	0.0927067	27.2034	0.868019	0.390914	0.749269	-6.01496	Cfd	Cfd
Q8R4H7;Q8R4H7-2	-0.0408006	28.2387	-0.866507	0.391413	0.749842	-6.04025	Nags	Nags
Q8R404	-0.0482928	28.7041	-0.865528	0.391943	0.749897	-6.04108	Qil1	Qil1
Q8K440-2;Q8K440	0.0832507	26.7165	0.865221	0.392109	0.749897	-6.04134	Abca8b	Abca8b
P97807-2;P97807;H3BKG7	0.0356326	33.8832	0.864626	0.392432	0.749897	-6.04185	Fh	Fh
Q61133;A0A1W2P7J9;A0A1W2P6L1	0.105747	29.8954	0.865053	0.392436	0.749897	-6.04123	Gstt2	Gstt2
Q8CHP8	0.0331043	29.6275	0.864609	0.392441	0.749897	-6.04186	Pgp	Pgp
Q9D1M4	0.116175	27.7902	0.862858	0.393871	0.751756	-6.01632	Eef1e1	Eef1e1
Q8BX70;Q8BX70-3;Q8BX70-2;A0A1L1SUY8;A0A1L1SS63;A0A1L1SSJ3	0.0255067	29.8747	0.861902	0.393912	0.751756	-6.04415	Vps13c	Vps13c
G5E896;A0A0R4J1Q0;Q3UJB9;D6RE33;Q3UJB9-2;F6ZJ27;F6V5I7	-0.0414569	27.5389	-0.861711	0.394016	0.751756	-6.04431	Edc4	Edc4
Q8R0W0	-0.0664856	31.4762	-0.860973	0.394483	0.752265	-6.04486	Eppk1	Eppk1
A0A0R4J0K2;K3W4R5;A2AGT5-3;A2AGT5;Z4YL78;A2AGT5-2	-0.049942	27.4822	-0.859551	0.395191	0.753233	-6.04613	Ckap5	Ckap5
Q3UTR7;P11859	0.0873876	26.3608	0.858543	0.395741	0.753552	-6.04698	Agt	Agt
P68510	0.0427944	30.955	0.858506	0.395761	0.753552	-6.04701	Ywhah	Ywhah
A0A0R4J0U2;Q0VGB7;A0A0N4SVH3;A0A0N4SV05	-0.0660289	25.9087	-0.85826	0.396166	0.753867	-6.0004	Ppp4r2	Ppp4r2
Q99K48;Q99K48-2;B1AXT0	-0.0269194	31.1659	-0.857295	0.396421	0.753867	-6.04803	Nono	Nono
Q5F2F2;F7C9J3	0.0512647	27.5395	0.856937	0.396617	0.753867	-6.04833	Abhd15	Abhd15
A2AH85;O08810;G3UZ34;G3UXK8;G3UZ25	-0.035762	29.5293	-0.856286	0.396972	0.753867	-6.04887	Eftud2	Eftud2
Q3UMU9-4;Q3UMU9-2;Q3UMU9;Q3UMU9-3	-0.0463159	28.2018	-0.855999	0.397129	0.753867	-6.04912	Hdgfrp2	Hdgfrp2
E9Q179;Q8C5Q4;D3YUN1;D3YV30	0.0329078	28.1779	0.85578	0.397249	0.753867	-6.0493	Grsf1	Grsf1
Q9D0A3	0.0609291	26.7785	0.857624	0.397333	0.753867	-5.96808	Arpin	Arpin
P97452	-0.0487736	26.0476	-0.852441	0.399077	0.756431	-6.05209	Bop1	Bop1
Q80U95;A0A0G2JDR9	0.0568744	25.057	0.854337	0.399124	0.756431	-5.95297	Ube3c	Ube3c
Q6PGF7	-0.0795436	26.6103	-0.852053	0.399289	0.756431	-6.05242	Exoc8	Exoc8
P70697;A0A0A0MQG7	-0.0482531	29.9364	-0.850547	0.400116	0.757143	-6.05367	Urod	Urod
P47962;D3YYV8	-0.0459205	32.9441	-0.850267	0.400269	0.757143	-6.05391	Rpl5	Rpl5
Q8CD10	-0.0648195	25.3442	-0.851661	0.400405	0.757143	-5.93415	Micu2	Micu2
Q9CQA3	0.0451265	33.1327	0.849569	0.400653	0.757143	-6.05449	Sdhb	Sdhb
H3BK73;Q8R1J9-2;Q8R1J9	0.119991	25.0299	0.852635	0.400674	0.757143	-5.80926	Tor2a	Tor2a
E9Q2E4;Q6GQX8	0.0944911	26.2269	0.851833	0.401112	0.757589	-5.87515	Gm15800	Gm15800
P61290;A2A4J3;A2A4J1	-0.0457416	27.4211	-0.847959	0.401538	0.758007	-6.05583	Psme3	Psme3
Q05CH9;Q5XPI3;Q5XPI3-2;G3UYH5;E0CXL3;E0CX26;F7B5Z3;E0CYS5	0.0897465	26.993	0.849574	0.401923	0.758007	-5.90718	Rnf123	Rnf123
E9Q3U1;P62257	0.0721304	27.1187	0.847466	0.40194	0.758007	-6.05562	Ube2h	Ube2h
A0A0R4J039;Q9ESB3	0.0492405	29.1791	0.846544	0.402317	0.758133	-6.057	Hrg	Hrg
P62774;A0A0J9YV46	-0.0733291	26.9475	-0.846374	0.402411	0.758133	-6.05714	Mtpn	Mtpn
Q8QZR3;Q8QZR3-2;A0A1D5RLQ1	0.0990205	33.0622	0.844386	0.40374	0.760256	-6.05853	Ces2a	Ces2a
Q9JIG7	-0.0491374	29.1317	-0.841324	0.405199	0.762158	-6.06132	Ccdc22	Ccdc22
Q8C5P5-2;Q8C5P5;A0A1L1ST06;E9QN01;Q8C5P5-3;A0A1L1SRK1	-0.0875171	27.129	-0.842793	0.405279	0.762158	-5.98724	Nt5dc1	Nt5dc1
Q9CQ26	-0.0587303	26.3423	-0.840918	0.405424	0.762158	-6.06165	Stambp	Stambp
Q07113	-0.0412121	27.535	-0.840667	0.405563	0.762158	-6.06186	Igf2r	Igf2r
Q9CQP0	0.0889842	25.6643	0.841419	0.405866	0.762346	-5.94381	Mrpl33	Mrpl33
Q9D071-3;Q9D071;Q9D071-2;F7C9N6;F7A0X7;E9Q5T0;F6RGK4;E9PW47	-0.047961	26.6076	-0.839433	0.406247	0.762369	-6.06288	Mms19	Mms19
[truncated: 1,753 more rows]

## Sheet: Supp Table 2
Supp Table 2 - Correlation with Triglyceride
proteins	logFC	AveExpr	t	P.Value	adj.P.Val	B	Gene.names	unique.gene.name
P43883;B1AXR5;B1AXR3	0.714662	30.7396	10.9027	1.02339e-13	3.83875e-10	20.3332	Plin2	Plin2
P06728	0.674405	29.2873	7.75043	1.5906e-09	2.98318e-06	11.5505	Apoa4	Apoa4
P55050	0.475031	32.4422	7.07618	1.2653e-08	1.58205e-05	9.62345	Fabp2	Fabp2
Q05117	-0.342846	29.4353	-6.48112	8.2599e-08	7.74572e-05	7.87119	Acp5	Acp5
A0A0R4J293;Q9JLF6	-0.36552	29.6829	-6.31655	1.42262e-07	0.000106725	7.36329	Tgm1	Tgm1
Q8QZR3;Q8QZR3-2;A0A1D5RLQ1	-0.436381	33.0986	-6.22792	2.05921e-07	0.000119754	7.02193	Ces2a	Ces2a
Q5U5V2;Q5U5V2-2	0.269047	30.4278	6.1799	2.23481e-07	0.000119754	6.94113	Hykk	Hykk
P32020;A2APS4;A2APS5	0.225014	36.3188	6.04399	3.50217e-07	0.000159222	6.52108	Scp2	Scp2
Q3UED7	0.256337	28.0727	6.01767	3.82032e-07	0.000159222	6.43976	Gm4951	Gm4951
P19221;H7BX99;CON__P00735	0.232055	29.9901	5.6653	1.22223e-06	0.00045846	5.35186	F2	F2
Q9DBE0	-0.97944	33.119	-5.70434	1.42892e-06	0.000487261	5.22688	Csad	Csad
Q64133	-0.355889	28.6604	-5.54453	1.82991e-06	0.000567083	4.97476	Maoa	Maoa
O09159	-0.324609	29.7689	-5.52261	1.96536e-06	0.000567083	4.9079	Man2b1	Man2b1
P97742	0.229071	32.1272	5.48695	2.1976e-06	0.0005888	4.80298	Cpt1a	Cpt1a
Q564E2;P06151;A0A1B0GSX0;A0A1B0GSR9;D3YZQ9;A0A1B0GQX5;A0A1B0GT41;A0A1B0GSL7;A0A1B0GRW9;A0A1B0GS79;A0A1B0GRC1;A0A1B0GRS2	0.185714	35.6728	5.41288	2.80234e-06	0.000700772	4.57558	Ldha	Ldha
O88986;E9PWY6	-0.236451	31.752	-5.37247	3.19926e-06	0.000723726	4.45168	Gcat	Gcat
Q8BWW3;Q9CYR6	0.316318	30.6688	5.35458	3.44036e-06	0.000723726	4.38494	Pgm3	Pgm3
A2ADY9	0.152335	31.1127	5.34741	3.47296e-06	0.000723726	4.3749	Ddi2	Ddi2
Q00623;A0A1L1STX7;CON__P15497	0.38195	31.2115	5.25178	4.993e-06	0.000985723	4.04	Apoa1	Apoa1
A2BDX3	0.14712	27.9156	5.15389	6.53433e-06	0.00121152	3.78388	Mocs3	Mocs3
G3X9Y6	-0.385956	32.2801	-5.15876	6.78271e-06	0.00121152	3.75409	Akr1c19	Akr1c19
G3UY75;Q64487-11;Q64487-10;Q64487-1;Q64487-9;Q64487-7;Q64487-8;Q64487-5;Q64487-6;Q64487;Q64487-3;G3UYU6;G3UX60;G3UWK6;E9PVW8;B9EJA3;Q64487-12;E9Q7I7;Q5SPA9;Q64487-2;G3UXU8;G3UYR6;A0A1D5RLZ1;G3UX75	-0.213694	28.9217	-5.12586	7.15874e-06	0.00122056	3.69857	Ptprd	Ptprd
P58710	0.193618	33.5546	5.10679	7.61696e-06	0.00124223	3.64058	Gulo	Gulo
Q9DCM0	-0.376644	31.3849	-5.08545	8.58884e-06	0.00134236	3.53337	Ethe1	Ethe1
Q9D517;D3YUW0;D3Z1M6	0.220815	29.7922	4.97105	1.18315e-05	0.00177519	3.2291	Agpat3	Agpat3
E9Q3B9;D3YYS6;O35678;Q3UFN1;O35678-2;A0A0N4SUZ2	0.239771	30.6533	4.84048	1.80334e-05	0.00260166	2.83558	Mgll	Mgll
Q8BWP5;A2AIT6;A8Y5N9;A8Y5P0;REV__F6Q7Q7;REV__Q7TQF2	0.147162	31.2845	4.78031	2.18819e-05	0.00294352	2.65506	Ttpa	Ttpa
Q7TMR0;A0A140LHY2	-0.3421	27.4513	-4.77903	2.19724e-05	0.00294352	2.65121	Prcp	Prcp
Q920A5	-0.352495	29.9435	-4.73778	2.60408e-05	0.00333099	2.49712	Scpep1	Scpep1
P70665;A0A1N9M4K1;A0A1L1SU77;P70665-2;A0A1L1SQF7;P70665-3	-0.342869	26.6768	-4.71859	2.66693e-05	0.00333099	2.47051	Siae	Siae
Q9R013	-0.30277	28.1381	-4.70272	2.80584e-05	0.00333099	2.42316	Ctsf	Ctsf
Q9WVJ3-2;Q9WVJ3	-0.341868	30.1141	-4.71001	2.84169e-05	0.00333099	2.41556	Cpq	Cpq
P28665	0.207353	33.7971	4.62112	3.64068e-05	0.00413824	2.18036	Mug1	Mug1
Q64521;A2AQR0	0.224341	32.2373	4.59583	3.94582e-05	0.00435317	2.10537	Gpd2	Gpd2
Q71KT5;E0CX74;E9Q4M8;Q3V3I6;E0CYD6;E0CZ93;E0CZB2;E0CX92	-0.217817	29.7678	-4.56742	4.31856e-05	0.00462826	2.02128	Tm7sf2	Tm7sf2
Q6PDN3;B1B1A8;Q6PDN3-3;Q6PDN3-2;Q6PDN3-4	0.142934	29.1949	4.51536	5.09369e-05	0.00517626	1.86756	Mylk	Mylk
P30115;A0A087WQI6	-0.186037	35.9738	-4.5146	5.10588e-05	0.00517626	1.86534	Gsta3	Gsta3
P70699;A2AFL5;F6R5R5;F6VEG4;A2AFL3	-0.283896	30.6075	-4.49575	5.52025e-05	0.00544656	1.79509	Gaa	Gaa
Q9CPX4;P29391;A0A1B0GR60;P49945	-0.285786	32.636	-4.48848	5.66291e-05	0.00544656	1.77168	Ftl1;Ftl2	Ftl1
Q9QWR8	-0.338321	28.5014	-4.47038	6.00363e-05	0.0055517	1.71749	Naga	Naga
Q8CC88;Q8CC88-2;Q8CC88-3	0.202441	32.417	4.45997	6.06824e-05	0.0055517	1.70463	Vwa8	Vwa8
Q8K3K7;A2AI22	0.174012	30.3854	4.44633	6.33496e-05	0.00557137	1.66461	Agpat2	Agpat2
Q8BI84;Q8BI84-3;Q8BI84-2;A0A0R4J2D3	-0.159862	31.1399	-4.44375	6.3868e-05	0.00557137	1.65702	Mia3	Mia3
H7BWY6;Q00724	0.245697	30.3222	4.42524	6.77024e-05	0.00575545	1.60279	Rbp4	Rbp4
Q3UIR3;Q3UIR3-2	0.148624	29.429	4.41899	6.9047e-05	0.00575545	1.5845	Dtx3l	Dtx3l
Q9DBL1;E9Q5L3;A0A140LHL4	-0.131238	31.3781	-4.38333	7.72371e-05	0.00629818	1.48027	Acadsb	Acadsb
Q99PT1	-0.139133	32.3798	-4.36144	8.27297e-05	0.00647693	1.41641	Arhgdia	Arhgdia
Q8VC28;D6RGB1	-0.140771	33.8209	-4.36085	8.28826e-05	0.00647693	1.4147	Akr1c13	Akr1c13
P56593	0.201519	32.8639	4.34187	8.79603e-05	0.00673345	1.35944	Cyp2a12	Cyp2a12
G3X8T3;P16675;A2A5J9;A2A5J8	-0.297165	30.2599	-4.34	9.04649e-05	0.00678668	1.33645	Ctsa	Ctsa
Q9QYC7;A0A0U1RPT2;A0A0U1RPU0	0.219885	30.2038	4.29239	0.000102673	0.00733065	1.21576	Ggcx	Ggcx
P42232	0.136192	28.7889	4.29079	0.000103189	0.00733065	1.21111	Stat5b	Stat5b
Q9WU19	0.212078	32.1136	4.28958	0.000103579	0.00733065	1.20761	Hao1	Hao1
Q920L1	0.309525	30.3576	4.29024	0.000106237	0.00737665	1.18799	Fads1	Fads1
Q9CQX2	-0.182446	32.7493	-4.2757	0.000108162	0.00737665	1.1674	Cyb5b	Cyb5b
Q922Q8	0.182826	31.2093	4.26158	0.000113025	0.00757068	1.12657	Lrrc59	Lrrc59
Q6PA06;E9QND8;Q6PA06-2	0.124623	29.7097	4.1977	0.000137833	0.00907035	0.942452	Atl2	Atl2
Q91ZV0;E9Q3S2;H3BJS0;H3BK48;H3BKH2;Q8R311;H3BK44;E9PY90;H3BL19;H3BJI6;H3BKL6;H3BJ71;H3BJS5;H3BJ35;H3BJY7;Q91ZV0-2;A0A1W2P711	-0.135284	30.8407	-4.17072	0.000149837	0.00969033	0.865012	Mia2;Ctage5	Mia2
Q6TCG2	0.315111	28.3093	4.14541	0.000164724	0.0104117	0.779735	Paqr9	Paqr9
Q99KJ8	0.144455	28.3543	4.13158	0.000169091	0.0104117	0.752965	Dctn2	Dctn2
Q9DBN5;Q9DBN5-3;Q9DBN5-2;Q8BK80	0.159846	30.4475	4.13114	0.000169318	0.0104117	0.751719	Lonp2	Lonp2
Q8C3V4;A0A087WSP5;Q99K94;P42225;A0A087WSQ5;A0A087WRI1	0.223804	29.3048	4.11202	0.000179588	0.0108651	0.697163	Stat1	Stat1
D3Z316;Q9CQF4	-0.205528	26.9957	-4.08266	0.000196558	0.011703	0.613543	1700021F05Rik	1700021F05Rik
P49817;H3BKG0;D3Z148	0.809853	27.2084	4.12096	0.00020029	0.0117389	0.625101	Cav1	Cav1
Q78JE5;Q3V492;D6REV6;D6RFT2;D3Z2G9	0.174447	27.7682	4.06512	0.000207428	0.0117667	0.563712	Fbxo22	Fbxo22
Q9CX98;Q9CX98-2;Q9CX98-3	0.368719	26.7147	4.06753	0.000208571	0.0117667	0.560668	Cyp2u1	Cyp2u1
P10649	-0.444726	36.1572	-4.08368	0.000210176	0.0117667	0.562572	Gstm1	Gstm1
O55111;Q811I1;Q8VCE3	-0.171073	29.9354	-4.03621	0.000226624	0.0124924	0.4818	Dsg2	Dsg2
Q9CQI6;A0A1D5RLP1	0.218165	28.9344	4.03127	0.000230074	0.0124924	0.467824	Cotl1	Cotl1
Q62452;E9PXN7	-0.800596	28.5932	-4.06266	0.00023313	0.0124924	0.473025	Ugt1a9;Ugt1a10	Ugt1a9
A2AMS3;Q03249;A2AMS2	-0.200933	30.3941	-4.01566	0.000241314	0.0127488	0.423701	Galt	Galt
Q8CAS9-2;Q8CAS9;Q8CAS9-3;H7BWY5;F6U1Y8	0.156899	29.7867	4.00349	0.000250445	0.0127573	0.389351	Parp9	Parp9
P45376;D3YVJ7	0.20766	29.9276	3.9948	0.000257173	0.0127573	0.364839	Akr1b1;Akr1b3	Akr1b1
P70677;A0A1B0GRX1	-0.167575	29.0627	-3.99476	0.000257201	0.0127573	0.364741	Casp3	Casp3
A0A0R4J138;P50429;P50429-2	-0.519085	27.1909	-4.0843	0.000258327	0.0127573	0.449843	Arsb	Arsb
Q9WVT6	-0.208772	27.9543	-3.99314	0.000258479	0.0127573	0.360158	Ca14	Ca14
Q923D2;E9PZC3;E9PZC4;A0A0U1RPU7	-0.185373	33.2531	-3.98064	0.00026851	0.0130803	0.324958	Blvrb	Blvrb
P53996-2;P53996-3;A0A0N4SVS6	-0.116035	31.3468	-3.97431	0.000273729	0.0131635	0.307167	Cnbp	Cnbp
Q9WUU7	-0.203087	31.4531	-3.96225	0.00028395	0.0132566	0.273286	Ctsz	Ctsz
Q6PGF7	0.257918	26.6079	3.96987	0.000284988	0.0132566	0.280102	Exoc8	Exoc8
Q9EQH3	0.171968	29.598	3.95353	0.000291573	0.0132566	0.248807	Vps35	Vps35
Q9CQN1	-0.0872319	32.8463	-3.95294	0.000292102	0.0132566	0.247134	Trap1	Trap1
Q60953;Q60953-2;D3Z3A6;D3YXR5;F7BTZ2	0.207022	27.058	3.95123	0.000293622	0.0132566	0.242338	Pml	Pml
O09174	0.134218	33.1244	3.9476	0.000296869	0.0132566	0.232178	Amacr	Amacr
Q8R121;Q8R121-2	0.353634	25.0554	4.06627	0.000306945	0.0134659	0.301427	Serpina10	Serpina10
Q9JHF5;F6ZFB8;F6XRE6	-0.28879	27.6067	-3.93181	0.000311926	0.0134659	0.186743	Tcirg1	Tcirg1
Q64459;Q9JMA7;Q64481	-0.54359	32.6769	-3.95605	0.000316789	0.0134659	0.187364	Cyp3a11	Cyp3a11
P10107	0.222673	28.5006	3.92456	0.00031835	0.0134659	0.167653	Anxa1	Anxa1
Q99KG5;Q99KG5-3;Q99KG5-2;D3YYU9	-0.123826	29.8509	-3.92336	0.000319505	0.0134659	0.164309	Lsr	Lsr
Q60648	-0.396127	27.0081	-3.92392	0.000325722	0.0135754	0.15007	Gm2a	Gm2a
Q3UFY8	-0.226331	26.3437	-3.90376	0.000347778	0.0141864	0.0978013	Trmt10c	Trmt10c
A2AUK7;A2AUK8;A2AUK5;Q9Z2H5-3;Q9Z2H5-2;Q9Z2H5;A2AUK6	-0.415915	24.6626	-3.89971	0.000347947	0.0141864	0.0879407	Epb4.1l1;Epb41l1	Epb4.1l1
O09131	-0.21969	30.9528	-3.86881	0.000377558	0.0152282	0.0106009	Gsto1	Gsto1
P13020;A0A0J9YUQ8;CON__Q3SX14;A0A0J9YUJ8	0.188445	30.8318	3.8602	0.000386638	0.0152861	-0.0116948	Gsn	Gsn
Q9Z0R9	0.38611	29.6239	3.87544	0.000387146	0.0152861	-0.00469775	Fads2	Fads2
Q9JLM9;A2ASX1;A2ASX4;A2ASX3	0.153975	27.5592	3.84355	0.00040649	0.0158827	-0.0578679	Grb14	Grb14
Q9D711;A2AIH8	-0.254597	29.3003	-3.83759	0.000418425	0.0161805	-0.082595	Pir	Pir
Q61419-2;Q61419	0.153957	29.2245	3.82594	0.000428564	0.0164035	-0.106615	Cmah	Cmah
Q8BX80;F7CXI4;E9Q017;E9PY27;Q8BX80-2	0.280011	24.8816	3.87363	0.000452646	0.0171502	-0.0782149	Engase	Engase
A0A0R4J0B4;Q99KK2;Q99KK2-2;A0A0N4SW65;A0A0N4SWC3	0.124687	30.0816	3.77781	0.000494962	0.018566	-0.239309	Cmas	Cmas
Q9R0M5-2;Q9R0M5;Q9R0M5-3	0.150277	27.7285	3.77066	0.00050564	0.0187788	-0.25896	Tpk1	Tpk1
Q9CQL6	-0.186016	25.898	-3.74628	0.000543726	0.0197746	-0.325799	Mrpl35	Mrpl35
A8DIL0;Q9JL15;Q8C6H0	0.194701	28.2336	3.74453	0.000546574	0.0197746	-0.330605	Lgals8	Lgals8
Q6P6M5;Q6P6M5-2	0.166033	28.0901	3.74349	0.000548269	0.0197746	-0.333453	Pex11g	Pex11g
P54116	0.122863	29.2089	3.73605	0.000560532	0.0200243	-0.353804	Stom	Stom
G3X9Y5;E9Q735;Q8VDS1;E9Q442;A0A1L1SV76;A0A1L1SRI7;A0A1L1SUX2;D3YXR7	0.166129	27.5785	3.72029	0.000587393	0.020786	-0.396857	Ube4a	Ube4a
Q99LR1;D6RFU2;Q99LR1-2;D6RI21;F7BHM8	0.175339	27.0688	3.71482	0.000597008	0.0209288	-0.411787	Abhd12	Abhd12
P40142;E0CY51;A0A0R4J2A3;Q9D4D4	-0.136399	35.3142	-3.70511	0.000614429	0.0211014	-0.438231	Tkt	Tkt
P49442;E0CYQ4;E0CX64;H3BK26	0.171975	27.053	3.70319	0.00061795	0.0211014	-0.443484	Inpp1	Inpp1
Q9Z0K8	0.34889	27.5064	3.71395	0.000623174	0.0211014	-0.441454	Vnn1	Vnn1
A0A087WSN6;A0A087WR50;B9EHT6;P11276;Q3UHL6;B7ZNJ1;A0A087WS56;A0A087WS99;Q4KL80;A0A087WQW8;A0A087WSU6;A0A087WQE0	0.124531	32.3254	3.69693	0.000629499	0.0211014	-0.460504	Fn1	Fn1
O35490	0.245742	37.4988	3.70058	0.00063006	0.0211014	-0.459112	Bhmt	Bhmt
Q9JLJ4;A0A0R4J1P7	0.313346	30.2287	3.7004	0.000640731	0.0212689	-0.471472	Elovl2	Elovl2
Q8K440-2;Q8K440	-0.252773	26.7379	-3.6793	0.00066319	0.0217656	-0.508414	Abca8b	Abca8b
B7ZNH7;K3W4R4;Q80X19-2;Q80X19;F7D5Y4	0.316561	29.6656	3.68656	0.000667301	0.0217656	-0.50883	Col14a1	Col14a1
A0A0R4J0X5	0.165142	33.304	3.66845	0.000684796	0.0221437	-0.537864
Q3UG98	0.182958	26.1047	3.6598	0.00070248	0.0225214	-0.56128	Nat9	Nat9
Q62465	-0.155092	29.4285	-3.65666	0.000709023	0.0225385	-0.569794	Vat1	Vat1
A0A0R4J0B2;Q8VCI0;A0A0N4SV60	-0.234385	28.112	-3.64047	0.000743637	0.0232488	-0.613553	Plbd1	Plbd1
Q9CR86	0.107669	29.4381	3.63724	0.000750729	0.0232488	-0.622265	Carhsp1	Carhsp1
Q64458;Q3UT49;H3BLM0	-0.429988	33.3788	-3.6576	0.000751376	0.0232488	-0.611301	Cyp2c29	Cyp2c29
E9PVA8	0.131382	30.3517	3.63479	0.00075616	0.0232488	-0.628881	Gcn1l1	Gcn1l1
P48758;A0A1B0GRG8	-0.256631	32.5675	-3.62802	0.000784186	0.0239145	-0.659047	Cbr1	Cbr1
Q8C253;P16110	0.446151	25.9652	3.63884	0.000813356	0.024604	-0.647435	Lgals3	Lgals3
P16406;F7B9G4;F6YHW2	-0.247638	30.358	-3.60642	0.000832337	0.0249532	-0.714424	Enpep	Enpep
P04117;P24526	0.300229	30.7789	3.60851	0.000838204	0.0249532	-0.71826	Fabp4	Fabp4
Q91X75;P20852;F7B9W9;F6SHL3;E9Q5D4	-0.459331	30.3153	-3.59491	0.00090342	0.0266829	-0.779902	Cyp2a5	Cyp2a5
Q6P6M7;D6RGM2;F6YLP3;F6ZFG8	0.177593	28.8952	3.56199	0.00093579	0.0272246	-0.824315	Sepsecs	Sepsecs
Q2EMV9;Q2EMV9-2	0.273236	26.4246	3.59883	0.000936277	0.0272246	-0.787801	Parp14	Parp14
P17439;A0A0G2JDK2	-0.336856	28.2667	-3.56172	0.00095804	0.0276431	-0.841241	Gba	Gba
O88908;F6SMH4	-0.232109	29.4339	-3.54185	0.00100092	0.0285651	-0.884172	Soat2	Soat2
Q920R0;Q920R0-2	-0.144027	28.2109	-3.53656	0.00100769	0.0285651	-0.892108	Als2	Als2
E9PYK3	-0.189734	26.7763	-3.53481	0.00101284	0.0285651	-0.89677	Parp4	Parp4
O08917;G3UYU4;G3UZZ5;G3UWW8;G3XA73	-0.25329	28.279	-3.52673	0.00104515	0.0292564	-0.923877	Flot1	Flot1
P31649;D3YWZ5;F6SJH4	-0.216823	27.1909	-3.52688	0.00105596	0.02934	-0.911555	Slc6a13	Slc6a13
O54782;F6TMZ3	-0.350984	27.2834	-3.51422	0.00109185	0.0301142	-0.96233	Man2b2	Man2b2
Q9DC16;F6SLP4;F6Z6A5	0.171441	28.9824	3.50275	0.00111155	0.0302333	-0.98187	Ergic1	Ergic1
Q9CPW9;Q9CPW9-2	-0.255237	25.9964	-3.55253	0.00112031	0.0302333	-0.90471	Metap1d	Metap1d
J7NUP1;Q60766-2;Q60766	0.195122	30.157	3.50002	0.00112035	0.0302333	-0.989079	Irgm1	Irgm1
Q3UPL0;Q3UPL0-2;Q3UPL0-3;S4R1T5;S4R256;S4R1Y8;Q3TZ89-2;Q3TZ89	0.0910285	31.7796	3.47501	0.00120432	0.0321558	-1.05515	Sec31a	Sec31a
Q99KC8;F6TIL5;Q8BGF0;D3Z518;D3Z671	0.082991	30.212	3.47374	0.00120874	0.0321558	-1.0585	Vwa5a	Vwa5a
P34914;P34914-2	0.135723	35.7788	3.46224	0.00124949	0.0330059	-1.0888	Ephx2	Ephx2
G3X8X1;Q8VE09;E9PV21	0.226403	30.3942	3.44926	0.00130928	0.0343436	-1.12948	Ttc39c	Ttc39c
P58774	1.62725	26.8411	3.47268	0.00131971	0.0343765	-1.12074	Tpm2	Tpm2
Q9D7S7-2;Q9D7S7	0.283636	28.4305	3.43299	0.00137811	0.0356503	-1.17527	Rpl22l1	Rpl22l1
Q9DCM2;A0A0N4SVE5	0.180819	31.4991	3.42057	0.00140837	0.0357414	-1.19809	Gstk1	Gstk1
Q3TVF4;P53612;Q6PFA1;A0A0G2JDK3;A0A0G2JGU4;Q9JIF6;A0A0G2JF29;A0A0G2JG79	0.158467	27.073	3.42625	0.00140944	0.0357414	-1.1875	Rabggtb	Rabggtb
A2AJL3;A2AJL4;A2AJL3-2;B1AY71;H3BJ80;D6RHR3;D6RG41;B7ZCH9;F7ANG8;F6V664	0.13148	31.6124	3.42011	0.00141022	0.0357414	-1.19929	Fggy	Fggy
Q8BG73;A0A087WS96;A0A087WQU5	-0.184238	26.3555	-3.42993	0.00144643	0.0361868	-1.19286	Sh3bgrl2	Sh3bgrl2
E9Q586;E9Q3M3;O08788-2;O08788;D3YX34;D3Z2M9;D3YYG9	0.101428	28.8151	3.4094	0.00145413	0.0361868	-1.22726	Dctn1	Dctn1
Q8K154;E9PZ30	-0.119332	33.2775	-3.408	0.00145997	0.0361868	-1.23092	Ugt2b34	Ugt2b34
P24472;A0A1L1SS61	-0.24583	31.5071	-3.41135	0.00146638	0.0361868	-1.23186	Gsta4	Gsta4
A2AKK5-2;A2AKK5;A2AKK6	0.17065	29.8651	3.39071	0.00153388	0.0376052	-1.27595	Acnat1	Acnat1
Q8BJL9	-0.252414	27.8999	-3.39006	0.00154548	0.0376434	-1.28157	Ugt2b35	Ugt2b35
Q8VHK9	0.130429	27.5231	3.38257	0.00156992	0.0379738	-1.29712	Dhx36	Dhx36
P36371	0.226806	27.3207	3.37941	0.00158412	0.0379738	-1.30533	Tap2	Tap2
Q9CRB8	-0.142106	28.7436	-3.37824	0.00158941	0.0379738	-1.30837	Mtfp1	Mtfp1
Q9D8T2	0.139293	29.179	3.37408	0.00160836	0.0381832	-1.31916	Gsdmdc1	Gsdmdc1
Q921I9	0.223755	26.4619	3.36855	0.00163387	0.038545	-1.3335	Exosc4	Exosc4
Q91VU6;Q91VU6-2;D3Z4U8;D3Z2V1;D3YVR5;D6RCG5;D3YZ95;D3YZ04;D3YWI9	0.0944716	29.1898	3.363	0.00165988	0.0389139	-1.34789	Dcaf11	Dcaf11
Q9ES74;Q3TN15	0.17472	26.7763	3.35609	0.00169282	0.0392585	-1.36579	Nek7	Nek7
Q61009;D3Z2V4;F7C5U2	0.122176	29.4891	3.35553	0.00169552	0.0392585	-1.36724	Scarb1	Scarb1
Q63880;Q63880-2	0.189046	34.2136	3.35192	0.00171528	0.0394724	-1.37748	Ces3a	Ces3a
P51885;CON__Q05443	0.363712	28.5558	3.35433	0.00175354	0.040107	-1.39107	Lum	Lum
Q8K3H0	0.129296	27.6861	3.33985	0.00177263	0.0401349	-1.40773	Appl1	Appl1
Q99JY8	0.291384	26.3694	3.37758	0.00177616	0.0401349	-1.36247	Ppap2b	Ppap2b
P07356;B0V2N5;B0V2N7;B0V2N8	0.238209	31.3065	3.33883	0.00180109	0.0404544	-1.41928	Anxa2	Anxa2
P26039;A2AIM2;F6S1V7;F6SX70	0.0791628	32.7163	3.32396	0.0018542	0.0413852	-1.44867	Tln1	Tln1
P31001	0.420493	30.0916	3.33876	0.0018646	0.0413852	-1.44298	Des	Des
D3Z6I0;Q5FWX6;Q8K1Y2;D3YU02;Q62101	0.162791	25.6358	3.339	0.00190024	0.0415202	-1.42057	Prkd3	Prkd3
Q01339;I7HJR3;I7HPW5;CON__P17690	0.11769	29.6188	3.31404	0.00190693	0.0415202	-1.47418	Apoh	Apoh
Q9R0N0	-0.17471	31.1031	-3.31353	0.00190972	0.0415202	-1.47551	Galk1	Galk1
P28063;G3UZW8	0.200889	29.7047	3.31279	0.00191879	0.0415202	-1.4792	Psmb8	Psmb8
O70475;D3YXP9	-0.267625	33.3601	-3.31604	0.0019337	0.0415202	-1.48236	Ugdh	Ugdh
Q8C7E7;A0A0J9YUR6	-0.139266	31.3732	-3.30842	0.00193747	0.0415202	-1.48862	Stbd1	Stbd1
Q78PG9	0.209646	28.5493	3.30512	0.00195556	0.0415202	-1.49708	Ccdc25	Ccdc25
P97315	0.236265	28.8285	3.30738	0.00195923	0.0415202	-1.49688	Csrp1	Csrp1
Q91Z53;B1AXQ0	0.134764	33.7482	3.30154	0.00197544	0.0416286	-1.50627	Grhpr	Grhpr
O54749;A0A140T8U1;Q924D1	0.180501	30.8818	3.29382	0.00201886	0.0423059	-1.52604	Cyp2j5	Cyp2j5
Q80YC5;E9Q698	0.173376	26.7581	3.28891	0.00204695	0.0424571	-1.53859	F12	F12
Q99L20;G3UX05;G3UX71	-0.410768	31.5357	-3.3047	0.00205198	0.0424571	-1.52997	Gstt3	Gstt3
Q9QY30;J3QNY6	-0.102811	32.6922	-3.28574	0.00206532	0.0424571	-1.54671	Abcb11	Abcb11
K7N6C2	-0.26447	26.9913	-3.30783	0.00207135	0.0424571	-1.49619	Cyp2c68	Cyp2c68
P20152;A0A0A6YWC8;A2AKJ2	0.234634	32.9351	3.28543	0.00209298	0.0425502	-1.5559	Vim	Vim
E9Q411	0.187301	26.8193	3.28006	0.00209858	0.0425502	-1.56122	Nbas	Nbas
A0A0R4J092;Q8K2I4;D6RGR1	-0.274422	28.1311	-3.27304	0.00216294	0.0436193	-1.5862	Manba	Manba
Q9Z2M7;Q91W01	0.094549	31.1684	3.26321	0.00220024	0.0441342	-1.60418	Pmm2	Pmm2
Q9ET22	-0.281673	28.7806	-3.26172	0.00224251	0.044722	-1.61795	Dpp7	Dpp7
P19324;A0A140LHR4;A0A140LHK0;A0A140LHD6	0.281533	27.9497	3.25582	0.00227038	0.044722	-1.63015	Serpinh1	Serpinh1
A2BEF2;Q52KF7;A2BEE9;P70175	-0.207527	25.9513	-3.26171	0.00227644	0.044722	-1.59458	Dlg3	Dlg3
P28658	0.166099	26.8642	3.24932	0.00228755	0.044722	-1.63951	Atxn10	Atxn10
P35279-2;P35279;D3YV69;P61294;A0A1L1SRS6	0.117188	31.1798	3.24907	0.00228915	0.044722	-1.64014	Rab6a;Rab6b	Rab6a
E0CZE8;E0CXR0;E0CX98;Q9D2C7	0.190948	27.4256	3.2449	0.00231602	0.0450123	-1.65073	Tmbim6	Tmbim6
Q8CCH2;D6RE41	-0.233805	26.318	-3.23357	0.00239057	0.0462218	-1.67947	Nhlrc3	Nhlrc3
O35343;A0A0B4J1E7;D3YTN1	0.143558	27.9196	3.23144	0.00240482	0.0462589	-1.68486	Kpna4	Kpna4
Q9WVK4	0.0981138	29.6603	3.22711	0.00243403	0.0463975	-1.69581	Ehd1	Ehd1
Q9CZ30;B1AYJ9;Q9CZ30-2;Q99K73	0.128235	30.9003	3.22671	0.00243677	0.0463975	-1.69683	Ola1	Ola1
P97449;A0A0U1RNS3	0.150497	30.5385	3.21715	0.00250262	0.0474108	-1.721	Anpep	Anpep
Q9JLI0	-0.121348	31.4569	-3.21527	0.00251574	0.0474198	-1.72574	Akr1c12	Akr1c12
P26150;E9PXG7;B1ARP0;O35469;P24815	0.112817	31.7392	3.21315	0.00253064	0.0474621	-1.73109	Hsd3b3;Hsd3b6	Hsd3b3
Q9CZW4;E9PUC2;D3Z4I4	-0.234367	26.2037	-3.19675	0.00264874	0.0494048	-1.77242	Acsl3	Acsl3
I3ITR1;Q9D924	-0.18764	25.3112	-3.25971	0.00266056	0.0494048	-1.66247	AK157302;Isca1	AK157302
A0A0R4J1N3;E9QP56;P33622	0.294164	26.38	3.2013	0.00273481	0.0500546	-1.75336	Apoc3	Apoc3
Q91XT4;F6Q2Y9	0.107201	29.5171	3.18229	0.00275713	0.0500546	-1.80874	Sec16b	Sec16b
P02463;A0A1B0GRC0;A0A1B0GSI7	0.136471	27.8254	3.1821	0.00275862	0.0500546	-1.80922	Col4a1	Col4a1
O54724	0.433672	27.8797	3.19299	0.00276779	0.0500546	-1.80401	Ptrf	Ptrf
A2AMH5;A2AMH4;Q6X893;Q6X893-2;A2AMH3;A2AMH8	-0.192752	25.4058	-3.17912	0.00278152	0.0500546	-1.81671	Slc44a1	Slc44a1
Q8BGA8;A0A140LHR8;Q6P8J0;Q8BGA8-2	-0.16474	32.5961	-3.1777	0.00279247	0.0500546	-1.82026	Acsm5	Acsm5
P37040;Q05DV1;E9Q997;E9PVT9;F6R7H8	-0.158157	33.2857	-3.1772	0.00279633	0.0500546	-1.82152	Por	Por
Q9DCW5;P43024	-0.159142	31.4497	-3.17643	0.00280231	0.0500546	-1.82345	Cox6a1	Cox6a1
Q80X73	-0.135975	27.8385	-3.17112	0.00284382	0.0505553	-1.83676	Pelo	Pelo
Q8BVQ5;A0A140LI84	0.133081	27.1497	3.16538	0.0028893	0.0509035	-1.85111	Ppme1	Ppme1
P23780;A0A1L1SSJ7	-0.359819	26.8661	-3.18569	0.00289055	0.0509035	-1.8068	Glb1	Glb1
Q9Z1Q2;G3UX11;Q80YU0	0.11612	27.3584	3.15862	0.00294374	0.0515981	-1.868	Abhd16a	Abhd16a
Q61735;Q61735-2;D3Z187	0.268045	26.6956	3.15367	0.0029893	0.0520009	-1.88147	Cd47	Cd47
Q8CC47;Q571E4	-0.233638	26.506	-3.20465	0.00301019	0.0520009	-1.77339	Galns	Galns
P61750;E9Q798;F6UFB9	0.218221	28.8127	3.18429	0.00302148	0.0520009	-1.84719	Arf4	Arf4
P50285;Q3UNX7;A0A0A6YVP9;D3Z0T2;Q8C9C1	-0.140649	32.6043	-3.14631	0.00304552	0.0520009	-1.89873	Fmo1	Fmo1
Q01405;E9Q1S3	0.0686649	32.4453	3.14305	0.003073	0.0520009	-1.90685	Sec23a	Sec23a
Q80SW1;F7ATQ6;D3Z2Q0	0.0931556	29.6722	3.14262	0.00307662	0.0520009	-1.90791	Ahcyl1	Ahcyl1
Q9QUJ7-2;Q9QUJ7	-0.215021	28.8113	-3.14427	0.00307978	0.0520009	-1.90745	Acsl4	Acsl4
P52430;H3BK03;H3BLB8	-0.217361	31.8691	-3.14472	0.00308731	0.0520009	-1.90873	Pon1	Pon1
Q8BWU8;E9PYH3;F7AY26	-0.253144	31.2328	-3.14523	0.00310359	0.0520009	-1.9118	Etnppl	Etnppl
O54774;A0A1W2P6Q6	0.103917	28.7839	3.13924	0.00310536	0.0520009	-1.91632	Ap3d1	Ap3d1
Q3TCU5;Q9R233-2;Q9R233;G3UZZ2	0.16625	28.0271	3.13303	0.00315896	0.0526634	-1.93178	Tapbp	Tapbp
P09528	-0.232939	31.4638	-3.13128	0.00321182	0.0533076	-1.94379	Fth1	Fth1
Q8BK67;A2AWQ2	0.172614	27.6897	3.12041	0.00327039	0.0539884	-1.9631	Rcc2	Rcc2
Q61510;Q5SU71;Q5SU72	0.152139	27.9016	3.11917	0.00328162	0.0539884	-1.9662	Trim25	Trim25
O54984;A0A1B0GRE1	0.0774938	29.3085	3.11251	0.00334209	0.0547431	-1.98268	Asna1	Asna1
Q61712;F6ZL86;F6WEH1	0.134889	26.3885	3.09839	0.00347388	0.0566545	-2.01759	Dnajc1	Dnajc1
Q05915	-0.120309	28.9018	-3.09597	0.00349699	0.0567844	-2.02357	Gch1	Gch1
Q3UPH1	0.208993	27.71	3.0914	0.00354093	0.0570352	-2.03484	Prrc1	Prrc1
O89017	-0.169369	29.9332	-3.09121	0.00354284	0.0570352	-2.03533	Lgmn	Lgmn
Q6Q899;Q6Q899-2;A2AP29;Q6Q899-3;Q6Q899-4	0.156857	29.3742	3.08642	0.00358944	0.0575384	-2.04711	Ddx58	Ddx58
Q64727	0.0813528	33.1504	3.08099	0.00364303	0.0581489	-2.06048	Vcl	Vcl
Q8BLN5;F7BJL0	-0.326199	27.6851	-3.08013	0.00370966	0.0589615	-2.07272	Lss	Lss
Q9CQB5;D3Z3X4	0.152887	27.4051	3.06796	0.00377481	0.0592586	-2.09251	Cisd2	Cisd2
E9Q066;G3X9Q6;Q8BWW4	0.133783	28.7235	3.06691	0.00378565	0.0592586	-2.09509	Larp4	Larp4
Q91VA0;Q91VA0-2;D3Z106;D3YV36;A0A140LHG2;F6XLJ8	-0.138935	34.9497	-3.06687	0.00378605	0.0592586	-2.09519	Acsm1	Acsm1
P12265;Q99KJ6;D3YY48	-0.170847	29.8602	-3.06634	0.00379154	0.0592586	-2.0965	Gusb	Gusb
E9QL80;Q91YX5;D3YVK0;D3YUD1	0.196071	27.5775	3.06409	0.00381477	0.0593619	-2.102	Lpgat1	Lpgat1
Q8VDN2	-0.0674987	33.7587	-3.06265	0.0038298	0.0593619	-2.10554	Atp1a1	Atp1a1
Q14C51;A0A0U1RQ61;A0A0U1RP36	-0.156729	27.7954	-3.05881	0.00387003	0.0597386	-2.11496	Ptcd3	Ptcd3
O35488;A2ANX6	0.130455	34.0979	3.02666	0.00422263	0.0649143	-2.19346	Slc27a2	Slc27a2
A0A1B0GR19;A0A1B0GR86;Q8BH97;A0A1B0GSK5;A0A1B0GS22;A0A1B0GRI0	0.425411	25.5034	3.08028	0.00432348	0.0659364	-2.07718	Rcn3	Rcn3
Q8BH64	0.72595	26.1463	3.0966	0.00432428	0.0659364	-2.03131	Ehd2	Ehd2
P43006-2;P43006;A2APL5;P43006-3;F7CAM6;F6ZRK3;A2AQI7	0.289302	26.4453	3.04994	0.00443121	0.0672934	-2.11832	Slc1a2	Slc1a2
Q91W39;B7ZC24;B7ZC23;A2A5L3	0.203582	25.6415	3.11235	0.00450166	0.0678659	-2.01781	Ncoa5	Ncoa5
Q9CZX0;Q9CZX0-2	0.181533	26.9028	3.02604	0.00450509	0.0678659	-2.1787	Elp3	Elp3
O88668;K4DI63;J3QP41	-0.205853	28.697	-3.00081	0.00454945	0.0682599	-2.25919	Creg1	Creg1
E9Q557;E9PZW0	-0.150447	31.145	-2.99646	0.00458111	0.0684611	-2.26672	Dsp	Dsp
P35700;B1AXW5;B1AXW6;B1AXW4	-0.0878661	35.5399	-2.99249	0.0046303	0.0689217	-2.27631	Prdx1	Prdx1
Q64669	-0.384847	27.7938	-2.99578	0.00470447	0.0695655	-2.28384	Nqo1	Nqo1
P27046;F6QMB7;Q3TSU5;Q8BRK9-2;Q8BRK9	0.0992575	30.3456	2.98609	0.00471065	0.0695655	-2.29176	Man2a1	Man2a1
Q9CQ73;E0CXK9;E0CX59	-0.1523	29.1567	-2.98322	0.00474712	0.0698292	-2.29869	Pkp2	Pkp2
Q5SGK3	0.120257	29.9854	3.02556	0.00480073	0.0703419	-2.19118	Aox2	Aox2
Q9CQF9;F7CIP8;D3Z275;A0A0N4SWD3	0.0873211	30.677	2.96907	0.0049308	0.0719667	-2.33277	Pcyox1	Pcyox1
Q06890;E9PUU2;E9PXG5;E9Q8Y5;E9Q9B8;E9Q2G2	0.155394	29.849	2.96579	0.00497429	0.07232	-2.34065	Clu	Clu
Q8VDS8-3;Q8VDS8;A0A0J9YTY5;D3YY98;Q8VDS8-2;A0A0J9YUA5	0.152566	26.7091	2.96144	0.00503261	0.0728854	-2.3511	Stx18	Stx18
Q9CQW3;Q8CI01	0.152618	25.2681	3.01616	0.00509839	0.0735541	-2.22947	Proz	Proz
P27641	0.149362	25.7685	2.95679	0.00526957	0.075403	-2.33756	Xrcc5	Xrcc5
P97864	0.121883	27.3506	2.94393	0.00527357	0.075403	-2.39304	Casp7	Casp7
A0A0R4J195;Q9CSU0;Q9CSU0-2;Q9CSU0-3;F6YB25;F7DAY5	0.114435	27.3058	2.94299	0.00528685	0.075403	-2.3953	Rprd1b	Rprd1b
A0A0A6YVR9;P09925;V9GXE6;A0A0A6YVY3	-0.158871	28.3335	-2.93994	0.00533001	0.0754435	-2.40258	Surf1	Surf1
A0A0A6YW28;P35123;A0A0A6YVY7;A0A0A6YWM7;A0A0A6YW63	0.0796236	28.2567	2.93967	0.00533392	0.0754435	-2.40324	Usp4	Usp4
Q3U5Q7	0.180604	26.8726	2.93836	0.00535248	0.0754435	-2.40635	Cmpk2	Cmpk2
G3X8P9;O54754	-0.210289	30.7475	-2.94033	0.00537014	0.0754435	-2.40691	Aox1	Aox1
Q5SX39	2.63058	24.9378	2.97094	0.00539462	0.0755045	-2.36183	Myh4	Myh4
P16294	0.223684	24.958	2.94124	0.00548989	0.0765524	-2.35366	F9	F9
O08547;E9Q6R3;A0A0G2JF08;D6RES2	0.101356	31.2392	2.92582	0.00553425	0.0768851	-2.43627	Sec22b	Sec22b
Q60854;F8WIV2;K7E6F1;E9Q108;E9Q0P9;E9Q3Y1;E9Q6X2;E9PYY0;E9PZQ9;E9Q4R2;E9Q5Q5;Q3UWK8;Q6P6K7;W4VSP4	0.135797	29.5529	2.92372	0.00556526	0.0770306	-2.44127	Serpinb6;Serpinb6a	Serpinb6
Q8BVU5;A2AH27;A2AH28;A2AH29;A2AH30	0.157156	26.7886	2.9203	0.00561608	0.0774482	-2.44941	Nudt9	Nudt9
Q3UZJ4;Q61151;A0A1W2P7D8;A0A1W2P838	0.120755	27.9621	2.91297	0.00572648	0.0778391	-2.46684	Ppp2r5e	Ppp2r5e
P09103;E9Q8G8	0.12638	36.432	2.91244	0.0057345	0.0778391	-2.46809	P4hb	P4hb
P28654	0.514242	28.0174	2.92445	0.00575504	0.0778391	-2.46123	Dcn	Dcn
E9QM19;Q8R1J1;A0A0R4J0J9;Q8R1J1-2	-0.334027	26.9188	-2.94684	0.00576873	0.0778391	-2.38499	Tm6sf2	Tm6sf2
Q9D379;E9PWK1;F6YTS6;D3Z4M3	-0.285972	33.8516	-2.918	0.00577096	0.0778391	-2.46777	Ephx1	Ephx1
A0A0R4J0P1;Q9D7B6;D3YTT4;A0A1L1SUG2	-0.109116	32.0571	-2.90846	0.00579538	0.0778391	-2.47754	Acad8	Acad8
F8WHX2;Q9D8X1;D3YY50	0.167693	28.6412	2.90777	0.00580596	0.0778391	-2.47917	Cutc	Cutc
P97501	-0.769001	25.5379	-2.92215	0.00581044	0.0778391	-2.46881	Fmo3	Fmo3
P39039;P39039-2	0.221359	27.3186	2.90688	0.00587907	0.0783745	-2.47152	Mbl1	Mbl1
P37804;A0A1L1STN8	0.641735	26.5905	2.93483	0.00589219	0.0783745	-2.41072	Tagln	Tagln
A0A0R4J0Q9;Q3UM29;Q3TR20	0.145691	26.6144	2.89601	0.00598965	0.0793894	-2.50704	Cog7	Cog7
Q8BMK4	0.182631	28.5449	2.90172	0.00602281	0.079469	-2.49771	Ckap4	Ckap4
Q8R059;B1AV53;B1AV54	0.126326	29.6386	2.89297	0.00603803	0.079469	-2.51423	Gale	Gale
E9QN31;A0A0N4SW16	-0.299673	27.2279	-2.88965	0.00614756	0.080364	-2.52764	Nop2	Nop2
Q5SX40;Q1WNQ6	2.34467	29.1474	2.90488	0.00614888	0.080364	-2.51624	Myh1	Myh1
Q9JKW0;A0A0U1RPY6	0.359923	26.5358	2.94707	0.00625688	0.081429	-2.37324	Arl6ip1	Arl6ip1
P17427;A0A0J9YUA7;A0A140LHG0	0.0703812	31.4723	2.87847	0.00627379	0.081429	-2.54847	Ap2a2	Ap2a2
Q6ZQB6-3;Q6ZQB6;E9Q9J4;Q6ZQB6-2;A2ARP1-7;A2ARP1-6;A0A087WPZ7;F6VU93;A2ARP1-5	0.106521	27.4242	2.87534	0.00632576	0.0815156	-2.55584	Ppip5k2	Ppip5k2
Q80UG1;Q80UG1-2	-0.180798	26.6128	-2.88078	0.00636257	0.0815156	-2.52504	Fads6	Fads6
P09813	0.306238	26.8054	2.87978	0.00636829	0.0815156	-2.55546	Apoa2	Apoa2
Q8BGC0;Q8BGC0-2	-0.126426	26.9386	-2.87248	0.00637354	0.0815156	-2.56256	Htatsf1	Htatsf1
A0A0R4J0B5;Q91W34;D6RDS0;Q91W34-2	0.12912	26.4654	2.87106	0.00639745	0.0815156	-2.5659
F8VPN4;A0A0G2JGI9;F6XXE6;E0CYU6;E0CX86;F7CSZ6	-0.184692	34.0499	-2.87164	0.00642149	0.0815156	-2.56772	Agl	Agl
Q80XI3-2;Q80XI3-4;Q80XI3;Q80XI3-3;Z4YKC4;A0A0R4J112;A2AMI2;A0A0N4SVL0;A2AMI7;A2AMI6	0.152609	27.6177	2.8766	0.00643258	0.0815156	-2.54963	Eif4g3	Eif4g3
P35278;Q8C266;A2A5F5;A2A5F6	0.102846	29.9366	2.86481	0.00650363	0.0819619	-2.58061	Rab5c	Rab5c
P07310;A0A0J9YKD4	2.3764	27.1531	2.90925	0.0065115	0.0819619	-2.49277	Ckm	Ckm
Q8CGF5;Q8CGF5-2;D3Z3E6	0.151753	27.7012	2.86333	0.00659248	0.0824794	-2.57371	Tmem56	Tmem56
G3UW82	2.27637	25.2952	2.90921	0.00661769	0.0824794	-2.53412	Myh2	Myh2
E9Q238	0.143859	26.676	2.85765	0.00662719	0.0824794	-2.59741	Kank1	Kank1
Q80VD1	0.209369	27.4999	2.85605	0.00665513	0.0824794	-2.60116	Fam98b	Fam98b
P05063	-0.205076	28.2253	-2.85684	0.00666571	0.0824794	-2.6015	Aldoc	Aldoc
Q9D0K2;Q3UJQ9	0.870207	24.6738	2.8879	0.00668455	0.0824794	-2.54189	Oxct1	Oxct1
O35728	-1.15465	29.2855	-2.89121	0.00671173	0.0825433	-2.57455	Cyp4a14	Cyp4a14
Q8BJ64	-0.132971	33.5531	-2.85085	0.00674665	0.0827016	-2.61335	Chdh	Chdh
Q9CZR8;Q9CX33;D3Z4M7	0.110045	28.3504	2.84921	0.00677565	0.0827866	-2.61718	Tsfm	Tsfm
Q4LDG0;E9PXV4;F6YDR6	-0.084961	33.5342	-2.84517	0.00684785	0.0832991	-2.62663	Slc27a5	Slc27a5
P28653	0.295837	27.7582	2.849	0.00686202	0.0832991	-2.6249	Bgn	Bgn
A0A087WQT6;O89110	0.11966	28.7931	2.84051	0.00693201	0.0835515	-2.63753	Casp8	Casp8
P97384;D3Z7U0	0.0814995	30.238	2.83959	0.00694879	0.0835515	-2.63968	Anxa11	Anxa11
Q6A099;Q6DFZ1;H3BLN1;H3BLM8	0.10655	27.8815	2.83954	0.00694963	0.0835515	-2.63979	Gbf1	Gbf1
Q9JJL8;A0A140LIM8	-0.0958549	27.8445	-2.83094	0.0071078	0.0850612	-2.65986	Sars2	Sars2
B1AV77;B1ATI0;P47740	0.180179	33.3186	2.83219	0.00712056	0.0850612	-2.65995	Aldh3a2	Aldh3a2
Q64462;F6X6A4;A0A0A6YY50	-0.121548	28.1552	-2.82611	0.00719827	0.0856753	-2.67113	Cyp4b1	Cyp4b1
P52760	-0.124945	33.3163	-2.82468	0.00722514	0.0856753	-2.67445	Hrsp12	Hrsp12
P48410;A2ALN0	0.170362	26.695	2.8235	0.00724743	0.0856753	-2.67719	Abcd1	Abcd1
P21440;A0A0G2JDM4;P06795;A0A0G2JF49	0.160922	29.954	2.82266	0.00726333	0.0856753	-2.67915	Abcb4	Abcb4
Q3U1J4	0.0562304	31.9982	2.81549	0.00740049	0.0870196	-2.69581	Ddb1	Ddb1
Q99L04	0.121579	32.6945	2.81312	0.00744629	0.0872813	-2.70131	Dhrs1	Dhrs1
P16331;A0A1W2P6U4;A0A1W2P7X8;A0A1W2P781	0.100075	34.6727	2.81194	0.00746929	0.0872813	-2.70405	Pah	Pah
Q5SS80;B0QZT2;Q5SS80-2;Q5SS84	-0.176781	24.961	-2.8779	0.0076149	0.0887065	-2.54821	Dhrs13	Dhrs13
P19639	-0.520232	31.3878	-2.81162	0.00774548	0.0891176	-2.72566	Gstm3	Gstm3
P24547;A0A0A6YXS4	0.103097	29.8469	2.79795	0.00774635	0.0891176	-2.73647	Impdh2	Impdh2
Q8CJF7;F6S6E4;F6QTR3;F6SJR1	-0.128748	26.9003	-2.79792	0.00774685	0.0891176	-2.73653	Ahctf1	Ahctf1
E9PUA2;Q5BLK4	0.125095	27.3356	2.79771	0.00775107	0.0891176	-2.73702	Zcchc6	Zcchc6
Q8K4K6	0.202272	26.6017	2.80394	0.00776898	0.0891176	-2.71975	Pank1	Pank1
P20108	-0.0899281	32.6718	-2.79538	0.0077981	0.0891664	-2.7424	Prdx3	Prdx3
E9Q616;G5E8K8	0.179297	29.888	2.7947	0.00784394	0.0891664	-2.74637	Ahnak	Ahnak
Q99KR7	-0.126091	30.0174	-2.7931	0.00784455	0.0891664	-2.74768	Ppif	Ppif
P97447;A2AEY1;A2AEY2;P97447-2;A2AEY0;A2AEX9	0.504423	27.8109	2.80274	0.00789123	0.089426	-2.74355	Fhl1	Fhl1
Q569Z5;F8WHR6;Q569Z5-2	0.090228	28.26	2.7893	0.00792219	0.0894277	-2.75644	Ddx46	Ddx46
P22599	0.161205	29.0312	2.78848	0.00793907	0.0894277	-2.75833	Serpina1b	Serpina1b
Q91VR5	0.076234	31.0827	2.78194	0.00807486	0.090685	-2.77342	Ddx1	Ddx1
P08226;A0A1B0GX15;G3UWN5;G3UZM8	0.116584	31.8335	2.77744	0.00816967	0.0914674	-2.78379	Apoe	Apoe
O55222;D3YZA5	0.0689253	29.6781	2.77632	0.00819329	0.0914674	-2.78636	Ilk	Ilk
A0A0R4J0N7;O88962	0.245254	30.3707	2.76997	0.00843775	0.093917	-2.80848	Cyp8b1	Cyp8b1
Q3U422	-0.144206	28.9418	-2.7624	0.00849349	0.0942576	-2.81833	Ndufv3	Ndufv3
O70572;D6RGM4	0.122258	27.3321	2.7582	0.00858621	0.0950056	-2.82797	Smpd2	Smpd2
Q61598;Q61598-2	0.0609928	33.8386	2.75677	0.00861786	0.0950753	-2.83124	Gdi2	Gdi2
Q8BX24;A2AKQ0;V9GX08	-0.147192	29.452	-2.75194	0.0087258	0.0959166	-2.84229	Slc35d1	Slc35d1
Q91X70	0.32159	29.0488	2.75911	0.00874526	0.0959166	-2.83782	C6	C6
D3YWT1;D3Z3N4;D3Z6Y3	0.103218	27.2164	2.74859	0.00880143	0.0962512	-2.84995	Hnrnph3	Hnrnph3
Q569X9	-0.162731	31.7882	-2.74269	0.00896212	0.0976381	-2.86509	Cyp2c67	Cyp2c67
Q8BWF0	-0.111135	32.2386	-2.73902	0.00902078	0.0976381	-2.87178	Aldh5a1	Aldh5a1
Q9Z1T1	0.0868392	29.6742	2.73872	0.00902767	0.0976381	-2.87246	Ap3b1	Ap3b1
P38647	-0.0662086	35.2159	-2.73852	0.00903237	0.0976381	-2.87292	Hspa9	Hspa9
Q922H4;D3Z0T7;D3Z2L8;D3YVK2;D3Z2T0;D3Z5Z5;D3Z3L0;D3Z3M0;A0A087WPV7	0.108353	28.4343	2.73714	0.00906447	0.0977035	-2.87607	Gmppa	Gmppa
P70158	-0.156036	26.2363	-2.77139	0.00912761	0.0979561	-2.76232	Smpdl3a	Smpdl3a
P51863	-0.115742	28.9522	-2.73391	0.00914014	0.0979561	-2.88344	Atp6v0d1	Atp6v0d1
Q3V1K7;Q8BXB6;D3YY31;D3YZA9;A0A140LJH7;F6TQP9;A0A140LIY4	0.141632	29.253	2.7314	0.00919907	0.0982327	-2.88914	Slco2b1	Slco2b1
Q9D7A8	-0.0936827	28.8536	-2.73059	0.00921832	0.0982327	-2.89099	Armc1	Armc1
Q60737;Q6NSS6;A2ANR6	0.0602056	29.6892	2.72764	0.00928832	0.0986982	-2.8977	Csnk2a1	Csnk2a1
Q62000	1.0155	25.1369	2.82129	0.00942491	0.0998668	-2.70774	Ogn	Ogn
Q9CQS8;E9PW43	0.12867	29.2877	2.71155	0.00967906	0.102271	-2.93421	Sec61b;Gm10320	Sec61b
P60824;K4DI65;D3YU80	-0.313579	25.8286	-2.7608	0.00972222	0.102438	-2.84938	Cirbp	Cirbp
Q80XN0;D3Z2Y8	0.134408	33.5348	2.70607	0.00981536	0.10313	-2.94659	Bdh1	Bdh1
Q8BRF7;Q8BRF7-3;Q8BRF7-2;A0A1W2P6R7	0.0746154	29.6089	2.70428	0.00986035	0.103313	-2.95064	Scfd1	Scfd1
P52480;A0A1L1SU37;A0A1L1SQV8;A0A1L1SSN6;A0A1L1STV8;A0A1L1SUV0;A0A1L1ST52;A0A1L1SVH2	0.157536	28.2331	2.69824	0.0100135	0.104626	-2.96428	Pkm	Pkm
Q9D273-2;Q9D273;D3Z1G7	-0.205929	26.8265	-2.70095	0.0101092	0.105332	-2.94334	Mmab	Mmab
Q8CCJ3;Q8CCJ3-1;Q8CCJ3-2	0.09532	30.2632	2.69248	0.0101617	0.105586	-2.97727	Ufl1	Ufl1
P62911;P17932	0.109022	30.328	2.69128	0.0101928	0.105616	-2.97998	Rpl32	Rpl32
Q9JIK9	-0.0897831	28.6925	-2.68967	0.0102345	0.105756	-2.98359	Mrps34	Mrps34
O54909;D6RFQ4	-0.297983	27.3915	-2.68986	0.0103349	0.106501	-2.9889	Rdh16	Rdh16
Q8R2K3;Q9CYR0;D3Z3Y3	-0.0767707	29.412	-2.68028	0.0104819	0.107053	-3.00471	Ssbp1	Ssbp1
Q91ZE0	-0.173744	26.9009	-2.68023	0.0104831	0.107053	-3.00481	Tmlhe	Tmlhe
Q91X72;A0A1B0GS57	0.148172	31.4292	2.67959	0.0105003	0.107053	-3.00626	Hpx	Hpx
P97792;P97792-2;P97792-3	-0.104111	28.9125	-2.67916	0.0105117	0.107053	-3.00722	Cxadr	Cxadr
P33587	0.195197	27.6409	2.67753	0.0105598	0.107053	-3.01112	Proc	Proc
A0A0R4J0Z1;P08003	0.104703	34.112	2.67737	0.0105598	0.107053	-3.01125	Pdia4	Pdia4
Q8BXQ2;B7ZC19;F6U4X6	0.151511	26.1742	2.69052	0.0108879	0.110083	-2.95403	Pigt	Pigt
Q8BHL8	0.116961	27.4754	2.66418	0.010919	0.1101	-3.0408	Psmf1	Psmf1
Q91VJ4	0.085396	27.9695	2.6622	0.0109738	0.110355	-3.04522	Stk38	Stk38
A0A075B6A3;A0A0A6YXW6;P01878	-0.302838	29.018	-2.66289	0.0111524	0.111852	-3.05359	Igha	Igha
P46460;G3UX86;G3UX98	0.0831941	29.309	2.65305	0.0112306	0.112336	-3.06564	Nsf	Nsf
Q544X6;P22315	-0.09864	31.447	-2.64459	0.0114731	0.114337	-3.08449	Fech	Fech
Q99J23	0.147602	25.4449	2.65002	0.0114935	0.114337	-3.05673	Ghdc	Ghdc
D3YU17;Q8VCM8;F6S731	-0.0794489	30.0792	-2.64261	0.0115306	0.114337	-3.0889	Ncln	Ncln
Q99LU0	0.206649	27.4296	2.65104	0.0115594	0.114337	-3.03733	Chmp1b1	Chmp1b1
A0A0R4J0X2;Q8VC19;A0A1W2P873;D6RGR8;A0A1L1SUZ0;A0A1L1STE9	-0.327752	25.5008	-2.6439	0.0115831	0.114337	-3.09031	Alas1	Alas1
D3YXP6;Q9D1G2;Q9D1G2-2;Q9D1G2-3	-0.24234	27.3685	-2.6362	0.0117738	0.115915	-3.10572	Pmvk	Pmvk
Q8CAY6;G3XA25	-0.181477	30.1185	-2.62996	0.0119598	0.117438	-3.11955	Acat2	Acat2
Q3U4I7	-0.546403	24.8859	-2.6347	0.0120417	0.117933	-3.11928	Pyroxd2	Pyroxd2
O55022	-0.114534	33.1554	-2.62119	0.0121691	0.118871	-3.1364	Pgrmc1	Pgrmc1
Q5RIM6;E9Q2B2;Q60974-2;Q60974;Q8CHB6;E9Q8K6;Q3UV08;F7C134;E9Q9Y2;Q5RIN0;Q8BK32;E0CYX5;F6TWR1	-0.466715	25.8355	-2.62581	0.0122725	0.11957	-3.1371	Ncor1	Ncor1
Q8BYA0;B1ATU0	0.135444	26.0055	2.63296	0.0124198	0.120691	-3.0503	Tbcd	Tbcd
Q9CQ48;E0CYQ2	0.0839974	27.7022	2.61081	0.0124903	0.121062	-3.15933	Nudcd2	Nudcd2
Q9DCP2;A0A0A6YWF5;A0A0A6YX60;A0A0A6YWH4	-0.29056	31.0042	-2.61675	0.0125417	0.121247	-3.15652	Slc38a3	Slc38a3
Q9D1F4;E9QKI5;E9QKI4;F6R8S6;A0A140LJJ3;D3Z4W3;A0A140LHA0;D3Z4R0	0.121377	26.3099	2.627	0.0126029	0.121526	-3.10577	Akt1s1	Akt1s1
Q64516-1;Q64516-2;Q64516	0.157094	31.5255	2.6066	0.0126606	0.121769	-3.17022	Gk	Gk
Q9CR68	-0.0789992	33.0783	-2.60289	0.0127403	0.122222	-3.17677	Uqcrfs1	Uqcrfs1
Q7TSV4;A0A0G2JG04;A0A0G2JF47	0.115469	29.2825	2.60034	0.0128217	0.122689	-3.18237	Pgm2	Pgm2
G3UVU9;Q9ERI5-2;Q9ERI5;F6VRF7;F6VMC4	0.124981	25.1338	2.60453	0.0129763	0.123512	-3.14475	Jmjd6	Jmjd6
Q924Y0;A2AGK3	0.114641	31.4698	2.59468	0.0130044	0.123512	-3.19481	Bbox1	Bbox1
Q8BGS1-2;Q8BGS1;Q8BGS1-3;A0A087WP93	-0.124411	29.6877	-2.59421	0.0130197	0.123512	-3.19585	Epb41l5	Epb41l5
A0A0R4J049;Q8CIG8;F6QQQ6;S4R295	0.204701	26.1723	2.60589	0.0130394	0.123512	-3.14434	Prmt5	Prmt5
Q8BXC6;G3X955	0.207937	25.6873	2.61181	0.013081	0.123594	-3.134	Commd2	Commd2
O35452;E9Q2T3	0.216642	27.7594	2.59125	0.0131697	0.12412	-3.20452	Tnxb	Tnxb
P18242;F8WIR1;F6Y6L6;A0A1B0GT66	-0.126294	31.8466	-2.58695	0.0132575	0.124415	-3.21176	Ctsd	Ctsd
Q99N87;B2FDG7	-0.0814416	28.3009	-2.58665	0.0132674	0.124415	-3.21241	Mrps5	Mrps5
Q8BVW3;Q8BVW3-3;Q8BVW3-2	0.137763	25.8431	2.58755	0.0133307	0.124697	-3.21145	Trim14	Trim14
P68134	0.169167	33.9473	2.5823	0.0134664	0.125653	-3.2241	Acta1	Acta1
Q91XD4	0.104042	34.3571	2.57967	0.0135	0.125654	-3.22768	Ftcd	Ftcd
B1AT82;Q9D0M1;B1AT84;B1AT83	0.080917	30.235	2.57531	0.0136473	0.126697	-3.23721	Prpsap1	Prpsap1
P24369	0.112883	33.8104	2.57436	0.0136797	0.126697	-3.23929	Ppib	Ppib
Q9QZN4;Z4YN00;A2A7H1;A2A7G9	0.136062	27.6664	2.56617	0.0139608	0.128983	-3.25715	Fbxo6	Fbxo6
Q9JKC8;H7BWY2;D3YWU3;D3YXV9;Q8R2R9;D6RI63	0.124981	27.2469	2.56599	0.0140628	0.129394	-3.25524	Ap3m1	Ap3m1
P01029;CON__ENSEMBL:ENSBTAP00000007350;G3UZS2	0.121125	30.7462	2.56291	0.0140743	0.129394	-3.26425	C4b	C4b
Q9JJF9	-0.180665	26.0632	-2.56185	0.0141111	0.129415	-3.26654	Sppl2a	Sppl2a
Q99M01;G3X9Q4	-0.137463	26.8797	-2.55749	0.0142645	0.129942	-3.27603	Fars2	Fars2
O08759;O08759-3;O08759-2;A0A0J9YUK0;A0A140LHS2;A0A0J9YUY4;A0A140LI50;A0A0J9YUF2;A0A0J9YTX6;A0A0J9YVG1	0.0878111	27.7595	2.55677	0.0142899	0.129942	-3.27759	Ube3a	Ube3a
P42567;Q5JC28;H3BK65;F6W2Q5;A0A0R4J0A0;P42567-2;H3BJB8;H3BLE4	-0.0858905	28.0027	-2.55654	0.0142981	0.129942	-3.27809	Eps15	Eps15
E9Q7G0;A0A1B0GSW3;A0A1B0GT61;F6ZQA3;A0A1B0GSH2;A0A1B0GT38	0.078536	29.6031	2.55614	0.0143124	0.129942	-3.27897	Numa1	Numa1
Q9CQ92;G3X9U9;D3YZ32	0.131221	28.1477	2.55531	0.0143418	0.129942	-3.28077	Fis1	Fis1
Q99P30-3;Q99P30;Q99P30-5;Q99P30-2;Q99P30-4	0.174074	32.4868	2.55458	0.0144291	0.130176	-3.28459	Nudt7	Nudt7
P70255-5;P70255-3;P70255-2;P70255;P70255-4;P70255-7;P70255-6	0.221739	26.8323	2.55572	0.014437	0.130176	-3.25654	Nfic	Nfic
O09158;D3Z2W7;D3YYZ0;D6RJM4;D3Z707;A0A0G2JE14	-0.159764	28.9196	-2.55157	0.0144834	0.130282	-3.28918	Cyp3a25;Cyp3a59	Cyp3a25
Q8BVG4;Q8BVG4-2	0.0952932	28.4016	2.55017	0.0145255	0.130347	-3.29192	Dpp9	Dpp9
P97821;D3Z220	-0.206273	27.8137	-2.55059	0.0145629	0.130371	-3.29291	Ctsc	Ctsc
Q9CXW2	-0.0814221	28.8696	-2.54488	0.0147164	0.131432	-3.30337	Mrps22	Mrps22
G3X922;D4AFX7;A0A087WRC9;A0A087WS25	0.0796301	28.5931	2.53952	0.0149127	0.132868	-3.31498	Dnajc13	Dnajc13
Q8K2B3	-0.0751635	34.7912	-2.53752	0.0149866	0.132869	-3.31931	Sdha	Sdha
Q9D4H8;Q9D4H8-2;E0CYT5;H7BX52	0.102821	29.4417	2.53752	0.0149866	0.132869	-3.31931	Cul2	Cul2
A0A140T8I9;E9Q3L2;D6RJ66;F6XSW4;F6Y9T6	-0.107058	27.2344	-2.53649	0.0150245	0.132869	-3.32152	Pi4ka	Pi4ka
Q5XJY5	0.0520243	32.0122	2.53568	0.0150545	0.132869	-3.32327	Arcn1	Arcn1
Q60598	-0.074088	31.7079	-2.53359	0.0151325	0.133245	-3.32779	Cttn	Cttn
Q8BGW1-2;Q8BGW1;E9Q1E4;Q8BGW1-4;Q8BGW1-3;D3Z127	0.181362	25.1595	2.538	0.0152816	0.134242	-3.28227	Fto	Fto
Q9QXF8	-0.127047	35.4148	-2.52803	0.0153412	0.134451	-3.33978	Gnmt	Gnmt
Q3TEA8-2;Q3TEA8;Z4YKB8;Q3TEA8-3;Z4YKA3;A2AM65;A2AM70;A2AM63;A2AM62;A2AM69	0.0893973	29.3804	2.52021	0.015639	0.136741	-3.35661	Hp1bp3	Hp1bp3
Q3UCV8	0.104506	27.1808	2.51901	0.0157862	0.13727	-3.36034	Otulin	Otulin
Q64735-2;Q64735;A0A0A6YVT1;A0A0A6YXN9;A0A0A6YY75;A0A0A6YXR6	-0.11052	28.8877	-2.51587	0.0158067	0.13727	-3.36593	Cr1l	Cr1l
Q6LC96;P28700;E9Q9V9;Q8VCR0;G3UXP8;Q3TWJ1;P28704-2;P28705;P28704	0.153111	26.7554	2.51575	0.0158112	0.13727	-3.36618	Rxra	Rxra
E9Q496;Q9CQ56;Q9CQ56-2;D3Z6D3	0.194465	26.2411	2.56934	0.0158559	0.13727	-3.23134	Use1	Use1
P35292;D3YVQ6	-0.121532	26.2315	-2.52523	0.0158825	0.13727	-3.31752	Rab17	Rab17
E9QPE7;O08638-2;O08638	0.848251	28.7732	2.52467	0.0159542	0.137573	-3.36301	Myh11	Myh11
Q05816	-0.522355	32.2527	-2.52229	0.0159969	0.137624	-3.36647	Fabp5	Fabp5
A2A8L5;F6Y3V0;F6S1X8	-0.123538	27.1589	-2.50542	0.0162168	0.13917	-3.38832	Ptprf	Ptprf
Q61335	-0.118904	32.0958	-2.50378	0.016282	0.13917	-3.39183	Bcap31	Bcap31
Q9CPU4	-0.461282	27.0528	-2.51828	0.0162879	0.13917	-3.37669	Mgst3	Mgst3
Q64282	0.241005	26.042	2.5099	0.016495	0.140615	-3.33027	Ifit1	Ifit1
P23953;A0A1D5RM42;E9PYP1	-0.112749	31.3775	-2.49756	0.0165319	0.140615	-3.40514	Ces1c	Ces1c
Q99K23;A0A1B0GSK1;A0A1B0GSM1;A0A1B0GSY4	0.115392	27.9825	2.49627	0.0165843	0.140741	-3.4079	Ufsp2	Ufsp2
P50427	-0.137862	29.1012	-2.49241	0.0167412	0.141592	-3.41612	Sts	Sts
Q8BYL4;E9PX65;F7BWC1	-0.0760885	28.456	-2.49195	0.0167601	0.141592	-3.41711	Yars2	Yars2
P51859;E0CXA0;E0CYW7	-0.0814932	30.8372	-2.49035	0.0168259	0.141829	-3.42053	Hdgf	Hdgf
Q99JB2;A2AG39;F6WI02;A2AG41	-0.0818889	30.136	-2.48788	0.0169274	0.142159	-3.42578	Stoml2	Stoml2
P30681;A0A1B0GQX9	0.172013	27.6691	2.48606	0.0170026	0.142159	-3.42965	Hmgb2	Hmgb2
O35382;Q8C391;Q9CXE1	0.0847168	26.8699	2.48579	0.017014	0.142159	-3.43023	Exoc4	Exoc4
D3Z7V3;H7BX64;Q3URD3-2;Q3URD3;F8WIH0;F6UV57;F6YCM8;Q3URD3-5;Q3URD3-4;Q3URD3-3;D3YV81;D3Z0N1;F6WY34	0.0980176	27.8158	2.48573	0.0170166	0.142159	-3.43037	Slmap	Slmap
Q99J77	0.0852625	29.3029	2.48226	0.0171611	0.143048	-3.43775	Nans	Nans
Q3TUE1;A0A0G2JGW9;A0A0G2JFY5;Q3UUU2;Q91WJ8;Q91WJ8-2;A0A0G2JG00;A0A0G2JFK2;A0A0G2JG96;A0A0G2JGV9	0.0938432	28.0635	2.47804	0.0173383	0.144121	-3.44671	Fubp1	Fubp1
Q3B7Z2;Q3B7Z2-2	-0.0862749	29.4013	-2.47737	0.0173668	0.144121	-3.44814	Osbp	Osbp
A3KMP2;A3KMP2-2;D6RH59	0.0972706	32.287	2.47383	0.0175172	0.145048	-3.45565	Ttc38	Ttc38
Q8VEB4;A0A1D5RLZ5	-0.18445	26.3237	-2.49623	0.0175991	0.145406	-3.37532	Pla2g15	Pla2g15
Q9WUR9;A2ARF6;F6TEU8	-0.132152	30.5745	-2.4684	0.0177499	0.146329	-3.46716	Ak4	Ak4
Q9R1J0	-0.186663	29.7716	-2.4668	0.0179082	0.147311	-3.47305	Nsdhl	Nsdhl
P35486;P35487	-0.108061	33.2959	-2.46108	0.0180681	0.148231	-3.48264	Pdha1	Pdha1
Q9JI78	0.0917614	28.3795	2.46037	0.0180991	0.148231	-3.48413	Ngly1	Ngly1
Q8VC97;A0A1W2P7X7	-0.330994	31.2586	-2.46771	0.0181405	0.148246	-3.47869	Upb1	Upb1
P21550;Q5SX59;J3QPZ9;Q5SX60;Q5SX61	2.08458	24.6301	2.53232	0.0182023	0.148428	-3.28422	Eno3	Eno3
Q9JKJ9	-0.300672	26.073	-2.46299	0.0183185	0.148953	-3.45559	Cyp39a1	Cyp39a1
P15626;D3YX76;F6Y363	-0.25356	30.5298	-2.46006	0.0183544	0.148953	-3.49141	Gstm2	Gstm2
Q91Z25;Q9WV32;F6VVE6;F6THG2;D3Z6S0	-0.105587	31.3542	-2.45337	0.0184088	0.148953	-3.49891	Arpc1b	Arpc1b
P51660	0.0880032	35.1084	2.45299	0.0184255	0.148953	-3.4997	Hsd17b4	Hsd17b4
Q9D0G0	-0.0841472	28.0935	-2.45163	0.0184863	0.149115	-3.50256	Mrps30	Mrps30
Q9Z1K5;H9KV21;H7BWY7	0.088678	27.557	2.45018	0.0185516	0.149115	-3.50563	Arih1	Arih1
Q9Z1K6;A0A0A6YXA7;A0A0A6YXB0	-0.0884204	27.2178	-2.44988	0.0185649	0.149115	-3.50625	Arih2	Arih2
Q9EQC1;D3Z3X1;D3Z3X2;A0A0U1RNL4;A0A0U1RQA2;A0A0U1RP28;D3YVB8;D3YU71	0.115622	30.5142	2.44781	0.0186583	0.149453	-3.51062	Hsd3b7	Hsd3b7
Q9R1S7;A0A1B0GRV2	0.0799209	30.2662	2.44718	0.0186866	0.149453	-3.51194	Abcc6	Abcc6
Q3UEG6;H7BWY3;D3YZ49;D3YZ52	0.116505	33.3623	2.44401	0.0188304	0.150283	-3.51861	Agxt2	Agxt2
Q9CY46;Q9QXA5;D3YTP8;A0A1B0GQZ9;A0A1B0GRR9	0.149358	26.0182	2.45338	0.0190161	0.151112	-3.48789	Lsm4	Lsm4
P14246;E9PXR7	-0.108367	31.2218	-2.43974	0.0190254	0.151112	-3.52757	Slc2a2	Slc2a2
Q9D0M3-2;Q9D0M3	-0.0776941	33.094	-2.43852	0.0190817	0.151112	-3.53014	Cyc1	Cyc1
Q9DC29;F6SGP4	-0.114161	27.4809	-2.43822	0.0190954	0.151112	-3.53077	Abcb6	Abcb6
A0A0R4IZY0;Q8C1A5	0.0699649	28.6127	2.43625	0.0191862	0.151511	-3.53489	Thop1	Thop1
Q69ZP3-4;Q69ZP3;Q69ZP3-3	-0.124376	26.0364	-2.43957	0.0192609	0.151781	-3.49798	Pnkd	Pnkd
O88322	0.232158	26.2596	2.44726	0.019356	0.15221	-3.51471	Nid2	Nid2
Q9ERG0;Q9ERG0-2	-0.0794131	31.058	-2.42941	0.0195053	0.152607	-3.54923	Lima1	Lima1
Q9D281;D3Z2J2	0.107484	27.8756	2.42833	0.0195561	0.152607	-3.55149	Fam114a1	Fam114a1
P67778;Q5SQG5	-0.0886758	33.6654	-2.42816	0.0195642	0.152607	-3.55185	Phb	Phb
Q8VCB3	-0.109382	32.7646	-2.42805	0.0195692	0.152607	-3.55207	Gys2	Gys2
Q64152-2	0.0801959	30.3386	2.42661	0.0196375	0.152822	-3.55509	Btf3	Btf3
Q9WUD0;G3X8Q9;P12791-2;P12791	-1.01355	24.1776	-2.43521	0.0197515	0.153391	-3.55013	Cyp2b10	Cyp2b10
Q8C1E7;D3Z0U3	0.205929	27.7248	2.42145	0.0199542	0.154164	-3.56763	Tmem120a	Tmem120a
D6RHA2;P82343-2;P82343	-0.179827	26.4928	-2.43287	0.019965	0.154164	-3.48377	Renbp	Renbp
G5E8J3;Q8K1X1;A0A0U1RQ40	0.109327	27.2466	2.4192	0.0199901	0.154164	-3.57055	Wdr11	Wdr11
Q9JHU4;F6ZX84	0.0540053	32.3509	2.41849	0.0200242	0.154164	-3.57203	Dync1h1	Dync1h1
Q91WT7	-0.0960624	34.356	-2.41782	0.0200566	0.154164	-3.57344	Akr1c14	Akr1c14
P08113;F7C312	0.0937316	35.5253	2.41366	0.0202578	0.155393	-3.5821	Hsp90b1	Hsp90b1
Q9DBD0;D3YY36;F6W4D3;D3Z4X8	0.090281	29.4874	2.41212	0.0203328	0.155649	-3.58531	Ica;1300017J02Rik	Ica
Q9CXF4	-0.0997846	27.6782	-2.40747	0.020561	0.157076	-3.59499	Tbc1d15	Tbc1d15
Q9Z2Z6	0.109483	31.7163	2.40619	0.0206242	0.157239	-3.59766	Slc25a20	Slc25a20
Q60575-2;Q60575;F6XNB6	-0.084535	27.531	-2.40518	0.0206742	0.157243	-3.59975	Kif1b	Kif1b
Q80W22;F7AFM3	-0.0937254	31.1979	-2.40444	0.0207107	0.157243	-3.60128	Thnsl2	Thnsl2
B2RT14;P70691	-0.417598	27.7295	-2.41417	0.0207505	0.157243	-3.58034	Ugt1a5;Ugt1a2	Ugt1a5
Q9WV68	0.126357	31.7332	2.40221	0.0208215	0.157462	-3.60591	Decr2	Decr2
Q91YP0	-0.105548	30.3743	-2.39993	0.0209353	0.157869	-3.61064	L2hgdh	L2hgdh
O55143	0.0973353	32.5784	2.39945	0.0209595	0.157869	-3.61164	Atp2a2	Atp2a2
Q7TNC4-2;Q7TNC4-3;Q7TNC4-4;Q7TNC4;E9Q715;Q05CX5	0.0906861	28.4837	2.39821	0.0210219	0.158023	-3.61422	Luc7l2	Luc7l2
E9QNG1;B2RR82;Q9Z0R6;Q9Z0R6-2;A0A1W2P775	0.126029	26.2063	2.39854	0.0211211	0.15845	-3.61003	Itsn2	Itsn2
Q9D154;Z4YK03;Q5SV42;Q8VHP7;A0A0R4J1T5	-0.497436	27.3014	-2.4054	0.0211977	0.158708	-3.60877	Serpinb1a	Serpinb1a
A0A0G2JGS4;Q6PHZ2-2;Q6PHZ2-4;Q6PHZ2;Q6PHZ2-5;E9Q1W0;E9Q1T1;E9Q1V9;Q8CCM0;E9PXV3;F6RWZ9;E9QAJ4;D6RDQ8;F6WHR9;D3Z7K9	0.111977	27.4486	2.3874	0.0215715	0.161185	-3.63658	Camk2d	Camk2d
Q9D5V5;E9PV12;G3X914;E9Q6Z0	0.0848356	28.4416	2.38503	0.0216938	0.161776	-3.64147	Cul5	Cul5
Q3URE1;A0A1D5RMC8;Q3URE1-2	0.0700285	29.9556	2.38342	0.0217771	0.162075	-3.64479	Acsf3	Acsf3
Q9EP75	0.0990228	30.4394	2.38247	0.0218266	0.162122	-3.64676	Cyp4f14	Cyp4f14
Q9R099;D3YZH8;F8WI46;A0A0J9YUN1;D6RI48	0.112475	29.587	2.37906	0.0220046	0.16312	-3.65379	Tbl2	Tbl2
P00329;E0CXV3	-0.0845689	37.1124	-2.37823	0.022048	0.16312	-3.65549	Adh1	Adh1
Q9D8C4;D6RFB1	0.099401	28.275	2.37593	0.0221687	0.163691	-3.66022	Ifi35	Ifi35
G3UWE8;E9Q5P0;O35453-2;O35453;A0A0U1RNM3;F6W6S4;F7C9T6	-0.171711	28.0817	-2.37387	0.0223172	0.164463	-3.6653	Hpn	Hpn
Q62087;H3BL07	-0.123278	31.3117	-2.37167	0.0223945	0.164709	-3.66898	Pon3	Pon3
Q80VJ3	0.200509	26.1732	2.37503	0.0224601	0.164869	-3.64854	Dnph1	Dnph1
Q4LDD4-2;Q4LDD4;Q4LDD4-3;E9PUB0;A0A1B0GSK4;D3YZJ7;D3Z2S2;D3YWW7	0.13871	26.1004	2.37183	0.0225054	0.164879	-3.66974	Arap1	Arap1
Q8BFQ4;A0A1L1SRB6;A0A087WQ38;A0A1L1SV91;A0A1L1SUX7	0.107238	26.6464	2.36725	0.0226308	0.165474	-3.67806	Wdr82	Wdr82
P20918	0.0903199	31.6448	2.35816	0.023124	0.168751	-3.6967	Plg	Plg
P54869	0.147022	36.5477	2.35692	0.0232436	0.16922	-3.70028	Hmgcs2	Hmgcs2
Q9WVA4;A0A0A6YXG6;Q9R1Q8	0.146003	27.6678	2.35506	0.0232943	0.16922	-3.70304	Tagln2	Tagln2
Q76MZ3;G3UXQ1;G3UWL2;H3BJ83;H3BK50	0.0768945	31.8881	2.35453	0.0233236	0.16922	-3.70412	Ppp2r1a	Ppp2r1a
P51658	0.188568	30.6952	2.35338	0.0235305	0.170308	-3.70932	Hsd17b2	Hsd17b2
Q9R0M6;A2AFP4	-0.105535	29.0563	-2.35019	0.0235643	0.170308	-3.71299	Rab9a	Rab9a
E9Q9M5;A0A0A6YWX1;J3KMM1;Q3UJD6-2;Q3UJD6;A0A0A6YWN9;A0A0A6YX42;A0A0A6YXT9	-0.0973223	27.3399	-2.34465	0.0238746	0.172218	-3.72428	Usp19	Usp19
Q8WUR0;J3QPY0;A0A0U1RNT4	0.103964	28.0016	2.34498	0.0239784	0.172395	-3.72309	1600014C10Rik	1600014C10Rik
A0A0R4J0K2;K3W4R5;A2AGT5-3;A2AGT5;Z4YL78;A2AGT5-2	0.10255	27.4876	2.34147	0.0240545	0.172395	-3.73076	Ckap5	Ckap5
Q9CWG8;Q9CWG8-2	-0.12299	27.1172	-2.34113	0.0240738	0.172395	-3.73145	Ndufaf7	Ndufaf7
Q9ERK4;E9Q1T9;F6ZEW4;E9QAX7	0.0733813	30.4293	2.34097	0.0240829	0.172395	-3.73178	Cse1l	Cse1l
A2AQY8;Q8BTY1;A2AQY9	-0.076022	31.7768	-2.33754	0.0242784	0.173096	-3.73876	Ccbl1	Ccbl1
A0A140LIT2;O88455;D3Z7G1;D3YXR4;A0A140LI18;Q711T1	-0.117379	28.8182	-2.33704	0.0243073	0.173096	-3.73978	Dhcr7	Dhcr7
Q9JJI8	0.141612	29.7205	2.3372	0.0243193	0.173096	-3.73985	Rpl38	Rpl38
P00375	0.090317	31.0542	2.32736	0.0248673	0.176661	-3.75942	Dhfr	Dhfr
E9Q242;P54822;E9Q3T7;A0A140LHU1;A0A0G2JFI8;E9Q0A0;A0A0G2JFL8	0.0723082	29.7658	2.31946	0.0253332	0.179631	-3.77541	Adsl	Adsl
Q921H9	-0.109562	29.4896	-2.31862	0.0253828	0.179643	-3.77709	Coa7	Coa7
P58252	0.0476095	35.3535	2.31651	0.025509	0.180157	-3.78136	Eef2	Eef2
G3X9J6;E9Q9M1;Q3V1L4	0.171395	26.9369	2.3158	0.0255515	0.180157	-3.7828	Nt5c2	Nt5c2
Q99LE6	0.0893195	28.5543	2.31278	0.0257331	0.181097	-3.78889	Abcf2	Abcf2
E9PXK7;Q9Z210;D6RFQ2	0.108776	27.4947	2.31079	0.0258532	0.181602	-3.7929	Pex11b	Pex11b
Q8BVZ1;Q8BVZ1-2	0.16745	25.982	2.31626	0.0259223	0.181747	-3.76777	Plin5	Plin5
Q8VEH5	-0.139115	26.8435	-2.30731	0.0260644	0.182402	-3.7999	Epm2aip1	Epm2aip1
Q9DCT8;A0A0G2JF37	0.0963118	29.3937	2.30518	0.0261947	0.182721	-3.80419	Crip2	Crip2
Q925I1;Q925I1-2;H3BKI6;H3BK90;V9GWS5;V9GWS6	-0.0677798	31.3403	-2.30336	0.0263063	0.182721	-3.80785	Atad3	Atad3
O35593	0.10583	30.4467	2.30326	0.0263128	0.182721	-3.80806	Psmd14	Psmd14
E9Q421;Q8BXX3;Q8BL63;Q9CXY9	0.114514	26.3874	2.30311	0.0263217	0.182721	-3.80835	Pigk	Pigk
Q60973;A2AFI9;A2AFJ1;F6ZLC6;F6U539	0.0988889	28.6661	2.3026	0.0263536	0.182721	-3.80939	Rbbp7	Rbbp7
Q8BK64	0.139478	30.1031	2.30058	0.0265125	0.183484	-3.81403	Ahsa1	Ahsa1
Q9D7N3;A0A0J9YU02	-0.0812568	28.2953	-2.29679	0.0267133	0.184465	-3.82105	Mrps9	Mrps9
P35505;D3Z2R9	0.0753517	35.3742	2.29616	0.0267526	0.184465	-3.82231	Fah	Fah
P59999;E9PWA7;Q3TX55	-0.0816729	31.2456	-2.29027	0.0271226	0.186673	-3.83411	Arpc4	Arpc4
Q99JB8;B1AW91;A6PWR1;B1AW94;B1AW93;B1AW92;B1AW95;F6W8Y8	-0.0872583	29.658	-2.28185	0.0276593	0.189718	-3.85094	Pacsin3	Pacsin3
O08915;D3YW40	0.0828423	27.4974	2.28174	0.0276662	0.189718	-3.85115	Aip	Aip
Q8C196	-0.0791883	39.4701	-2.28047	0.0277482	0.189827	-3.85369	Cps1	Cps1
Q9CXS4;F6SS03;Q9CXS4-2	0.106975	30.7049	2.27993	0.0277834	0.189827	-3.85478	Cenpv	Cenpv
G3X982;A0A087WQC8	0.181518	34.3615	2.28153	0.0278338	0.189827	-3.85404	Aox3	Aox3
Q05186	0.116942	26.1936	2.27777	0.0279231	0.19009	-3.85909	Rcn1	Rcn1
Q9JIM1-2	-0.121988	28.2262	-2.27528	0.0280848	0.190797	-3.86404	Slc29a1	Slc29a1
Q8CGC7;A0A0A6YWA4;A0A0A6YWH3	0.0450943	33.3609	2.27461	0.0281286	0.190797	-3.86538	Eprs	Eprs
Q9DCY0;D3Z1F5;D3Z4V9	-0.15294	32.3949	-2.27176	0.0283988	0.192093	-3.87235	Keg1	Keg1
O89023	-0.168358	30.3427	-2.27179	0.0284222	0.192093	-3.87267	Tpp1	Tpp1
Q8BGA9	0.219367	27.6345	2.28283	0.0286037	0.192972	-3.80236	Oxa1l	Oxa1l
Q8BKE6	0.118532	26.849	2.26433	0.0288066	0.193663	-3.8858	Cyp20a1	Cyp20a1
Q8K1J6;Q8K1J6-2;A0A0N4SUW4	0.0878994	28.1211	2.2634	0.0288688	0.193663	-3.88765	Trnt1	Trnt1
P62855	0.0983042	30.5051	2.26291	0.028902	0.193663	-3.88863	Rps26	Rps26
Q8K441;Q8K441-2	0.0735637	30.1622	2.26275	0.0289126	0.193663	-3.88895	Abca6	Abca6
E9QMK9;Q8BH86;Q8BH86-2;F7CUW7	0.0614214	30.7501	2.26157	0.0289917	0.193846	-3.89129	9030617O03Rik	9030617O03Rik
P29699	0.118439	30.778	2.25974	0.0291142	0.194319	-3.8949	Ahsg	Ahsg
P47856-2;P47856;Q9Z2Z9;D3YYD9;D3YYE0	0.103496	28.5422	2.2573	0.0292793	0.194732	-3.89974	Gfpt1	Gfpt1
Q9QWG7;Q9QWG7-2;G5E904	0.16466	29.0161	2.25853	0.0292799	0.194732	-3.89855	Sult1b1	Sult1b1
A0A0R4J0G4;Q6VN19	0.110507	26.8058	2.25643	0.0293383	0.194761	-3.90147	Ranbp10	Ranbp10
Q8K021;Q3TSA8;D3YTP4	-0.0756445	28.7441	-2.25569	0.0293881	0.194761	-3.90292	Scamp1	Scamp1
G3UWD3;Q8JZV9	-0.165974	28.4557	-2.25523	0.0294914	0.195101	-3.90489	Bdh2	Bdh2
O35887;G3UWV3;G3V004;G3UWR0;G3UY49;G3UXA8;G3UXA3	-0.107615	30.8088	-2.24816	0.0299037	0.196909	-3.91781	Calu	Calu
P52480-2	0.240467	31.3463	2.25215	0.0299532	0.196909	-3.91463	Pkm	Pkm
Q9JIF7	0.0668025	31.7448	2.246	0.0300525	0.196909	-3.92205	Copb1	Copb1
A0A0R4J1C5;Q91YY4;H3BLF0	-0.161727	26.6202	-2.25209	0.0300561	0.196909	-3.89679	Atpaf2	Atpaf2
B7FAU9;Q8BTM8;B7FAV1;F6XC15;J3JS91;F6Z2C0;Q8BTM8-2;F7AVL7	0.148891	31.5791	2.2469	0.0300757	0.196909	-3.92151	Flna	Flna
A0A0R4J015;J3QML2;B2RX12-3;B2RX12-2;B2RX12	-0.362612	28.4568	-2.25233	0.0300797	0.196909	-3.91628	Abcc3	Abcc3
Q8BMA6;A2AAN2	0.0746527	30.3628	2.24395	0.030195	0.19732	-3.9261	Srp68	Srp68
Q9D110;B2KF83;F6Q785	-0.0828514	29.329	-2.24241	0.0303025	0.197677	-3.92914	Mthfs	Mthfs
P63005;P63005-2;Q5SW16	0.0659773	30.2271	2.24005	0.030467	0.198406	-3.93377	Pafah1b1	Pafah1b1
O88543;F6YCA7;D3Z036	0.077246	29.2434	2.23722	0.0306663	0.199282	-3.93935	Cops3	Cops3
Q9DCU9;E9Q1R2	-0.0999263	32.5894	-2.23663	0.0307079	0.199282	-3.9405	Hoga1	Hoga1
Q8R1S9	-0.205495	28.0274	-2.23507	0.0309438	0.200466	-3.94531	Slc38a4	Slc38a4
E9Q3P4;E9PY14;E9Q776	0.135917	32.0144	2.23345	0.0311299	0.201325	-3.94726	Cenpf	Cenpf
Q9D1I5;A0A0U1RQ27	-0.199808	26.4713	-2.24115	0.0313338	0.202294	-3.90403	Mcee	Mcee
Q8VEJ9;Q8BPY9	0.142313	26.6089	2.23337	0.0315277	0.202565	-3.86799	Vps4a	Vps4a
K3W4L0;B2RRE2;E9QAX2;Q9JMH9-1;Q9JMH9;Q9JMH9-6;Q9JMH9-4;E9Q405;A0A1C7ZN10;Q9JMH9-5;Q9JMH9-7;Q9JMH9-2	-0.0635193	30.5139	-2.22478	0.0315544	0.202565	-3.96374	Myo18a	Myo18a
P26040	0.129837	28.104	2.22438	0.0315832	0.202565	-3.96452	Ezr	Ezr
Q9JHK4;Q9JHK4-2	0.0769237	28.73	2.22427	0.0315918	0.202565	-3.96475	Rabggta	Rabggta
Q80UP8	-0.127795	26.9602	-2.23061	0.0317254	0.203075	-3.89291	Slc20a2	Slc20a2
P47199;A0A0A6YXR4;V9GXY8;D3YUG9;D3Z2X0;D3YWU6;D3Z4Q4;A0A0G2JFU5	0.110912	33.1618	2.21792	0.0320542	0.20483	-3.97715	Cryz	Cryz
E9Q8B5;E9PUM5;E9Q8B6	0.0944548	28.1619	2.21332	0.0323929	0.206642	-3.98612	Gm4788	Gm4788
Q99K30;Q99K30-2;D3YWI5	0.0903519	29.8344	2.20777	0.0328063	0.208658	-3.99693	Eps8l2	Eps8l2
O70252;D3YX62;D3Z4A2;D3YXN4	0.0734816	29.0798	2.20759	0.0328201	0.208658	-3.99729	Hmox2	Hmox2
Q91V76;A0A1L1SSF8;A0A1L1ST86	0.0818547	32.3541	2.20491	0.0330214	0.209582	-4.0025
P49138;A0A087WSN7;Q3UMW7-2;Q3UMW7-3;Q3UMW7;B1AVU1;Q9D2E1;Q922R0	0.117583	26.615	2.2039	0.0330969	0.209707	-4.00445	Mapkapk2	Mapkapk2
Q8R016;E9PY26;E9Q6V3;E9PZH4;E9QA53	0.0842938	29.2535	2.20303	0.033163	0.209753	-4.00615	Blmh	Blmh
P01027;P01027-2;H3BL60;H3BKW9	-0.11708	33.8645	-2.20184	0.0332527	0.209753	-4.00845	C3	C3
D3Z494;G5E895;S4R2G9	0.177897	29.4446	2.20342	0.0332719	0.209753	-4.00712	Akr1b10	Akr1b10
O35604	-0.104633	27.1126	-2.20073	0.0333371	0.209811	-4.01061	Npc1	Npc1
D3YZ54;Q9QXE0;E9PWM4;D6RDE9;E9Q0K0;E9Q7H7;E9Q9L4	-0.125258	33.747	-2.19713	0.0336281	0.21127	-4.0178	Hacl1	Hacl1
Q8R1B4;M0QWV3	0.0732979	31.3976	2.19622	0.0336815	0.21127	-4.01936	Eif3c	Eif3c
Q6P4T2	0.0543268	30.1206	2.19484	0.0337873	0.21158	-4.02203	Snrnp200	Snrnp200
Q8N7N5;Q8N7N5-2;A0A0A6YWY2;A0A0A6YX55	0.0711088	28.3893	2.1938	0.0338668	0.211644	-4.02403	Dcaf8	Dcaf8
Q9CXW4;E9PYL9;A2BH06	0.0756538	32.5476	2.19295	0.0339326	0.211644	-4.02569	Rpl11;Gm10036	Rpl11
Q9D0S9	-0.099491	29.6746	-2.19235	0.033979	0.211644	-4.02685	Hint2	Hint2
A0A1B0GT26;O55003	-0.177034	27.9948	-2.19283	0.0340232	0.211644	-4.0269	Bnip3	Bnip3
Q8BTN3;P54797;Q99K56;D3Z2V8	0.108605	26.8757	2.19228	0.0341251	0.211926	-4.02664	Tango2	Tango2
Q8CIE6;F8WHL2;F6XJN3;D6RH55	0.0515884	32.789	2.18797	0.0343184	0.212774	-4.03531	Copa	Copa
Q9Z1R2;Q3UF95;G3UYQ2;A0A1B0GX81;G3UZT6;G3UYZ0;G3UXT8;G3V013;S4R224;S4R183	0.0987326	27.3994	2.18653	0.0344309	0.21312	-4.03809	Bag6	Bag6
P42669	-0.0657134	31.5437	-2.18466	0.0345774	0.213673	-4.0417	Pura	Pura
Q8BM55;D3Z6S1;Q8BM55-2	0.110343	28.3684	2.18248	0.0347486	0.214378	-4.0459	Tmem214	Tmem214
Q9DBK7;H3BJA7;K7N787;H3BKY9	0.162304	26.265	2.18628	0.0348977	0.214945	-4.02187	Uba7	Uba7
Q9WVL0	0.081644	33.981	2.17953	0.034982	0.215107	-4.05159	Gstz1	Gstz1
Q924T2	-0.0849683	27.7003	-2.17867	0.0350502	0.215107	-4.05325	Mrps2	Mrps2
Q8BJF9	0.226681	26.4745	2.24077	0.035096	0.215107	-3.79215	Chmp2b	Chmp2b
Q5SUD5;Q5SUC9	-0.117301	28.2908	-2.17519	0.0353274	0.215956	-4.05994	Sco1	Sco1
Q7TQK5;E9QAD4	-0.0931113	27.7046	-2.17451	0.035382	0.215956	-4.06126	Ccdc93	Ccdc93
Q5SXR6;Q68FD5;F6Z1R4	0.0596673	34.2362	2.17393	0.035428	0.215956	-4.06236	Cltc	Cltc
Q61578	-0.0801081	30.4511	-2.17347	0.0354649	0.215956	-4.06324	Fdxr	Fdxr
Q9DCR2	0.107797	27.5019	2.17258	0.0355363	0.21604	-4.06495	Ap3s1	Ap3s1
Q6GQS1;F6X0P2;F7BBH5	-0.107309	28.3103	-2.16889	0.035834	0.217448	-4.07204	Slc25a23	Slc25a23
Q8CIH9	-0.0881287	28.1204	-2.16828	0.0358838	0.217448	-4.07322	Ppat	Ppat
Q8VCU1;Q8VCU1-2	0.130832	31.9388	2.166	0.0361298	0.21837	-4.07826	Ces3b	Ces3b
Q69ZS7;Q69ZS7-2;J3KMK0;A0A1W2P833;Q69ZS7-3;A0A1W2P6V8	-0.0839484	27.2111	-2.16432	0.0362056	0.21837	-4.0808	Hbs1l	Hbs1l
Q6P5F9;F6YA11;A2AKT6	0.0941343	28.2301	2.16426	0.0362107	0.21837	-4.08092	Xpo1	Xpo1
Q91Z83;B8JJH1	1.90455	24.189	2.20952	0.0364189	0.219273	-3.93948	Myh7	Myh7
O88958;D3Z0R5	0.11242	27.6696	2.16026	0.0365384	0.219581	-4.08856	Gnpda1	Gnpda1
A0A0A6YY53;F6TQW2;P01864;P01863;P01865	0.475006	26.9847	2.18639	0.0365871	0.219581	-4.01134	Ighg2c	Ighg2c
Q9Z2G9;Q3U816;Q9Z2G9-2	-0.195375	27.6104	-2.16469	0.0367377	0.220133	-4.07479	Htatip2	Htatip2
O35129;F6QPR1;F6Q8V7	-0.0751948	33.9836	-2.15618	0.0368762	0.2206	-4.09637	Phb2	Phb2
P40336;P40336-2;A0A1W2P7Z9;A0A1W2P7R7	0.0738157	29.9241	2.15549	0.0369333	0.2206	-4.09768	Vps26a	Vps26a
A0A0R4J018;O55060;D3Z380;D3Z217;D3YWK6;D6RIK3	0.0705627	30.9662	2.15358	0.0370923	0.221088	-4.10132	Tpmt	Tpmt
Q9WUB3;E9PUM3	1.34194	24.0598	2.16388	0.0371328	0.221088	-4.07828	Pygm	Pygm
F6TBV1;F6WHL0;A2ADH1;Q9CQY5-2;Q9CQY5-3;Q9CQY5;Q99J74;Q8BTV1	0.0653308	28.7382	2.15202	0.0372227	0.221271	-4.1043	Magt1	Magt1
Q3V3R4	0.0894543	29.5155	2.15062	0.0373405	0.221621	-4.10698	Itga1	Itga1
Q9CQV4;Q9CQV4-2	0.161149	25.9319	2.1883	0.0375549	0.222541	-3.89412	Fam134c	Fam134c
B1AUN2;B1AUN3;Q3UKV0	0.0836627	27.9757	2.14701	0.0376447	0.222721	-4.11385	Eif2b3	Eif2b3
Q99KP3	-0.146152	29.0851	-2.14685	0.0377287	0.222867	-4.1149	Cryl1	Cryl1
A0A0R4J256;P28076	0.152344	26.7137	2.15416	0.0378512	0.223105	-4.08251	Psmb9	Psmb9
O88533;Q5SUV9	-0.101415	31.3841	-2.1438	0.0379171	0.223105	-4.11996	Ddc	Ddc
G5E870;A0A087WNZ7;A0A0B4J1N9;A0A087WRV6;Q3TP48;A0A087WS65;A0A087WSG4	0.118643	27.2445	2.14325	0.0379637	0.223105	-4.121	Trip12	Trip12
Q8BP40;Q8BP40-2	-0.0686687	30.0523	-2.14274	0.0380069	0.223105	-4.12196	Acp6	Acp6
Q8BXZ1	-0.134046	26.4756	-2.14785	0.0382051	0.223733	-4.05453	Tmx3	Tmx3
Q3TML0;Q922R8	0.0897344	33.1228	2.14009	0.0382333	0.223733	-4.12699	Pdia6	Pdia6
P47791-2;P47791	-0.0621206	30.995	-2.13627	0.0385626	0.225309	-4.13425	Gsr	Gsr
Q9CPV4;E9Q197;Q9CPV4-2;Q9CPV4-3;F6ZTG3;F7BB55;E9Q055;E9Q2R6	-0.0572146	31.9452	-2.1347	0.0386977	0.225507	-4.13721	Glod4	Glod4
A0A0G2JGQ4;P54729	0.0863785	27.7774	2.13448	0.0387167	0.225507	-4.13763	Nub1	Nub1
Q9DC63-3;Q9DC63-2;Q9DC63;A2BHN6	-0.116659	27.2168	-2.13282	0.038861	0.225996	-4.14077	Fbxo3	Fbxo3
E0CXN5;P13707	0.0883411	34.6523	2.12986	0.0391195	0.227053	-4.14638	Gpd1	Gpd1
Q9JHE7;D3YZR1;D3Z6S3;D3YYU6;Q9JHE7-2	-0.125348	25.4758	-2.15429	0.0391637	0.227053	-4.03372	Tssc4	Tssc4
Q61191;B1AUX2;F6SJS2;F6T088;G5E837	0.0808922	28.0201	2.12827	0.0392587	0.227252	-4.14939	Hcfc1	Hcfc1
Q8K0C9	-0.166047	26.111	-2.15737	0.0394674	0.228108	-3.8971	Gmds	Gmds
E9QPI5;Q6A026;A0A0J9YV33	0.125602	25.8678	2.123	0.0397232	0.229233	-4.15933	Pds5a	Pds5a
Q6PD03;A0A0A6YVV9	0.0835072	27.767	2.12097	0.0399039	0.229771	-4.16317	Ppp2r5a	Ppp2r5a
Q80ZP8;Q3TMX5;Q9CXI5;F6USD5;F6T4L3;F7C1S6	0.108602	29.6976	2.12058	0.0399388	0.229771	-4.16391	Manf	Manf
P05977;P05977-2;E0CZ30;E9PWG4;A0A087WRZ7	0.342784	28.8343	2.12439	0.0401144	0.230169	-4.1617	Myl1	Myl1
P70694;D3Z3P8;E0CYR9;G3XA14;Q3UXL1	0.0719807	36.5465	2.11842	0.0401308	0.230169	-4.16796	Akr1c6	Akr1c6
Q9CXE7;E9PXY3;D3Z615;Q8C5H9;Q3V440;E9Q2J2	0.139434	28.2799	2.11741	0.040222	0.23034	-4.16987	Tmed5	Tmed5
Q9CR98;A0A0N4SWI4;A0A140T8T1	0.132253	26.4079	2.12817	0.0402838	0.230342	-4.10925	Fam136a	Fam136a
Q99M31;Q99M31-2	0.117002	27.0099	2.1149	0.0405974	0.231782	-4.16224	Hspa14	Hspa14
Q8C166;B7ZCP4;E9Q806;B7ZCP6;A3KGK7;B7ZCP7;B7ZCP5;V9GWY2;V9GX86;B7ZCP8;F6R587;V9GXM6	0.0838619	28.4217	2.11196	0.0407123	0.232	-4.18011	Cpne1	Cpne1
P47962;D3YYV8	0.0875562	32.9365	2.11145	0.0407592	0.232	-4.18108	Rpl5	Rpl5
Q3U7U3;Q3UGI9;Q3UD93;D6RJ76;F8WIP1	0.133521	26.2049	2.1315	0.0408831	0.232181	-4.06868	Fbxo7	Fbxo7
Q9D820;Q9D820-2;A0A0A0MQH9	0.112644	26.6405	2.10923	0.0409605	0.232181	-4.18524	Prorsd1	Prorsd1
Q8R3F5	-0.0893936	27.2532	-2.10899	0.0409826	0.232181	-4.18569	Mcat	Mcat
Q3V384;F6VT60;E9Q4K2;F6RBS7	-0.0924903	26.3206	-2.11176	0.0410387	0.232181	-4.14791	Lace1	Lace1
P62301;Q921R2;A0A0U1RQ71	0.0878586	31.5552	2.10582	0.0412719	0.232577	-4.19163	Rps13	Rps13
G3X9G2;Q9JM52;Q9JM52-3;Q5SXG1;Q5SXG3;Q9JM52-2;F7AMS7;B7ZNR9;B2RUE8;A0A0A6YWR8;F8VPL5;E0CZF8;A0A0A6YWM8;E0CZD7;E9PVG7;A0A0A6YW53;E0CXD6;E0CY98;E9PUL9;B9EKN8;B2RQ80;P83510-2;P83510;J3QM71;A0A0A6YVZ8;E0CYV5;P97820;J3QP32	0.257011	27.0827	2.13435	0.0413275	0.232577	-3.94165	Mink1	Mink1
E9Q640;Q6NZN0-5;Q6NZN0-3;Q6NZN0-4;Q6NZN0-2;Q6NZN0;E9PUF4;E9PYZ7;A0A0R4J214	0.0976245	26.0874	2.11031	0.0413367	0.232577	-4.16805	Rbm26	Rbm26
Q9ER73;A2A414	0.123279	24.9324	2.12072	0.0413709	0.232577	-4.05794	Elp4	Elp4
P70404	0.0903452	30.458	2.10422	0.0414187	0.232577	-4.19462	Idh3g	Idh3g
Q8BNI4;Q3U957;Q8BNI4-2;J3QMQ7;J3QMF4;A0A1W2P7B5;Q9D8K3-2;Q9D8K3	-0.114819	28.9231	-2.10059	0.0417543	0.234111	-4.20143	Derl2	Derl2
Q9DCS9;D3YUK4	0.0801017	31.0127	2.09923	0.0418807	0.234469	-4.20397	Ndufb10	Ndufb10
P63330	0.0720784	29.7947	2.09557	0.0422211	0.235558	-4.2108	Ppp2ca	Ppp2ca
A0A0R4J0U8;A2RSY6;A2RSY6-2;A0A087WQ23;A2RSY6-3	0.158051	24.915	2.10396	0.0422812	0.235558	-4.11642	Trmt1l	Trmt1l
Q91WT9;Q91WT9-2;D3YUF2;D3YYN0;D3Z4K2	0.0697016	33.6678	2.09481	0.0422921	0.235558	-4.21221	Cbs	Cbs
Q8R1S0;D3YW66;D6RG57;F6ZE40	0.117172	28.4794	2.09445	0.0423263	0.235558	-4.2129	Coq6	Coq6
A0A075B5P4;A0A0A6YWR2;P01868;P01869	0.212419	28.0577	2.09264	0.0426935	0.237023	-4.21801	Ighg1	Ighg1
O08705;A0A1W2P719;O35940	-0.103358	30.7703	-2.0898	0.0427637	0.237023	-4.22155	Slc10a1	Slc10a1
Q6GQT9	-0.0510257	30.876	-2.08947	0.0427956	0.237023	-4.22218	Nomo1	Nomo1
Q8BG32;G3UYH2;G3UWW7;G3UXL5;G3UYI4;G3UYL3;G3UYL8;G3UX15;G3UX67;G3UWV7;G3UZ28;G3UZ33	0.0638691	31.5922	2.08897	0.0428423	0.237023	-4.2231	Psmd11	Psmd11
P17879;Q61696	-0.181852	29.945	-2.08796	0.0431358	0.238295	-4.22669	Hspa1b;Hspa1a	Hspa1b
Q61937;Q5SQB0;Q9DAY9;Q5SQB5	-0.0596506	32.4969	-2.085	0.04322	0.238409	-4.23049	Npm1	Npm1
Q9CYN2;A0A140LHG8;A0A140LJ01;A0A140LHR3;A0A140LJG6;A0A140LIK0;A0A140LHW5	0.105664	30.5589	2.08349	0.0433643	0.238716	-4.2333	Spcs2	Spcs2
Q9D8U8	-0.0610123	30.5729	-2.08309	0.0434029	0.238716	-4.23404	Snx5	Snx5
Q8R4N0	-0.0812731	30.7896	-2.08221	0.0434872	0.23883	-4.23568	Clybl	Clybl
Q99LC9	0.104504	28.5061	2.08068	0.0436343	0.238881	-4.23852	Pex6	Pex6
P55292;P55292-2;F6RM34	-0.114189	27.6493	-2.08018	0.0436826	0.238881	-4.23945	Dsc2	Dsc2
F7C846;D3Z3F4;P47802;D3YVW0;G3XA75;G3UYJ5;G3UXX9;G3UXB5	-0.0720518	29.3971	-2.08003	0.0436973	0.238881	-4.23973	Mtx1	Mtx1
D3YXF5	0.205321	26.0386	2.08033	0.0437513	0.238881	-4.23988	C7	C7
Q99J45;D3YUV1;A0A0J9YUQ4	0.098325	24.6367	2.08941	0.0438464	0.239052	-4.19183	Nrbp1	Nrbp1
E9Q9B0;O35071;Q3V3Y9	0.113131	26.3346	2.0866	0.0441152	0.240169	-4.20963	Kif1c	Kif1c
Q6ZQ38;D3YWC5	0.060885	31.0932	2.07379	0.0443022	0.240837	-4.25129	Cand1	Cand1
A2ARD6;Q9CXF0;Q6NSV5;A2ARD7	0.0714096	32.2167	2.06937	0.0447348	0.242669	-4.25946	Kynu	Kynu
Q3TCH7;E9PXT5	0.0568524	28.7838	2.06847	0.0448237	0.242669	-4.26113	Cul4a	Cul4a
Q91XD6	0.0790118	27.5713	2.06837	0.0448333	0.242669	-4.26131	Vps36	Vps36
P58044;G3XA48;H3BLF8;H3BLP1;H3BKD7	-0.170658	28.4953	-2.06783	0.0450146	0.243299	-4.26334	Idi1	Idi1
Q8BGX2	-0.102688	27.148	-2.06429	0.0452366	0.244148	-4.26883
Q920E5;A0A0G2JE82	-0.237731	31.1258	-2.06723	0.0453817	0.244579	-4.26693	Fdps	Fdps
E9Q6R7;A0A1W2P7C0;Q61636;A0A1W2P8G5;A0A1W2P8A5;A0A1W2P6L4	-0.0515063	29.7537	-2.06171	0.0454945	0.244835	-4.2736	Utrn	Utrn
Q569Z6;Q8BZN7;F6YSQ2;F7AB07;F6YH92	-0.0673472	30.9805	-2.06091	0.0455737	0.24491	-4.27506	Thrap3	Thrap3
P70274;E0CZC5;E0CZ76;E0CX80	0.230745	25.3574	2.07778	0.045754	0.244924	-4.15804	Sepp1	Sepp1
P27659;A0A087WQK0;A0A087WNS0	0.0559677	33.9423	2.05835	0.0458304	0.244924	-4.27978	Rpl3	Rpl3
Q9CPP6;D3YTQ8	-0.0941377	29.992	-2.05791	0.045875	0.244924	-4.28059	Ndufa5	Ndufa5
Q8K0L9-2;Q8K0L9;E0CYH3;E0CXT9;E0CXK1;E0CYJ9;Q52KG4	-0.0782321	28.254	-2.05766	0.0459002	0.244924	-4.28105	Zbtb20	Zbtb20
Q8VCR2-2;Q8VCR2;A8Y5N4	-0.153691	33.0567	-2.05907	0.0459028	0.244924	-4.2796	Hsd17b13	Hsd17b13
L7N466;Q8R1G5;A0A087WPE2	-0.0960602	27.4872	-2.05697	0.0461256	0.245472	-4.28237	Mthfsl	Mthfsl
Q04857	0.224743	29.4899	2.05888	0.0461364	0.245472	-4.28163	Col6a1	Col6a1
F6RJV6;Q9JJK2	0.122862	26.6143	2.06299	0.0462292	0.245617	-4.20682	Lancl2	Lancl2
A0A140LHA2;Q9WVA3;A0A140LIM5;A0A140LJ21;A0A140LI47	0.071715	29.108	2.05306	0.0463646	0.245798	-4.2895	Bub3	Bub3
P60334	0.345589	29.3058	2.05993	0.0463942	0.245798	-4.23699	Cdo1	Cdo1
P83917;Q7TPM0;Q9CYJ8	0.102294	27.3696	2.05188	0.0464846	0.245929	-4.29167	Cbx1	Cbx1
Q9CPQ3	-0.129565	27.1305	-2.05194	0.0468001	0.24725	-4.25654	Tomm22	Tomm22
Q60991	0.519952	30.7335	2.0549	0.0469015	0.247416	-4.29169	Cyp7b1	Cyp7b1
P26516	0.062278	31.3716	2.04719	0.0469634	0.247416	-4.30026	Psmd7	Psmd7
Q5D073;D6REH1;P42925	0.121919	29.9792	2.04472	0.0472391	0.248519	-4.30494	Pxmp2	Pxmp2
Q9CPT3	0.0941667	26.7075	2.04058	0.0476469	0.250158	-4.31236	Nanp	Nanp
Q99LC8;D3Z151;D3YZ05	0.0992844	27.0787	2.04022	0.0476842	0.250158	-4.31302	Eif2b1	Eif2b1
Q8BIG7;H3BJ37	-0.166089	25.5451	-2.0479	0.0477619	0.250216	-4.29069	Comtd1	Comtd1
Q9CY64;A2ASB1;A2ASB8;A2ASB7	0.0956822	29.6957	2.03806	0.0479095	0.250639	-4.31696	Blvra	Blvra
Q99KR3	-0.0984293	32.379	-2.03721	0.0479981	0.250753	-4.31851	Lactb2	Lactb2
Q571F8;F6WPK7;F6SJZ7;D6RI88;E0CYF7;E0CXA4	-0.121655	32.4599	-2.03657	0.0481252	0.250774	-4.32012	Gls2	Gls2
G3X9S2;A0A0R4J1Q7;P06802-2;P06802;E9QQ26	-0.0958766	28.4813	-2.03514	0.048215	0.250774	-4.32229	Enpp1	Enpp1
Q9D051	-0.0950096	32.9914	-2.03457	0.0482751	0.250774	-4.32333	Pdhb	Pdhb
Q8R1V4;Q5SVW9	0.10606	29.2192	2.03416	0.0483181	0.250774	-4.32407	Tmed4	Tmed4
E9Q5W5;A0A140LJ04;Q5SSH7-2;Q5SSH7	-0.096955	27.4786	-2.03399	0.0483364	0.250774	-4.32439	Zzef1	Zzef1
Q8C5L3-2;Q8C5L3;E9Q8D5;E9Q027;Q8C5L3-3;A0A1W2P771;H7BWX6	0.0868043	26.1207	2.04226	0.0485507	0.251515	-4.24625	Cnot2	Cnot2
Q8BGD9	-0.109997	30.5425	-2.03085	0.0486676	0.251515	-4.3301	Eif4b	Eif4b
Q8K4H1;Q8K4H1-2;B1AQL0	-0.148578	29.2566	-2.03121	0.0487302	0.251515	-4.33017	Afmid	Afmid
A0A0R4J078;Q8VCH8;A0A087WSK5	0.0696268	28.4243	2.02931	0.0488308	0.251515	-4.3329	Ubxn4	Ubxn4
Q8K0P3;A0A1D5RMA2	0.111203	25.3719	2.04358	0.0488588	0.251515	-4.22859	Tldc1	Tldc1
P61804	-0.12241	29.0285	-2.02883	0.0488815	0.251515	-4.33377	Dad1	Dad1
O70303	0.13054	26.9099	2.04263	0.0489583	0.251565	-4.24407	Cideb	Cideb
Q9ET54-3;Q9ET54-4;Q9ET54-6;Q9ET54-5;Q9ET54-2;Q9ET54;D3Z1J5;A0A1W2P7G1;Q5DTJ9	0.0842552	29.4752	2.02578	0.0492072	0.252264	-4.33932	Palld	Palld
Q64433	-0.0802956	32.3427	-2.02557	0.0492289	0.252264	-4.33969	Hspe1	Hspe1
E9Q5K4;A0A1D5RLI1	-0.112219	31.2332	-2.024	0.0493979	0.252785	-4.34256	Cyp2c44	Cyp2c44
P16858;A0A0A0MQF6;A0A1D5RLD8;S4R257;S4R1N5;S4R1W8;V9GXA7;V9GX06;A0A0R4J0X7;S4R2G5;Q64467;V9GXK0	0.0819821	36.5112	2.02167	0.0496479	0.253486	-4.34678	Gapdh	Gapdh
Q07076	-0.0637144	31.0896	-2.02098	0.0497226	0.253486	-4.34803	Anxa7	Anxa7
Q64674	0.0832629	30.0486	2.02084	0.0497376	0.253486	-4.34828	Srm	Srm
Q01149;E0CXI2	0.441396	28.1302	2.02417	0.0500036	0.254335	-4.34659	Col1a2	Col1a2
D3Z5I1;Q3UPF5;Q3UPF5-2;G3X9X5	0.0802441	28.7395	2.01804	0.0500399	0.254335	-4.35335	Zc3hav1	Zc3hav1
B2RRF0;A0A1W2P7Y1;P35822;A0A1W2P706	0.142016	25.9153	2.03109	0.0504232	0.255764	-4.2798	Ptprk	Ptprk
P27048;P63163;A0A0G2JGN4	0.158148	28.6381	2.01467	0.050519	0.255764	-4.36021	Snrpb;Snrpn	Snrpb
Q3UKN6;P81117;S4R2R9	0.316437	25.1964	2.04669	0.0505256	0.255764	-4.0757	Nucb2	Nucb2
F8WHU5;Q4VA53;Q4VA53-3;Q4VA53-2	0.08354	27.6866	2.01197	0.0507023	0.256002	-4.36433	Pds5b	Pds5b
Q3UXD9;Q99MZ7;D6RHN4;D6RIP0	0.0894171	32.4199	2.01188	0.0507128	0.256002	-4.3645	Pecr	Pecr
P47941	-0.0616625	28.4644	-2.01129	0.0507773	0.256002	-4.36556	Crkl	Crkl
Q9JM62;D3Z6V2	0.127658	30.5478	2.00997	0.0510006	0.256769	-4.36847	Reep6	Reep6
Q8K2C8	-0.107311	27.9365	-2.00846	0.0510893	0.256769	-4.37067	Agpat6	Agpat6
F8WIE1;Q91W89;E9PZ88;E9PYM7;E0CYW2;F6TFL1;F6U7S0	0.0923508	27.4482	2.00804	0.0511348	0.256769	-4.37141	Man2c1	Man2c1
A0A0J9YU79;P97328;A0A0J9YUK6	0.110853	34.1993	2.00706	0.0512437	0.256831	-4.37319	Khk	Khk
Q9R062;K3W4S6;V9GX26	0.15024	27.3028	2.01463	0.0513011	0.256831	-4.32595	Gyg1;Gyg	Gyg1
O55234	-0.0575007	31.4513	-2.00608	0.0513525	0.256831	-4.37496	Psmb5	Psmb5
Q6P5E4;G3UYG7;G3UZU8;G3UY73;E9Q4X2	0.0749361	31.4652	2.00343	0.0516465	0.257957	-4.37972	Uggt1	Uggt1
Q8C0L9;B0R058;Q8C0L9-2;A2AMD6;Q8C0L9-3;A2AMD7;D6RHS8;D6RGT7;D6RHB5	0.141577	26.4307	2.01032	0.0519839	0.259298	-4.30802	Gpcpd1	Gpcpd1
Q64310;E0CXD9;F7CH13	0.0729352	30.113	1.99776	0.0522824	0.260284	-4.38992	Surf4	Surf4
P35564	0.071007	32.7371	1.99742	0.0523204	0.260284	-4.39052	Canx	Canx
F8VPX1;E9PXY8;Q6A4J8;Q6A4J8-2;Q6A4J8-3;G3UWR8	0.0891137	27.6663	1.99514	0.0525789	0.260984	-4.39463	Usp7	Usp7
Q91XE4	0.0695826	32.3631	1.99495	0.0526004	0.260984	-4.39497	Acy3	Acy3
Q9DCH6;A0A140LIM2;A0A140LJF3;A0A140LI56	0.102408	25.4823	1.99184	0.0531163	0.263196	-4.39847	Zfand6	Zfand6
G3UYV7;P62858;J3QNN8	0.112581	30.6958	1.98965	0.0532115	0.26332	-4.40451	Rps28	Rps28
Q921W4;D3YZD6;Q921W4-2;D3Z6I4;D3YU21;F7BGV1	0.086071	27.3465	1.98893	0.0532861	0.263341	-4.40575	Cryzl1	Cryzl1
Q8VHG0;D3YUF0;D3Z2C5	-0.182762	27.2114	-1.98825	0.0536351	0.264717	-4.40743	Fmo4	Fmo4
Q9DB60;B1AS14	-0.178196	25.8532	-2.01427	0.0537599	0.264985	-4.22665	Fam213b	Fam213b
E9Q9C7;E9Q9C1;E9Q9C0;E9Q9C2;E9QK41;Q8K4G5-2;Q8K4G5;E9Q9C4;Q8K4G5-4;E9Q9Q7;E9Q9D1;E9Q9D2;E9Q030;Q8K4G5-3	-0.127502	27.1384	-1.98407	0.0538449	0.265055	-4.41443	Ablim1	Ablim1
Q80XK6;Q80XK6-5;Q80XK6-4	-0.0800633	26.4429	-1.98701	0.0540206	0.265572	-4.39389	Atg2b	Atg2b
A2A7A7;Q8CFX1;A2A7A8	0.074463	31.7787	1.98131	0.0541641	0.265929	-4.41935	H6pd	H6pd
A0A1L1STE4;Q9Z1X4-3;Q9Z1X4-2;Q9Z1X4;Q45VK5;A0A1L1SQR7;A0A1L1ST48;A0A1L1SSU8;A0A1L1SU19;A0A1L1SR62;A0A1L1SQ69	0.0761533	28.3685	1.97946	0.0543798	0.266314	-4.42265	Ilf3	Ilf3
A2AQD6;A2AQD5;Q922B9;Q922B9-3;Q922B9-2	0.0814832	26.4839	1.97942	0.0543845	0.266314	-4.42272	Ssfa2	Ssfa2
P97372;G3X9V0;E0CZ90	-0.112874	30.8414	-1.97827	0.0545327	0.266598	-4.42486	Psme2	Psme2
P97494	-0.0736902	33.3438	-1.97771	0.0545847	0.266598	-4.42578	Gclc	Gclc
Q61133;A0A1W2P7J9;A0A1W2P6L1	-0.202556	29.9448	-1.97969	0.0546947	0.266788	-4.42429	Gstt2	Gstt2
O88544;F6QTS1;D3YV99;D3Z1R9	0.0766639	29.8792	1.97402	0.055017	0.268011	-4.43233	Cops4	Cops4
P30416;F6S2D5;F7CAT1	0.0697876	32.165	1.97286	0.0551535	0.268091	-4.43439	Fkbp4	Fkbp4
Q8VCT4	-0.112377	35.5552	-1.97272	0.05518	0.268091	-4.4347	Ces1d	Ces1d
E9PYT0;P97393;A0A1W2P6H9	0.0938285	26.9001	1.97207	0.0552478	0.268091	-4.43581	Arhgap5	Arhgap5
P05064;A6ZI44;D3YWI1;A0A0U1RPN8;A0A0U1RPT5;Q9CPQ9;A6ZI46;D3Z510;D3YV98;A6ZI47	0.221394	32.4541	1.97424	0.055442	0.268156	-4.4346	Aldoa;Aldoart1	Aldoa
Q61247;Q5ND35;E9PXE0	0.0788328	28.6821	1.97016	0.0554734	0.268156	-4.4392	Serpinf2	Serpinf2
A6PWC3;A2A9Q2;Q8BHG1;Q3V3G9	0.0721846	28.2643	1.97014	0.0554755	0.268156	-4.43923	Nrd1	Nrd1
P28666	0.140746	30.7249	1.96968	0.055664	0.26865	-4.44083	Mug2	Mug2
Q99N92	-0.0942394	27.2114	-1.96769	0.0557671	0.26865	-4.44358	Mrpl27	Mrpl27
Q99LB4;D3YTL5;P24452;D3YZN3;D3YU77;D3Z014;D3Z4K5	0.168543	27.2283	1.96811	0.0557927	0.26865	-4.44328	Capg	Capg
Q6QD59;B8JJI4;F7C279	0.075753	28.0528	1.9645	0.0561486	0.269617	-4.44924	Bnip1	Bnip1
Q80VP1;Q80VP1-2;D3Z4V3;D3Z550	0.0602919	28.2514	1.96446	0.0561529	0.269617	-4.4493	Epn1	Epn1
G5E814;Q9D8B4	-0.0737179	29.0759	-1.96386	0.0562245	0.269617	-4.45036	Ndufa11	Ndufa11
Q11136;G3UXC5	0.0830094	29.4162	1.96338	0.0562823	0.269617	-4.45121	Pepd	Pepd
P14211	0.0782474	35.3352	1.96211	0.0564351	0.269617	-4.45346	Calr	Calr
A0A0A6YWM5;E9QKE4;Q8BMG7;Q8BMG7-2	0.0915791	26.7325	1.96157	0.0565009	0.269617	-4.45443	Rab3gap2	Rab3gap2
Q9WVJ2;E9Q5I9;F6ZQQ3;E9Q0U1;F6PXS6	0.0735059	30.9971	1.96123	0.056541	0.269617	-4.45501	Psmd13	Psmd13
Q91V55;D3YYM6;D3Z1S8;P97461	0.0486643	32.3322	1.95996	0.056695	0.269617	-4.45727	Rps5	Rps5
Q8K211;A8Y5P1	0.144485	28.5394	1.96076	0.0568569	0.269617	-4.45609	Slc31a1	Slc31a1
Q8R0G9	-0.0744658	26.5342	-1.95858	0.0568622	0.269617	-4.45971	Nup133	Nup133
Q9CQM9;A0A1B0GS58;A0A1B0GT04;A0A1B0GSD3	0.105155	30.4882	1.95853	0.0568682	0.269617	-4.4598	Glrx3	Glrx3
P53986	-0.109291	29.1384	-1.95779	0.0569572	0.269617	-4.4611	Slc16a1	Slc16a1
Q6NZF1;A0A0A6YXN6;A0A0A6YWW2;A0A0A6YXI9	-0.104362	26.3654	-1.95894	0.0569831	0.269617	-4.45785	Zc3h11a	Zc3h11a
Q3UN02;B0V2Q9	0.13431	28.3088	1.9577	0.0569999	0.269617	-4.46143	Lclat1	Lclat1
Q923B6	0.130223	29.237	1.95364	0.0575384	0.271366	-4.46884	Steap4	Steap4
Q8K157;F6XWR4	-0.0566458	32.3115	-1.95243	0.0576106	0.271366	-4.47055	Galm	Galm
Q3TBA3;P21958;F6QHF1	0.126123	27.6855	1.95498	0.0576389	0.271366	-4.45646	Tap1	Tap1
P56213	-0.119595	27.9228	-1.95175	0.0576938	0.271366	-4.47174	Gfer	Gfer
Q9Z1Z0;Q9Z1Z0-2;Q9Z1Z0-4;Q9Z1Z0-3;A0A0J9YUG0	0.062657	31.0839	1.95107	0.0577775	0.271366	-4.47295	Uso1	Uso1
Q3THK3	-0.14063	26.3175	-1.95613	0.0578754	0.271366	-4.43507	Gtf2f1	Gtf2f1
G3UZY2;P97493;G3UX99;A2A439	-0.0921087	27.2752	-1.94976	0.0579385	0.271366	-4.47525	Txn2	Txn2
P52795	-0.108892	25.3501	-1.95394	0.0579496	0.271366	-4.42373	Efnb1	Efnb1
P53810;J3QQ30;J3QPW1;F8WGG5	0.0659572	29.3267	1.9491	0.0580207	0.271366	-4.47643	Pitpna	Pitpna
Q9D3B1	-0.178934	29.0606	-1.95404	0.058188	0.271809	-4.46016	Hacd2	Hacd2
Q3UMR5;Q3UMR5-2	-0.0870686	26.8351	-1.95032	0.0583946	0.272354	-4.47155	Mcu	Mcu
Q9EQG9-2;Q9EQG9;Q9EQG9-3	-0.13302	26.9896	-1.94563	0.0584497	0.272354	-4.48252	Col4a3bp	Col4a3bp
Q9CRD0;A0A0J9YUB6;Q9CRD0-2;A0A0J9YUK7;A0A0J9YTV7;A0A0J9YTV6	0.0464569	30.7193	1.94228	0.0588661	0.273954	-4.4884	Ociad1	Ociad1
A0A0R4J1G5;Q91X78;E9PUH5;E9PZB0	0.127728	26.1695	1.94337	0.059073	0.274368	-4.48125	Erlin1	Erlin1
P80313;A0A0N4SV00;A0A0N4SUI8;A0A0N4SV22	0.0450539	32.0858	1.9404	0.0591014	0.274368	-4.4917	Cct7	Cct7
P26350;A0A087WP98;A0A087WPN6;A0A087WQN2	-0.291081	28.6904	-1.94399	0.0592121	0.274542	-4.48835	Ptma	Ptma
Q922Q1;E0CZH6	0.0748227	33.7667	1.93563	0.0597014	0.276191	-4.50005	Marc2	Marc2
E9Q7K1;Q564G0;Q64520;G3UYV3	-0.0803168	28.283	-1.93552	0.0597151	0.276191	-4.50024	Guk1	Guk1
A0A0R4J135;G3UYY2;G3UWK0;G3UZT2;G3UWX5	0.260827	36.3317	1.93794	0.059971	0.276913	-4.4989	Selenbp2	Selenbp2
Q99K67;F6VMP2	-0.117587	34.1274	-1.93367	0.0600202	0.276913	-4.50384	Aass	Aass
A0A087WQS2;Q9CQC6;A0A087WPF9;A0A087WS48	0.130917	27.3013	1.93254	0.0600926	0.276913	-4.50545	Bzw1	Bzw1
O88342;A0A0J9YU05	-0.0562766	32.5308	-1.93086	0.0603068	0.277559	-4.50839	Wdr1	Wdr1
Q8BK48	-0.0779812	33.1726	-1.92942	0.0604904	0.277582	-4.5109	Ces2e	Ces2e
Q9EPA7;B0QZL2	0.0781415	27.1262	1.92887	0.0605613	0.277582	-4.51187	Nmnat1	Nmnat1
Q9CRB2	-0.104623	25.592	-1.93279	0.0605904	0.277582	-4.4648	Nhp2	Nhp2
E9PYN1;Q8R5M8-4;Q8R5M8-3;Q8R5M8-2;Q8R5M8;Q8R5M8-7;Q8R5M8-6	-0.151034	27.1164	-1.92855	0.0606078	0.277582	-4.51245	Cadm1	Cadm1
Q8BFR5;Q8BFR5-2;A0A0U1RPC4;A0A0U1RNQ6	-0.068595	33.8248	-1.92579	0.0609559	0.278701	-4.51723	Tufm	Tufm
E9Q555;A0A171EBL2;Q3U0U2	0.112266	28.8029	1.92544	0.0610006	0.278701	-4.51784	Rnf213	Rnf213
Q9QYB1	0.0648793	29.9755	1.9233	0.0612765	0.279621	-4.52156	Clic4	Clic4
Q8VDP4	0.0704679	28.5469	1.92089	0.0615884	0.280702	-4.52575	Ccar2	Ccar2
Q61768;E9QAK5;A2ARD4	0.0582076	29.7505	1.91997	0.0617078	0.280905	-4.52735	Kif5b	Kif5b
Q62093	-0.0571541	30.2496	-1.91927	0.0617989	0.280979	-4.52857	Srsf2	Srsf2
E9PV24;E9PV24-2;CON__P02672	0.0863204	33.1685	1.91825	0.0619318	0.281057	-4.53034	Fga	Fga
P97290;A2ATR8	0.0885087	28.1064	1.91799	0.0619658	0.281057	-4.53079	Serping1	Serping1
B7ZMP1;B7ZMP1-2;E9Q1R1	-0.06946	29.0818	-1.91736	0.0620484	0.281091	-4.53189	Xpnpep3	Xpnpep3
Q9CQJ8	-0.0639698	29.7473	-1.91468	0.0623985	0.282242	-4.53653	Ndufb9	Ndufb9
Q8CCM6-2;Q8CCM6-3;Q8CCM6	-0.0766144	28.469	-1.914	0.0624881	0.282242	-4.53771	Timm21	Timm21
P56654	-0.304905	29.1646	-1.9195	0.0625529	0.282242	-4.52753	Cyp2c37	Cyp2c37
P08607;E9PUZ8;F6QLW4	0.149046	27.3994	1.91331	0.0626034	0.282242	-4.53902	C4bpa;C4bp	C4bpa
Q8BHN1;Q8BHN1-3;A2AFJ4;Q8BHN1-2	0.105429	25.7209	1.91125	0.0628501	0.282692	-4.54247	Txlng	Txlng
A0A0N4SVC2;E9QP00;Q6PFR5	0.113226	26.5086	1.91123	0.0628539	0.282692	-4.54252	Tra2a	Tra2a
P23116	0.0421976	32.3022	1.91037	0.0629674	0.282862	-4.54401	Eif3a	Eif3a
P63085;F6VEI7	0.0673014	29.7268	1.9098	0.0630425	0.282862	-4.54499	Mapk1	Mapk1
Q8CJ53-2;Q8CJ53;Q8CJ53-4;Q8CJ53-3	-0.0951421	27.0141	-1.91108	0.0632205	0.282883	-4.53503	Trip10	Trip10
P10711;E9PYD5;P10711-2;B7ZCS4;F6XMY4	0.0679124	28.5364	1.90836	0.0632334	0.282883	-4.54748	Tcea1	Tcea1
E9Q3Q6;Q61490;E9Q4G8;F6QH25;Q5MPX5	0.0647409	29.9444	1.90806	0.0632734	0.282883	-4.548	Alcam	Alcam
Q99N19;B8JK07	-0.0741573	28.0633	-1.90734	0.063369	0.282973	-4.54925	Cyp4f13	Cyp4f13
Q5BL07;Q5BL07-2;F6RUH9;A0A0G2JE39;D3Z5A7	0.0685764	28.735	1.90502	0.063678	0.28381	-4.55325	Pex1	Pex1
A7TU71;A2ALU4;A2ALU4-2;Q1W617-2;Q1W617	-0.155442	30.3287	-1.9063	0.0637077	0.28381	-4.55196	Shroom2	Shroom2
Q6P1F6;Q6ZWR4-3;Q6ZWR4;Q6ZWR4-2;G3UXS9;Q8BG02	0.059621	28.6582	1.90335	0.0639012	0.283905	-4.55613	Ppp2r2a	Ppp2r2a
Q3U2G2;Q61316	0.052617	32.5842	1.90303	0.0639439	0.283905	-4.55668	Hspa4	Hspa4
P63017;Q504P4;D3Z5E2	0.0523356	36.0859	1.90294	0.0639562	0.283905	-4.55684	Hspa8	Hspa8
P32233;F7BQ65	0.0498828	29.2754	1.90185	0.0641018	0.284215	-4.55871	Drg1	Drg1
Q9QUR7;Q3ULQ2	-0.171428	27.4418	-1.90179	0.0642181	0.284395	-4.55931	Pin1	Pin1
Q8VI47	-0.0645469	30.9442	-1.89867	0.0645309	0.285443	-4.5642	Abcc2	Abcc2
A0A0R4J0S3;Q924D0;D3Z792	0.0742648	29.8486	1.89766	0.0646666	0.285706	-4.56593	Rtn4ip1	Rtn4ip1
Q7TT37	0.0740422	27.594	1.89576	0.0649244	0.286271	-4.5692	Ikbkap	Ikbkap
P36552	0.0898843	32.2293	1.89559	0.0649472	0.286271	-4.56949	Cpox	Cpox
Q60823;F8WHG5;D3YXM7;D3Z3N2;D3Z490;D3Z5X2;D3Z0M3;D3YZJ5	0.0724719	27.8283	1.89435	0.065116	0.286679	-4.57162	Akt2	Akt2
D3YVW2;Q8BXA1;F6RUD1	-0.0901198	27.744	-1.89255	0.0653619	0.287424	-4.57472	Golim4	Golim4
P47738;A0A0G2JEU1;A0A0G2JF60;A0A0G2JFQ0;D3YYF3	-0.0735529	36.2592	-1.8903	0.0656689	0.287963	-4.57857	Aldh2	Aldh2
Q921V5	-0.142989	27.0914	-1.90038	0.0657002	0.287963	-4.44508	Mgat2	Mgat2
Q8JZU2;F6VVY4	-0.0886659	31.7731	-1.88947	0.0657839	0.287963	-4.58001	Slc25a1	Slc25a1
Q9Z1F9;H3BLR3;H3BLM2;A2BH29	0.0772208	27.6625	1.88891	0.0658609	0.287963	-4.58097	Uba2	Uba2
Q9CRC0	-0.0918942	28.5138	-1.88885	0.0658684	0.287963	-4.58106	Vkorc1	Vkorc1
Q8BGR9	0.0966425	25.9997	1.8865	0.0661924	0.289043	-4.58509	Ublcp1	Ublcp1
E9Q9C5;P63082;D3Z3B2	-0.1422	27.9405	-1.88886	0.0664484	0.289533	-4.54934	Atp6v0c	Atp6v0c
A0A1B0GR11;Q93092	0.0556041	32.8393	1.88457	0.066459	0.289533	-4.58839	Taldo1	Taldo1
P06801	-0.307585	33.7343	-1.88825	0.0666007	0.289813	-4.58489	Me1	Me1
Q91VI7;A0A1B0GSG5;A0A1B0GRG4;A0A1B0GRY7	0.0501423	32.1375	1.88023	0.067063	0.291046	-4.59582	Rnh1	Rnh1
P62960;A2BGG7;A0A0A0MQD2;Q9Z2C8-2;Q9Z2C8	-0.0684881	30.8434	-1.87998	0.0670971	0.291046	-4.59624	Ybx1	Ybx1
Q9D7P6;D3Z7W0;D3Z0K9	0.0921125	28.0842	1.87984	0.0671167	0.291046	-4.59648	Iscu	Iscu
P62309	0.0600777	28.6763	1.87848	0.0673072	0.291535	-4.5988	Snrpg	Snrpg
Q9CQ22;A0A0A6YX02	-0.0767138	27.7999	-1.87731	0.0674705	0.291671	-4.60079	Lamtor1	Lamtor1
Q8VEK3;G3XA10;A0A087WPX7	0.0436827	33.0668	1.87715	0.0674941	0.291671	-4.60108	Hnrnpu;Gm28062	Hnrnpu
P70168	0.0693319	30.8299	1.87412	0.0679204	0.293175	-4.60624	Kpnb1	Kpnb1
Q78XF5	0.117006	28.6653	1.87332	0.0680334	0.293189	-4.6076	Ostc	Ostc
D3YX15;A0A0R4J110;Q61153;D6RDQ6;D6RCH6;D3YVM7;A0A0R4J1U2	0.284603	26.4386	1.88708	0.0681127	0.293189	-4.43707	Dio1	Dio1
Q6DVA0	0.0818812	25.7809	1.87613	0.0681814	0.293189	-4.57953	Lemd2	Lemd2
P62307	-0.0908843	28.146	-1.87188	0.0682362	0.293189	-4.61004	Snrpf	Snrpf
P46061	0.111336	27.8297	1.8702	0.0684748	0.293466	-4.6129	Rangap1	Rangap1
Q02788;D3Z7D5	0.225678	29.4161	1.8732	0.0685238	0.293466	-4.60973	Col6a2	Col6a2
Q9D819	0.0541117	33.8681	1.86908	0.0686342	0.293466	-4.61481	Ppa1	Ppa1
A2AQN4;Q9QXG4;A2AQN5;F7CU63;D6RHA7	-0.223859	31.604	-1.87224	0.0687018	0.293466	-4.61152	Acss2	Acss2
Q9JM96;A2A6Q2;A2A6Q3	0.0893346	26.5007	1.86833	0.0687411	0.293466	-4.61608	Cdc42ep4	Cdc42ep4
A0A1B0GR84;Q9D938	-0.131168	25.7401	-1.8818	0.0687702	0.293466	-4.5016	Tmem160	Tmem160
Q921W2;D3Z3Y4;P70318;D6RGU1;A0A0U1RPD3;A0A0U1RPB0;A0A0U1RPE1;Q8CII5;G5E8L2;Q80ZW7;A0A0N4SUX1;D3Z4H6;P52912;A0A0N4SVR8;D3YY02;A0A0U1RPL4;A0A0N4SW78;A0A0U1RP00	0.0576604	28.3342	1.86608	0.0690625	0.294379	-4.6199	Tial1	Tial1
Q8BVY0	-0.0866585	27.7459	-1.86513	0.069199	0.294626	-4.62152	Rsl1d1	Rsl1d1
Q8K169;P17717	-0.0955127	33.1413	-1.86326	0.069467	0.295432	-4.62468	Ugt2b5;Ugt2b17	Ugt2b5
Q8K0C4	-0.12302	28.4045	-1.8616	0.0697216	0.296179	-4.62756	Cyp51a1	Cyp51a1
K3W4R2;Q6URW6-2;Q6URW6;Q6URW6-3;A0A140LI60;A0A140LHX1	0.0587514	28.918	1.86058	0.0698528	0.296357	-4.62922	Myh14	Myh14
P10493	0.237846	26.62	1.87751	0.0699215	0.296357	-4.48267	Nid1	Nid1
P70245;A2AC29	-0.0904562	30.4688	-1.85823	0.0701933	0.297173	-4.6332	Ebp	Ebp
Q8BFR6;F7CFT1;D3Z7G5;V9GXT9	0.0978435	26.309	1.85513	0.0706447	0.298747	-4.63844	Zfand1	Zfand1
P61759;Q3TIR6	-0.0977217	26.8473	-1.85191	0.0711153	0.300398	-4.64386	Vbp1	Vbp1
P55096;A0A0G2JDI9;A0A0G2JGA4	0.0599201	34.1772	1.85009	0.0713838	0.301193	-4.64694	Abcd3	Abcd3
Q8K1N1;E9PXB0;E9QAC9;A0A1W2P6P7;A0A1W2P7I1;F7B2N8	0.0772863	27.7829	1.84817	0.0716664	0.301822	-4.65017	Pnpla8	Pnpla8
P56480	-0.0503873	37.0057	-1.84761	0.0717482	0.301822	-4.6511	Atp5b	Atp5b
Q922Y1	0.0683757	28.5408	1.84744	0.0717743	0.301822	-4.6514	Ubxn1	Ubxn1
Q9EQ80;D3Z0G0;E9PWJ6	0.0679571	28.8312	1.84659	0.0718999	0.302012	-4.65283	Nif3l1	Nif3l1
Q78IK2	-0.12135	30.2512	-1.84512	0.0722115	0.302981	-4.65564	Usmg5	Usmg5
P13516;Q99PL7;P13011;Q6T707;Q99PL7-2	-0.434435	31.4594	-1.8475	0.0725595	0.304055	-4.65421	Scd1;Scd3;Scd2	Scd1
P97379;P97379-2;A0A0J9YTQ8;A0A0J9YUY8	0.0660593	30.4845	1.84168	0.0726295	0.304055	-4.66107	G3bp2	G3bp2
Q00898	0.417301	30.1553	1.84394	0.0730667	0.305544	-4.66009	Serpina1e	Serpina1e
Q5SVG5;Q5SVG4;O35643;Q5SWR0	0.0509766	31.4003	1.83689	0.0733487	0.305754	-4.66911	Ap1b1	Ap1b1
O09111	-0.0700667	31.0343	-1.83663	0.0733882	0.305754	-4.66955	Ndufb11	Ndufb11
E9PWQ3;D3YWD1	0.193603	31.0278	1.83915	0.073425	0.305754	-4.66681	Col6a3	Col6a3
Q80UJ7;A0A1D5RLG3	0.0741246	27.4608	1.83626	0.073443	0.305754	-4.67015	Rab3gap1	Rab3gap1
O35445	-0.112684	25.3743	-1.83749	0.0736171	0.306139	-4.63253	Rnf5	Rnf5
Q8VCM3	-0.1003	26.5575	-1.83952	0.0739236	0.306799	-4.63369	Zfyve21	Zfyve21
Q59J78	-0.0694141	28.0192	-1.83298	0.0739394	0.306799	-4.67565	Ndufaf2	Ndufaf2
B8JI96	0.424043	27.5741	1.83509	0.0743006	0.307746	-4.6745	Mup14	Mup14
Q8R3C0;H9KV04	0.112957	25.0056	1.8416	0.0743316	0.307746	-4.60535	Mcmbp	Mcmbp
A0A0R4J0M1;Q8VCN9	0.089143	25.5957	1.84629	0.0744902	0.308063	-4.59165	Tbcc	Tbcc
Q8BY07;A0A0J9YUG5;Q8BGM4;D3Z271;F6RCZ2	-0.0999674	26.2543	-1.82832	0.0746488	0.308379	-4.68342	Wbscr27	Wbscr27
Q91YS7;Q63932;M0QWN2;A0A1W2P7V9	0.0605542	29.2549	1.82633	0.0749545	0.309077	-4.68675	Map2k2	Map2k2
A0A0R4IZY2;Q8CIM7	0.0653572	34.2137	1.82614	0.0749828	0.309077	-4.68706	Cyp2d26	Cyp2d26
Q91V04	-0.142918	26.4101	-1.82719	0.0751828	0.309562	-4.66779	Tram1	Tram1
Q9Z0R4;E9Q3I4;E9Q0N0;Q9Z0R4-2;E9Q3I5;E9Q3I8;E9Q3I9;Q6NZJ5;D3Z6P4;Q6J1S9;F6R6C8;F6ZLP6	0.0718628	28.0493	1.82324	0.0754296	0.310237	-4.6919	Itsn1	Itsn1
Q3UID0;Q6PDG5-2;Q6PDG5;A0A1W2P6N7;Q3UZD0	0.0607622	27.7489	1.82059	0.075838	0.311575	-4.69629	Smarcc2	Smarcc2
A2AN37;P52623;F7CBX2	0.117053	26.8562	1.81854	0.0761564	0.312541	-4.6997	Uck1	Uck1
Q8K4L2;E9Q3Z5;A0A1B0GS91;Q8K4L3;Q8K4L3-3;F6R6A4;D3Z2X9	-0.0733216	28.2716	-1.81765	0.0762958	0.312648	-4.70118	Svil	Svil
Q62376;A0A1B0GRR8;Q62376-2;A0A1B0GR44;A0A1B0GSX5;A0A1B0GR50;A0A1B0GR69;A0A1B0GRV8	-0.0836358	29.8018	-1.81725	0.0763583	0.312648	-4.70185	Snrnp70	Snrnp70
Q9R0P4;D6RI64;A0A0U1RPJ7;D3YVR9;A0A0U1RPI0	-0.101052	27.6825	-1.81658	0.0764616	0.312648	-4.70295	Smap;1110004F10Rik	Smap
Q5SV41;P53808	0.116169	28.8136	1.81615	0.0765512	0.312648	-4.70374	Pctp	Pctp
Q80YD1;M0QWM4	-0.0811356	26.6163	-1.8157	0.0765992	0.312648	-4.70441	Supv3l1	Supv3l1
Q8BK72	-0.0728253	28.7621	-1.81426	0.0768251	0.313229	-4.7068	Mrps27	Mrps27
Q9DBZ5;A0A140LJ59;Q9DBZ5-2;Q3TY56	0.0791755	27.7248	1.81267	0.0770738	0.313902	-4.70943	Eif3k	Eif3k
E9Q3C1	-0.0703846	28.5621	-1.80899	0.0776547	0.315397	-4.71553	C2cd2	C2cd2
Q9DBE8;F6RBY3	0.0605841	27.9451	1.80846	0.0777384	0.315397	-4.7164	Alg2	Alg2
P46467	0.0589793	28.6509	1.80776	0.0778487	0.315397	-4.71756	Vps4b	Vps4b
Q61503	0.107418	27.0182	1.80967	0.077909	0.315397	-4.70532	Nt5e	Nt5e
P10605	-0.139192	30.3153	-1.80782	0.078003	0.315397	-4.71797	Ctsb	Ctsb
Q9JK53	0.282858	26.1921	1.83189	0.0782708	0.315397	-4.54077	Prelp	Prelp
Q8VCH7	-0.0847014	27.3498	-1.8048	0.0783181	0.315397	-4.72244	Rdh10	Rdh10
Q00612;A3KG36;G3UWD6;P97324	-0.297775	28.4871	-1.80836	0.078364	0.315397	-4.71848	G6pdx	G6pdx
Q8BMS4	0.0969461	28.8435	1.80432	0.0783958	0.315397	-4.72324	Coq3	Coq3
A0A0R4J0I9;Q91ZX7;Q3U5J2;D3Z5M3;E9Q202;F6UAC8;A0A0N4SUL9;A0A0N4SVX0	0.0516512	32.5033	1.80358	0.0785132	0.315397	-4.72445	Lrp1	Lrp1
P61961;H7BWZ1;D3YW97	0.153626	28.2052	1.80425	0.0785503	0.315397	-4.7238	Ufm1	Ufm1
P19783	-0.048959	34.1968	-1.8029	0.0786209	0.315397	-4.72557	Cox4i1	Cox4i1
J3QMN4;A0A0U1RPV8;J3QMQ8;A0A0M3HEQ0;Q9JLT4-2;Q9JLT4-4;Q9JLT4;A0A0U1RQA4;D3Z0K8;A0A0M3HEP9;Q9JLT4-3;A0A0U1RPC6;Q9D8I4;A0A0U1RPS1;A0A0U1RPY5	-0.0976734	30.3577	-1.80263	0.078664	0.315397	-4.72601	Txnrd2	Txnrd2
P51175;A0A0A6YX50	-0.0651584	27.1268	-1.80218	0.0787363	0.315397	-4.72676	Ppox	Ppox
A0A075B5P5;P03987-2;P03987	0.219421	27.3672	1.80612	0.0787847	0.315397	-4.71984	Ighg3	Ighg3
Q9Z2A7	-0.162832	27.5509	-1.80238	0.0788173	0.315397	-4.72678	Dgat1	Dgat1
P61211;F8WIB1;E9Q006	0.122086	26.8594	1.81026	0.0789055	0.315397	-4.65453	Arl1	Arl1
Q8BUR4-2;Q8BUR4;A0A1B0GSI1	0.0960144	25.3305	1.80561	0.0789543	0.315397	-4.68512	Dock1	Dock1
Q3UEP4;D3YUP6;D3YWN0	-0.103698	31.879	-1.79956	0.0791873	0.315991	-4.73117	Ugt2b36	Ugt2b36
E9PZ16;B1B0C7	0.0529373	31.3108	1.79631	0.0796806	0.317422	-4.73642	Hspg2	Hspg2
P68254-2;P68254;F6YY69;F6VW30	-0.0530816	30.6796	-1.79543	0.079822	0.317422	-4.73786	Ywhaq	Ywhaq
Q9R0Q7;D3Z7C6	-0.0458851	31.0261	-1.79541	0.0798255	0.317422	-4.73789	Ptges3	Ptges3
Q3THG9;A2A4P3;A2A4P4	0.0625833	29.032	1.79505	0.0798845	0.317422	-4.73849	Aarsd1;Gm27029	Aarsd1
Q5FW60	0.222715	33.3483	1.79713	0.0801	0.317608	-4.73674	Mup20	Mup20
B1AQY9;B1AQZ0;Q8CHH9;Q8CHH9-2;B7ZC46;E0CYM4	0.118983	26.8959	1.79371	0.0801005	0.317608	-4.74068	Sept8	Sept8
Q9D2V7;G3X9L5;E9PYU1	-0.0554144	29.228	-1.79136	0.0804833	0.318499	-4.74454	Coro7	Coro7
E9Q179;Q8C5Q4;D3YUN1;D3YV30	-0.0529829	28.1763	-1.79052	0.0806208	0.318499	-4.74593	Grsf1	Grsf1
P24527	0.0490241	32.2769	1.7898	0.0807372	0.318499	-4.74709	Lta4h	Lta4h
Q8R4H7;Q8R4H7-2	-0.0648856	28.2398	-1.7898	0.0807377	0.318499	-4.7471	Nags	Nags
Q9D031;A2AUR7;Q01730;E0CXG5;B1AYQ0;A0A0A6YWZ2	0.108167	27.738	1.78961	0.0807681	0.318499	-4.7474	Rsu1	Rsu1
Q61102	-0.0440048	30.4263	-1.78861	0.0809322	0.318499	-4.74905	Abcb7	Abcb7
Q9DAR7;Q3TBW9;D6RFQ0	0.0592786	28.7494	1.78845	0.0809588	0.318499	-4.74931	Dcps	Dcps
Q99JY4;E9Q8R5;E9Q7A5;E9PXM1	-0.0879741	28.4722	-1.78817	0.0810044	0.318499	-4.74977	Trabd	Trabd
E9QPX1;P39061-1;P39061;P39061-2;D3Z5C2	0.0715678	29.3342	1.78741	0.0811287	0.318653	-4.75101	Col18a1	Col18a1
Q9R1Z8	-0.113499	27.5374	-1.78657	0.0812673	0.3188	-4.75239	Sorbs3	Sorbs3
Q9DBM2	-0.138602	34.6787	-1.78725	0.081336	0.3188	-4.75179	Ehhadh	Ehhadh
A0A1L1SSA8;Q91XE8	-0.0812911	32.1557	-1.78541	0.081458	0.318945	-4.75429	Tmem205	Tmem205
E9Q855;Q3UXS0;O35609	0.115082	28.6349	1.78338	0.081809	0.319985	-4.75765	Scamp3	Scamp3
Q60631;B1AT92;Q60631-2;B1AT95	0.0600326	28.416	1.78131	0.0821347	0.320924	-4.76098	Grb2	Grb2
H3BK73;Q8R1J9-2;Q8R1J9	-0.169723	25.0437	-1.79176	0.0827014	0.322581	-4.66663	Tor2a	Tor2a
Q02819;A0A1C7CYU3;A0A1B0GR41;A0A1B0GR92;A0A1B0GS16;A0A1B0GT83	0.0559239	30.0298	1.77772	0.0827307	0.322581	-4.76682	Nucb1	Nucb1
Q8JZQ2	-0.0432054	29.8698	-1.77632	0.0829655	0.322831	-4.76911	Afg3l2	Afg3l2
Q3TBU7;Q3U2K8;Q80WC7-2;Q80WC7	-0.0756458	27.3343	-1.77625	0.0829762	0.322831	-4.76922	Agfg2	Agfg2
Q3TWW8;A0A0A6YXX6	0.0773349	29.0377	1.77539	0.0831201	0.322831	-4.77062	Srsf6	Srsf6
A0A1B0GRV0;D3Z5X0	0.0624774	30.8719	1.77528	0.0831391	0.322831	-4.7708
Q9QYI3;F7BTP8;A2A5E1	-0.0633608	28.3688	-1.77457	0.0832581	0.322942	-4.77196	Dnajc7	Dnajc7
O88696	-0.0744492	29.9222	-1.77408	0.0833398	0.322942	-4.77275	Clpp	Clpp
Q9JII6;B1AXW3	-0.0717379	34.569	-1.77352	0.0834334	0.322971	-4.77366	Akr1a1	Akr1a1
Q5F285	0.105883	28.0545	1.77674	0.0838849	0.324384	-4.71167	Tmem256	Tmem256
Q922F4	0.181494	25.7244	1.77314	0.08416	0.325112	-4.73746	Tubb6	Tubb6
P06797;Q9JI81	-0.0941492	28.3324	-1.76835	0.084306	0.325341	-4.78206	Ctsl	Ctsl
O88587-2;O88587;D3Z227	0.125664	33.6109	1.76536	0.0849617	0.327372	-4.78729	Comt	Comt
Q9EQH2	0.0495429	30.5896	1.76373	0.0850918	0.327372	-4.78954	Erap1	Erap1
P48776	0.0998153	31.1382	1.76321	0.0851953	0.327372	-4.79041	Tdo2	Tdo2
Q9DC51;A2AE32;P20612;Q3V3I2;P50149;A2AE31;D3Z2M7;F6QPU5	-0.0673564	28.7026	-1.7628	0.0852508	0.327372	-4.79104	Gnai3	Gnai3
Q9CXY6	0.0974101	27.6348	1.76252	0.0852982	0.327372	-4.79149	Ilf2	Ilf2
P01899;V9GXI4	0.111826	29.9243	1.76238	0.0853986	0.327372	-4.79192	H2-D1	H2-D1
Q3THM8;B7FAU5;O08579;I7HJS1;D6RFS0	0.119663	26.8941	1.76134	0.0855006	0.327372	-4.7934	Emd	Emd
G5E8U1;P58735;D3Z4W4	-0.0669506	28.8671	-1.76116	0.0855305	0.327372	-4.79368	Slc26a1	Slc26a1
Q9CR89-2;Q9CR89;A0A0N4SVQ6;D6RGS9;F8WJ78;B2KFC9;A0A0N4SVK6	0.130658	26.1922	1.76227	0.0857083	0.327718	-4.75513	Ergic2	Ergic2
Q91WN4;Q91WN4-2;Q3V0K6	0.0589077	32.6419	1.75812	0.0860533	0.328703	-4.7986	Kmo	Kmo
Q64FW2;H3BJ51;H3BKK1;A0A0U1RPP6;F7CW61	-0.117501	30.6536	-1.75752	0.0862704	0.328879	-4.79985	Retsat	Retsat
P58058;A2A9P2;A2A9P0;A2A9N9	0.16955	26.4689	1.76068	0.0862749	0.328879	-4.76435	Nadk	Nadk
Q63886	-0.0863641	34.0992	-1.75288	0.0869598	0.33088	-4.80703	Ugt1a1	Ugt1a1
Q9JHI7;A0A0G2JFV9;D6RGB5	0.102308	25.9646	1.77432	0.0869761	0.33088	-4.56988	Exosc9	Exosc9
Q9D6J6;Q9D6J6-2;M0QWP9;D6RGN4	-0.0836505	28.6714	-1.75175	0.0871575	0.331079	-4.80886	Ndufv2	Ndufv2
A2ABY3;Q922E4	0.0789146	32.2647	1.75147	0.0872049	0.331079	-4.8093	Pcyt2	Pcyt2
Q9R0H0	-0.0950706	35.6668	-1.75042	0.0873887	0.331441	-4.81099	Acox1	Acox1
Q8CI75;Q8CI75-2;A0A087WP08	0.0850706	27.5964	1.74947	0.087554	0.331619	-4.81251	Dis3l2	Dis3l2
Q9JMA1;E9PYI8	0.0461813	30.0818	1.74914	0.0876124	0.331619	-4.81305	Usp14	Usp14
Q8BGJ5;Q922I7;Q8CB58;E9QMW9;F7DCW4	0.0412272	31.801	1.74861	0.0877042	0.331632	-4.81389	Ptbp1	Ptbp1
P12970;A0A140T8L3;A0A140T8L1;V9GX35	0.0795851	32.7428	1.74749	0.0879016	0.331747	-4.8157	Rpl7a	Rpl7a
O35639;Q3TET3;A0A0G2JDV9;A0A0G2JGL7	0.096916	28.0542	1.74743	0.0879117	0.331747	-4.81579	Anxa3	Anxa3
E9PYF1;Q8VCT3	0.0586203	30.0763	1.74617	0.0881332	0.332128	-4.81782	Rnpep	Rnpep
Q8CBM2;A2AL85;Q8BSY0;A2AL83;A2AL75;Q3TU40;A2AL81;A2AL71;A2AL79;Q6P8S1;A2AL74	0.0700913	30.3895	1.74585	0.0881896	0.332128	-4.81833	Asph	Asph
O54941	0.11816	25.7893	1.74632	0.088476	0.332724	-4.79584	Smarce1	Smarce1
P46471;Q8BVQ9	0.048507	32.0906	1.74386	0.0885393	0.332724	-4.82151	Psmc2	Psmc2
Q7TMW6;Q7TMW6-2;D6RJ43	0.0680734	26.7802	1.74344	0.088614	0.332724	-4.82219	Narfl	Narfl
Q8BMF4	-0.100716	31.6814	-1.74106	0.0890694	0.334099	-4.82608	Dlat	Dlat
P84078;P61205	0.229114	28.8232	1.74379	0.0892898	0.334192	-4.82322	Arf1;Arf3	Arf1
Q6ZWQ5;Q3TGS7;Q3V2H3;O70493	-0.0745295	27.1358	-1.7393	0.0893485	0.334192	-4.82882	Snx12	Snx12
S4R2E1;A0A0R4J0B6;Q7TMS5;D3Z150;A0A0N4SWA2;D3YZX5;D3YVG8;S4R2M4	0.103606	29.7073	1.73918	0.0893857	0.334192	-4.82904	Abcg2	Abcg2
Q9D071-3;Q9D071;Q9D071-2;F7C9N6;F7A0X7;E9Q5T0;F6RGK4;E9PW47	0.0770486	26.6096	1.73872	0.0894504	0.334192	-4.82974	Mms19	Mms19
Q80YA7;A0A1L1STG9	0.100503	27.1894	1.74043	0.0897162	0.334851	-4.80779	Dpp8	Dpp8
A0A0R4J069;Q9JLI6;Q9JLI6-2;F6ZFP8;D3Z7G6;F7BB44;F7D651;M0QWF1;D3Z3I6	0.0663632	31.0806	1.73639	0.0898661	0.335077	-4.83346	Scly	Scly
Q9Z2I8;Q9Z2I8-2	-0.0615828	34.1712	-1.73382	0.0903273	0.336241	-4.83757	Suclg2	Suclg2
Q91WC0;F2Z420;F2Z438;Q91WC0-2;Q91WC0-3;D6RCY6;Q91WC0-4	0.0628519	27.2833	1.73325	0.0904286	0.336241	-4.83847	Setd3	Setd3
P62254;D6RES1	0.110747	25.2829	1.74113	0.0905035	0.336241	-4.72104	Ube2g1	Ube2g1
Q6PGC1	0.111428	27.3196	1.73265	0.0905366	0.336241	-4.83943	Dhx29	Dhx29
Q8JZZ0	0.121176	30.8016	1.7313	0.0909085	0.337288	-4.84187	Ugt3a2	Ugt3a2
Q9Z160;Q810S7;F6QQB5;A2A6N9;F6RK91;F6V3F1;F6YD49	0.101127	26.1139	1.73249	0.0911362	0.337798	-4.81663	Cog1	Cog1
Q3UER8;Q8VCM7	0.106196	32.3826	1.72832	0.0914007	0.338444	-4.8465	Fgg	Fgg
P11688	-0.0674832	28.3356	-1.72658	0.0916339	0.338973	-4.84909	Itga5	Itga5
P47857;P47857-2;P47857-3	0.163939	29.3192	1.72471	0.0922592	0.340899	-4.85267	Pfkm	Pfkm
P63028;D3YU75	0.0624066	31.2248	1.72272	0.0923363	0.340899	-4.8552	Tpt1	Tpt1
Q91Z40	0.1068	27.1174	1.72189	0.0924887	0.340899	-4.85652	Gbp7	Gbp7
P56528	-0.212149	26.7089	-1.74379	0.0925181	0.340899	-4.64641	Cd38	Cd38
O88653;A0A0G2JGQ3	-0.0938002	26.7554	-1.72926	0.0926325	0.340986	-4.70263	Lamtor3	Lamtor3
E9QNR6;Q8VD62	0.0889285	26.3274	1.71973	0.0928836	0.341575	-4.85993	AI837181;Bles03	AI837181
Q8C0K5;D3YVC9;Q8C0K5-2	-0.099111	26.7616	-1.72403	0.0931014	0.342041	-4.79613	Slc25a16	Slc25a16
Q9QX60-2;Q9QX60;Q504N4;A0A0U1RPX3	-0.0718714	28.2468	-1.71668	0.0934458	0.342653	-4.86476	Dguok	Dguok
F8VPK5;P70336;P70336-2	0.120207	26.1874	1.72448	0.0935017	0.342653	-4.77286	Rock2	Rock2
Q9CXV1	-0.130124	28.6589	-1.71678	0.0935421	0.342653	-4.86485	Sdhd	Sdhd
Q61239	0.0813879	26.3965	1.7152	0.0937191	0.342718	-4.8671	Fnta	Fnta
Q8K0E8;CON__P02676	0.0868241	32.9013	1.71507	0.0937427	0.342718	-4.8673	Fgb	Fgb
Q91WK5	-0.110276	29.6079	-1.71369	0.0940763	0.343603	-4.86965	Gcsh	Gcsh
Q9JKB3-2;Q9JKB3	-0.0973724	26.0531	-1.7114	0.0944239	0.343603	-4.87309	Ybx3	Ybx3
Q6A009	0.0674102	26.8219	1.7114	0.0944244	0.343603	-4.8731	Ltn1	Ltn1
P32067;A2AR07;D6RI87;F6SXM5	0.0568087	29.7029	1.71108	0.0944849	0.343603	-4.87361	Ssb	Ssb
Q6DYE8;A0A1W2P763;Q91VZ7;A0A1W2P8G4;A0A1W2P751	0.0650194	27.5544	1.71083	0.0945312	0.343603	-4.874	Enpp3	Enpp3
P09411;P09041	-0.0371626	35.6549	-1.71081	0.0945344	0.343603	-4.87403	Pgk1	Pgk1
E9PZ21;Q91W59-2;Q91W59-3;Q91W59;G3UZJ9;Q8BWL5-4;Q8BWL5-6;Q8BWL5-3;Q8BWL5-2;Q8BWL5;Q8BWL5-5	0.107831	25.6627	1.72846	0.0946258	0.343603	-4.587	Rbms1;Rbms3	Rbms1
Q60865;F6YP03;A2BH47;F6YLI0	0.0720278	30.4376	1.70763	0.0951284	0.344694	-4.87903	Caprin1	Caprin1
G3UWH9;Q8R1U1;Q7TSQ9;G3UWX2;G3UWY4;G3UYW8;G3XA67;G3UX78;G3UZ15	0.0779762	26.1364	1.71527	0.0951956	0.344694	-4.83737	Cog4	Cog4
A0A0R4J174;Q9QZH6;J3KMM6	-0.0825896	28.0136	-1.70708	0.0952327	0.344694	-4.87991	Ecsit	Ecsit
P49615;A0A0G2JDL3	0.0749427	26.7117	1.70772	0.0952939	0.344694	-4.8632	Cdk5	Cdk5
G5E829;A0A1W2P7C7;A0A1W2P867;A0A1W2P7R3;A0A1W2P772;A0A1W2P6X7;A0A1W2P882	0.0592149	28.3281	1.70575	0.0954806	0.345037	-4.88198	Atp2b1	Atp2b1
O35682;A0A0N4SW94	0.115434	25.2992	1.70326	0.0961318	0.346925	-4.88619	Myadm	Myadm
Q9D753;F6SGT4;D3YYN3	0.111463	25.9538	1.72428	0.0961883	0.346925	-4.69987	Exosc8	Exosc8
Q99LM2;A2A6D9;B0QZI8;A2A6E1;F2Z486;D6RII4	0.0611943	28.8833	1.69964	0.0966345	0.347857	-4.89157	Cdk5rap3	Cdk5rap3
Q8CD10	-0.0946002	25.3537	-1.70612	0.0966553	0.347857	-4.82819	Micu2	Micu2
Q8R1T1;Q8R1T1-2	-0.0864923	25.0803	-1.70084	0.0967818	0.347857	-4.88668	Chmp7	Chmp7
Q791V5	-0.053732	32.6393	-1.6984	0.0968715	0.347857	-4.89353	Mtch2	Mtch2
A2AH25;Q5FWK3	0.0711374	27.5729	1.69818	0.0969123	0.347857	-4.89386	Arhgap1	Arhgap1
P54731	0.0755242	27.096	1.69766	0.0970109	0.347857	-4.89467	Faf1	Faf1
P16330-2;P16330	-0.0877861	27.5034	-1.69722	0.0970957	0.347857	-4.89537	Cnp	Cnp
G3X972	0.0541873	29.8593	1.69635	0.0972616	0.348068	-4.89673	Sec24c	Sec24c
E9PWE8;Q3TT92;Q62188;D3YUS0;D3Z567	0.0968766	26.7713	1.69564	0.0973975	0.348068	-4.89784	Dpysl3	Dpysl3
Q9CZP5	-0.0690897	27.5966	-1.69545	0.0974332	0.348068	-4.89814	Bcs1l	Bcs1l
Q6NZR5;G3UYT1	0.0621856	27.4109	1.69376	0.0977559	0.348533	-4.90077	Skiv2l	Skiv2l
Q61599;D3YWL7;A0A0N4SVH4	0.0811632	29.3218	1.69324	0.0978554	0.348533	-4.90158	Arhgdib	Arhgdib
O70570;D3YVM4;D3Z2D3	0.113128	29.6255	1.69358	0.0978898	0.348533	-4.90125	Pigr	Pigr
O54692;A0A1L1SST9	0.123051	26.0221	1.69583	0.0979348	0.348533	-4.87206	Zw10	Zw10
Q4VBD2;A0A0G2JGM7;A0A0G2JG34	-0.0752919	27.8785	-1.69068	0.098349	0.349413	-4.90559	Tapt1	Tapt1
P16125;D3Z7F0;A0A0N4SVV8	0.309327	28.1985	1.69385	0.0983685	0.349413	-4.90182	Ldhb	Ldhb
Q9D898	0.085396	26.1298	1.69376	0.0985439	0.349705	-4.79914	Arpc5l	Arpc5l
E9PUM4;A0A1L1SQ51;Q71LX4;A0A1L1SRI1;A0A1L1SQP9;A0A1L1SVA8	0.0546421	29.5307	1.68541	0.0993682	0.352297	-4.9138	Tln2	Tln2
Q64378;B8JJC2	-0.0541044	28.7514	-1.68341	0.0997558	0.353025	-4.9169	Fkbp5	Fkbp5
P34022;H7BX22	-0.0584678	28.7196	-1.68338	0.0997619	0.353025	-4.91695	Ranbp1	Ranbp1
A0A0R4J0U2;Q0VGB7;A0A0N4SVH3;A0A0N4SV05	0.107309	25.8826	1.68463	0.0998929	0.353156	-4.87695	Ppp4r2	Ppp4r2
B2RQS1;Q9ERG2	0.0876409	26.9985	1.68102	0.100406	0.354637	-4.92077	Strn3	Strn3
Q91WU0	-0.0685974	34.9542	-1.67318	0.101766	0.359102	-4.93276	Ces1f	Ces1f
P09055;P09055-2	0.0522715	29.7587	1.67238	0.101925	0.359323	-4.93399	Itgb1	Itgb1
Q61823	0.109211	29.1072	1.67085	0.102299	0.359937	-4.93648	Pdcd4	Pdcd4
Q9EQZ6-2;A2ASW8;Q9EQZ6-3;Q9EQZ6	-0.153605	26.2758	-1.66996	0.102476	0.359937	-4.93785	Rapgef4	Rapgef4
A0A0R4J0W6;Q9CRC8;F6RGS7;F6RDA7;D6RHB1	0.0784901	26.2037	1.67003	0.102575	0.359937	-4.93785	Lrrc40	Lrrc40
A0A0F6AIX5;Q8BVA5;A0A1W2P7C8;A0A0F6AIX6;Q8BVA5-3;A0A1W2P7T7;A0A1W2P820;Q8BVA5-2;A0A1W2P818;A0A1W2P6J8;A0A1W2P6H0;Q8BVA5-4	0.0568285	28.5416	1.6691	0.102576	0.359937	-4.93905
A0A0R4J1C2;A0A0R4IZW8;O88456	0.0858896	27.5798	1.66909	0.102579	0.359937	-4.93907	Capns1	Capns1
Q9JJU8	0.0654332	29.0876	1.66804	0.102789	0.360339	-4.9407	Sh3bgrl	Sh3bgrl
A0A1W2P8A8;Q99KK1	-0.068773	26.8174	-1.66658	0.103081	0.360839	-4.94294	Reep3	Reep3
Q9QYI5-1;Q9QYI5;Q9QYI5-2;A0A087WR37;A0A087WPZ9;A0A087WP03	0.103514	26.1953	1.68153	0.103124	0.360839	-4.8038	Dnajb2	Dnajb2
Q91V35;P18052-2;P18052	0.0808196	25.2669	1.67083	0.103247	0.360932	-4.89495	Ptpra	Ptpra
Q923G2	-0.0907222	26.6088	-1.6648	0.103437	0.361184	-4.94568	Polr2h	Polr2h
Q08857;A0A0G2JFB7	0.123761	28.8302	1.66501	0.103512	0.361184	-4.94555	Cd36	Cd36
Q5SUR0;F6RUL9;G3UY86	-0.06197	28.684	-1.66259	0.103882	0.362139	-4.94908	Pfas	Pfas
Q3TGW2	-0.125152	25.9898	-1.67667	0.104079	0.362487	-4.79536	Eepd1	Eepd1
Q504M2	-0.0888529	26.5213	-1.66228	0.104321	0.362994	-4.88701	Pdp2	Pdp2
E9QAT0;D3Z6U8;E9QNF5;Q6AXB7;P35922-9;P35922-8;P35922-3;P35922-7;P35922-2;P35922;E9QAS9;E9QAS8;P35922-11;P35922-10;P35922-5;P35922-4	0.103531	26.7309	1.65857	0.104695	0.363957	-4.95525	Fmr1	Fmr1
Q60597;Q60597-3;Z4YJV4;Q60597-2;Q60597-4;E9Q7L0;Q5SVY0;Q5SVY1	-0.054285	33.1975	-1.6577	0.104872	0.364235	-4.95659	Ogdh	Ogdh
B1ART1;B1ART2;V9GX23;F6XI52	0.102039	26.2471	1.65801	0.105184	0.364981	-4.94564	Vps13d	Vps13d
Q922B2;Q8BJY7	0.0386108	32.5154	1.65345	0.105737	0.366562	-4.9631	Dars	Dars
Q8VCH0	-0.15776	34.9138	-1.65387	0.105999	0.367038	-4.96298	Acaa1b	Acaa1b
Q8BYH7;I6L974;A0A140LHP1;A0A140LIS2	-0.0880454	27.4297	-1.65182	0.10607	0.367038	-4.96558	Tbc1d17	Tbc1d17
Q9D6S7	0.0758373	27.93	1.65115	0.106207	0.367174	-4.96661	Mrrf	Mrrf
Q9WTP7;F6RP11	-0.0742806	32.5588	-1.65004	0.106437	0.367629	-4.96831	Ak3	Ak3
Q99L45;E0CXJ3	-0.0702697	30.4414	-1.64793	0.10687	0.368784	-4.97152	Eif2s2	Eif2s2
Q8BTZ7	0.0525567	30.3189	1.64664	0.107136	0.369082	-4.97349	Gmppb	Gmppb
Q8R2U6;P0C028;P0C027	0.0969576	26.5019	1.64656	0.107153	0.369082	-4.97361	Nudt4;Nudt11;Nudt10	Nudt4
A3KGB4	0.104034	25.9091	1.65311	0.107312	0.369292	-4.86482	Tbc1d8b	Tbc1d8b
Q9CX86	0.0812924	29.0873	1.64417	0.107648	0.370107	-4.97726	Hnrnpa0	Hnrnpa0
P10833;A0A1B0GRG1	-0.105409	28.2113	-1.63981	0.108555	0.372651	-4.98388	Rras	Rras
P05132;P05132-2	0.0868964	28.1074	1.63966	0.108586	0.372651	-4.98411	Prkaca	Prkaca
Q9Z1J3-2;Q9Z1J3;V9GXS4;A6QRH3;F7CZD1;F6TXD3	-0.0455425	30.5251	-1.63853	0.108822	0.373119	-4.98582	Nfs1	Nfs1
Q9CZX9	0.084558	26.3589	1.64052	0.108986	0.373341	-4.96592	Emc4	Emc4
Q07797;E9Q5X5;F6VRP8	0.106278	28.4865	1.63557	0.109456	0.374608	-4.99033	Lgals3bp	Lgals3bp
Q99PG2;Q99PG2-2	0.090296	27.269	1.63385	0.109807	0.375467	-4.99293	Ogfr	Ogfr
Q9CR26;F6W5Q8;F8WJC2	-0.0829636	28.8472	-1.63278	0.110033	0.375897	-4.99455	Vta1	Vta1
E9Q397;Q3UGX2;P15508	0.166876	29.0174	1.63267	0.110403	0.376343	-4.99518	Sptb	Sptb
Q9CXT8;D3Z1T9	-0.0475813	30.0394	-1.63097	0.110416	0.376343	-4.99729	Pmpcb	Pmpcb
Q9CY50	0.160739	29.6455	1.63238	0.110465	0.376343	-4.99562	Ssr1	Ssr1
Q9CY58;Q9CY58-2;Q3UMP4;A0A0N4SV32;Q9CY58-3;Q9CY58-4;A0A0N4SWH2;A0A0N4SUQ1;A0A0N4SUN8;A0A0N4SV40;A0A0N4SVK5	-0.0565879	32.0353	-1.63014	0.110591	0.376432	-4.99854	Serbp1	Serbp1
Q9CQD1	0.0616645	27.7075	1.62937	0.110755	0.376646	-4.9997	Rab5a	Rab5a
D6RGM8;D3YWH4;D3Z6X7;Q9DBU0;D3YYW1;D3Z279	0.0852339	26.4666	1.63146	0.110891	0.376767	-4.99232	Tm9sf1	Tm9sf1
A0A0R4J2A1;F6UR10;Q9D958	0.0892203	29.5689	1.6279	0.111067	0.377026	-5.00192	Spcs1	Spcs1
A0JNY3;Q8BUV3	0.056619	30.915	1.62673	0.111316	0.377078	-5.00368	Gphn	Gphn
Q99JX7;V9GXF3;V9GXW3;V9GX96;V9GXM5	0.074997	28.6098	1.62661	0.111341	0.377078	-5.00385	Nxf1	Nxf1
Q8BS35;Q8BS35-2;Q8BS35-3;E0CYN0	0.0936216	27.7775	1.62617	0.111437	0.377078	-5.00453	Agmo	Agmo
Q9CXJ1	-0.0643845	26.565	-1.6268	0.111485	0.377078	-4.98829	Ears2	Ears2
Q6XVG2	-0.252668	30.6402	-1.62922	0.111639	0.377175	-4.99645	Cyp2c54	Cyp2c54
Q9QYY9;E0CYI4	-0.133554	29.6371	-1.62578	0.111715	0.377175	-5.00537	Adh4	Adh4
A0A0J9YTY0;A0A0J9YUL3;Q8C1B7-3;Q8C1B7-2;Q8C1B7;A0A0J9YUV6;A0A0J9YVA6	0.0691094	29.1973	1.62371	0.111962	0.37767	-5.00823	Sept11	Sept11
P56371	0.077389	27.0798	1.62221	0.112284	0.378206	-5.01049	Rab4a	Rab4a
Q3UH59;Q61879;Q5SV64;Q8BXF2	0.13494	28.7459	1.6226	0.112369	0.378206	-5.01012	Myh10	Myh10
G5E896;A0A0R4J1Q0;Q3UJB9;D6RE33;Q3UJB9-2;F6ZJ27;F6V5I7	0.0635954	27.5241	1.62111	0.112519	0.378206	-5.01214	Edc4	Edc4
P29341;F6ZAX1;Q8C7D3	0.0467394	32.9961	1.62095	0.112555	0.378206	-5.01239	Pabpc1	Pabpc1
Q61907;B1ARC9;B1ARD1;Q61907-2	-0.113697	25.4312	-1.62503	0.112698	0.378206	-4.95485	Pemt	Pemt
Q8CFV9	0.126212	26.1838	1.62025	0.112889	0.378206	-4.99813	Rfk	Rfk
P26041	0.0471901	31.2385	1.61931	0.112908	0.378206	-5.01485	Msn	Msn
E9Q4Z2;D3Z0B3	-0.281032	30.9019	-1.62213	0.113009	0.378206	-5.01151	Acacb	Acacb
Q9CSH3	0.0652551	27.2105	1.61839	0.113105	0.378206	-5.01623	Dis3	Dis3
Q8BYU6	-0.0671649	29.5162	-1.61781	0.113232	0.378206	-5.0171	Tor1aip2	Tor1aip2
P40936	-0.148187	34.628	-1.61869	0.11336	0.378206	-5.01617	Inmt	Inmt
E9Q6C2;Q8CG14;A0A1W2P7F1;Q8CFG8;E0CZE7	0.0681705	26.9229	1.61805	0.113556	0.378206	-5.01462	C1s1;C1sa	C1s1
P47809;B1ATL6;M0QW52;M0QWR0;M0QWG5	-0.0826462	27.843	-1.6158	0.113667	0.378206	-5.02012	Map2k4	Map2k4
A0A0R4J0L6;Q8BJZ4;A0A0N4SV23	-0.0630963	28.5453	-1.61557	0.113716	0.378206	-5.02045	Mrps35	Mrps35
Q8VCW8	-0.0737233	34.1523	-1.61553	0.113726	0.378206	-5.02053	Acsf2	Acsf2
Q02257	-0.0667083	29.8309	-1.61549	0.113734	0.378206	-5.02058	Jup	Jup
A0A0R4J1H6;E9QP99;P55937-1;P55937;D3Z0Q8	0.0621414	27.3929	1.61375	0.114112	0.378812	-5.02319	Golga3	Golga3
P46656;A0A1L1STP5;A0A1L1SU91	-0.0902205	32.1967	-1.61334	0.114213	0.378812	-5.02382	Fdx1	Fdx1
Q9D0Q7;F6QAU7	-0.0626559	28.7158	-1.61303	0.114269	0.378812	-5.02426	Mrpl45	Mrpl45
Q8BJW6;D3YZZ6;D6RFN2;D6RGA6	0.0375438	30.2124	1.61279	0.11432	0.378812	-5.02462	Eif2a	Eif2a
P17742;A0A1L1SST0;F8VPN3;V9GXC1;A0A1L1SRX5	-0.0416548	35.351	-1.61167	0.114566	0.37914	-5.0263	Ppia;Gm5160	Ppia
Q9DC23	0.381244	27.5	1.62943	0.114621	0.37914	-4.87923	Dnajc10	Dnajc10
Q9QZX7-2;Q9QZX7;Z4YMF3;Q9QZX7-3;A8Y5D6	0.0577754	28.5942	1.6088	0.115193	0.380433	-5.03058	Srr	Srr
O35435;E9Q1V3;F6TCT7;D3YZY5;F6ZQJ5	-0.106272	26.4917	-1.61042	0.115215	0.380433	-4.97373	Dhodh	Dhodh
Q3U125;Q9CYH2;D3Z252;D3YYG8;D3Z398;D3Z0A8;D3YWL4;D3Z143	0.091741	28.7989	1.60786	0.1154	0.380709	-5.032	Fam213a	Fam213a
Q3TMC4;Q8BGF9;Q3TNN4	-0.108158	25.9684	-1.60538	0.115946	0.381487	-5.0357	Slc25a44	Slc25a44
P22437	0.0723066	27.2912	1.60499	0.116032	0.381487	-5.03628	Ptgs1	Ptgs1
Q91V08;A0A0N4SUR3;F5CSM7;Q9D676-2;Q9D676;E0CX52;Q9WVF9-4;Q9WVF9-3	0.0865117	26.1523	1.60452	0.116134	0.381487	-5.03697	Clec2d	Clec2d
E9Q3Y4;Q9ESE1;A0A0A6YXL6;Q9ESE1-2;A0A0A6YXX3;Q9ESE1-3;A0A1D5RM41;Q8BSM6;Q9EPN1-3;Q9EPN1-4;Q9EPN1;Q9EPN1-2	0.0708115	28.2997	1.6043	0.116184	0.381487	-5.03731	Lrba	Lrba
E9PX53;E9QPR5;Q8K2V1;Q8K2V1-2;F6TLH3;E0CXK8;F6V294;E0CYV2;E0CX37	-0.0831607	26.2459	-1.60996	0.116197	0.381487	-4.90622	Ppp4r1	Ppp4r1
Q8BZW8	-0.066546	28.3851	-1.60402	0.116246	0.381487	-5.03773	Nhlrc2	Nhlrc2
Q9D892	0.0640298	28.9317	1.60063	0.116995	0.382736	-5.04276	Itpa	Itpa
Q91Y97	0.074652	37.2198	1.5998	0.11718	0.382736	-5.044	Aldob	Aldob
Q9DBS5;D3Z710;Q91W40	0.0431902	28.9391	1.59954	0.117239	0.382736	-5.04439	Klc4	Klc4
Q00897	0.10608	30.4785	1.59959	0.117334	0.382736	-5.04443	Serpina1d	Serpina1d
Q6P1Y9;Q8R3S6;Q5PPR2	0.11435	25.5838	1.59882	0.1174	0.382736	-5.04546	Exoc1	Exoc1
E9Q3U1;P62257	0.112278	27.1313	1.59944	0.117446	0.382736	-5.02684	Ube2h	Ube2h
P54310-2;E9Q4M2;P54310;A0A0U1RNR0	0.0922203	25.7943	1.59841	0.11749	0.382736	-5.04606	Lipe	Lipe
Q9QZ06;F7AT44;A9JEI5;Q8C5G6	-0.0735525	27.5109	-1.5982	0.117537	0.382736	-5.04637	Tollip	Tollip
Q9D1M0	0.0623958	30.9024	1.59816	0.117545	0.382736	-5.04643	Sec13	Sec13
Q922D8;A0A1W2P733;A0A1W2P7L5	-0.0529196	34.8338	-1.59442	0.118381	0.384695	-5.05198	Mthfd1	Mthfd1
Q8CAK1;B2FDE8	0.0724095	27.9619	1.59441	0.118384	0.384695	-5.052	Iba57	Iba57
O55029	0.0454382	32.4947	1.5941	0.118454	0.384695	-5.05246	Copb2	Copb2
B1AUB9;Q02780-3;Q02780-7;Q02780-4;Q02780;Q02780-5;B1AUB8;Q02780-2;Q02780-6;F7CDR2;B1AUB6	-0.0798524	27.7319	-1.59224	0.118872	0.385716	-5.05521	Nfia	Nfia
Q9Z2V4	0.134923	32.9277	1.5916	0.11927	0.386643	-5.05643	Pck1	Pck1
P24668	0.0672808	29.0768	1.58977	0.119428	0.386643	-5.05886	M6pr	M6pr
P60122;D3YW60;Q05CB6	0.050099	29.1356	1.5896	0.119467	0.386643	-5.05912	Ruvbl1	Ruvbl1
P41241;A0A1L1SR46;A0A1L1STA1;A0A1L1SQQ5;D3YVQ8;D6RGA0;A0A0R4J1P8;D3Z4T5;A0A0R4J1N6;P41242-3;P41242;P41242-2	0.0580763	28.3796	1.58804	0.119818	0.387244	-5.06141	Csk	Csk
A2A8E2;Q8BHG2;Q8BHG2-3;B7ZC72;B7ZC71;Q8BHG2-2;A2A8E4;D6REH4	0.0601392	28.626	1.58787	0.119859	0.387244	-5.06168	0610037L13Rik	0610037L13Rik
P01898;E9PX63;O19441	0.0565817	29.3352	1.58665	0.120135	0.387698	-5.06347	H2-Q10	H2-Q10
Q9JJZ4;F6SPK0;B1AWT7	-0.068804	26.7981	-1.58613	0.120251	0.387698	-5.06423	Ube2j1	Ube2j1
Q920Q6-3;Q920Q6-2;Q920Q6;B1AT10;B1AT13;A0A0J9YTX9;A0A0J9YU67;F8WJA5;Q61474-2;Q61474	-0.134153	25.6065	-1.59121	0.120363	0.387698	-5.0085	Msi2	Msi2
O88844;A0A087WPT4;A0A087WRS9;D3YVY3;A0A087WRM4	-0.0462211	35.7492	-1.58542	0.120413	0.387698	-5.06528	Idh1	Idh1
Q99KP6;Q99KP6-2;Q99KP6-3	0.0453141	29.4677	1.58488	0.120536	0.387761	-5.06607	Prpf19	Prpf19
Q9R0A0;D6RH82	0.0613764	27.2359	1.58331	0.121079	0.389132	-5.05363	Pex14	Pex14
Q9D1M4	-0.162256	27.8068	-1.58485	0.121169	0.389132	-5.06325	Eef1e1	Eef1e1
A2AS37	0.108594	25.9618	1.59163	0.121372	0.389449	-4.91307	AI182371	AI182371
Q99LB2	0.0762931	32.6677	1.57975	0.121707	0.389896	-5.07363	Dhrs4	Dhrs4
Q811S7-2;Q811S7;Q9ERA0-3;Q9ERA0;Q9ERA0-2	0.124322	27.4065	1.593	0.121724	0.389896	-4.83112	Ubp1	Ubp1
Q8C0Q2;F6V503;H3BIX6	0.0872337	26.0153	1.57925	0.121823	0.389896	-5.07437	Zhx3	Zhx3
P31230;Q3UZG4;A0A0G2JDW6;A0A0G2JEU9;A0A0G2JDV0;A0A0G2JDH0	-0.0395786	30.315	-1.57761	0.122199	0.390408	-5.07677	Aimp1	Aimp1
Q9CYA0	0.122802	27.797	1.57743	0.122319	0.390408	-5.07711	Creld2	Creld2
P54071;D6RIL6;A0A0U1RP68;A0A0U1RPR1	-0.12565	33.0723	-1.57799	0.122334	0.390408	-5.07643	Idh2	Idh2
Q3TQS1;F6U5V1;A0A0A6YXJ7	0.0623862	26.1937	1.58427	0.122453	0.390408	-4.99083	Larp1b	Larp1b
Q8R5H1;Q8R5H1-5;Q8R5H1-2;Q8R5H1-3;Q8R5H1-4;A0A1W2P8B7	0.048137	28.7936	1.57629	0.122503	0.390408	-5.07871	Usp15	Usp15
A0A0A0MQA5;P68368;A0A087WQS4;A0A087WRB4;A0A087WSB0;A0A087WSL5;Q3UX10;A0A087WS35	0.0308362	34.1648	1.57464	0.122885	0.390993	-5.08113	Tuba4a	Tuba4a
A0A0R4J0G0;Q8BH04	-0.141892	26.9166	-1.57498	0.122895	0.390993	-5.08072	Pck2	Pck2
P10639	-0.0608779	32.3972	-1.57206	0.123482	0.392332	-5.08491	Txn	Txn
Q9Z1Q5	0.0985092	26.055	1.57958	0.123525	0.392332	-5.0081	Clic1	Clic1
O09172;H3BJA3;A0A0G2JDI4;F6VNW5	-0.0623199	31.2423	-1.56964	0.124045	0.393342	-5.08845	Gclm	Gclm
P62196;Q8K1K2	0.0485983	31.4134	1.56951	0.124074	0.393342	-5.08864	Psmc5	Psmc5
P11725;Q8R1A8	-0.0545025	36.213	-1.56915	0.124158	0.393342	-5.08916	Otc	Otc
P60762-2;P60762;A0A087WQB0	0.115817	25.1408	1.57624	0.124578	0.394339	-4.95532	Morf4l1	Morf4l1
Q9DB77	-0.0410256	34.4203	-1.56674	0.124722	0.394461	-5.09269	Uqcrc2	Uqcrc2
P17426-2;P17426;A0A140LIG7;A0A140LHA6	0.054383	28.4328	1.56541	0.125033	0.39481	-5.09462	Ap2a1	Ap2a1
P50247;A2ALT5	0.0661713	36.6443	1.56537	0.125043	0.39481	-5.09469	Ahcy	Ahcy
Q00PI9;REV__E9Q6B2	0.0395017	30.4148	1.56425	0.125305	0.394941	-5.09631	Hnrnpul2	Hnrnpul2
P32921-2;P32921	0.0771464	29.0481	1.56409	0.125342	0.394941	-5.09654	Wars	Wars
P43274	-0.124141	32.235	-1.56477	0.1254	0.394941	-5.09574	Hist1h1e	Hist1h1e
Q80X90	0.0393999	33.5718	1.56313	0.125567	0.394991	-5.09794	Flnb	Flnb
P16332	-0.0608192	33.2345	-1.56288	0.125626	0.394991	-5.09831	Mut	Mut
F8WGT1;Q68FL4;F8WI65;Q68FL4-2;H3BKT5;E9PX77;D3YX97;H3BL31;D3YYM7;A0A0N4SUY4	0.133484	26.6762	1.563	0.125998	0.395827	-5.08781	Ahcyl2	Ahcyl2
Q6P5B5;Q9WVR4	0.0953836	26.8205	1.55984	0.126343	0.396307	-5.10273	Fxr2	Fxr2
P58064	0.128886	25.6862	1.56601	0.126404	0.396307	-4.97174	Mrps6	Mrps6
P62082;F6SVV1	0.0442189	33.2889	1.55907	0.126526	0.396307	-5.10385	Rps7;Gm9493	Rps7
Q9JMG1	0.141892	27.4006	1.56009	0.126573	0.396307	-5.06397	Edf1	Edf1
A2ASS6;A2ASS6-2;Q8BUJ6;A0A087WRP0;A2AT61;A2AT63;A2AT62	0.936547	28.223	1.56164	0.126826	0.396767	-5.10088	Ttn	Ttn
D3Z511;Q91WM6	-0.0962725	27.4365	-1.55857	0.12702	0.397044	-5.10137	Eva1a	Eva1a
Q6ZPJ0;A0A140LHL8;B1ATR2;B1ATR3	0.067647	27.6029	1.5561	0.127413	0.397792	-5.10732	Tex2	Tex2
F6TCF9;A0A1L1SRT0;Q60739-2;Q60739	0.0690346	26.7691	1.55461	0.127584	0.397792	-5.11032	Bag1	Bag1
Q9R1Z7;A0A1L1SRN0	0.0834828	27.4909	1.55446	0.127619	0.397792	-5.11053	Pts	Pts
O08553	0.0550292	31.1632	1.5541	0.127705	0.397792	-5.11105	Dpysl2	Dpysl2
Q9EQP2	0.106235	26.6499	1.55345	0.127861	0.397792	-5.112	Ehd4	Ehd4
P58871;Z4YJL4	-0.0434877	29.5346	-1.55311	0.127943	0.397792	-5.1125	Tnks1bp1	Tnks1bp1
Q80Y81-2;Q80Y81;B1ATP7;B1ATP9	-0.0690593	26.8697	-1.55286	0.128002	0.397792	-5.11285	Elac2	Elac2
Q61166	0.0604088	28.8728	1.55072	0.128514	0.398727	-5.11595	Mapre1	Mapre1
Q99K28;Q99K28-2	0.0415389	30.7049	1.55071	0.128515	0.398727	-5.11596	Arfgap2	Arfgap2
Q9DCQ2;D3Z253;F6S4J6;D6RE19	-0.0483401	33.1934	-1.55005	0.128675	0.398893	-5.11693	Aspdh	Aspdh
Q05421;A0A1B0GSV7;Q0PGA1	0.114778	33.8465	1.54974	0.128918	0.399077	-5.1175	Cyp2e1	Cyp2e1
Q8BH59;V9GXX9	0.0917764	29.714	1.54898	0.128947	0.399077	-5.11848	Slc25a12	Slc25a12
Q9CQ75	0.0687426	29.9351	1.54807	0.129151	0.399377	-5.11978	Ndufa2	Ndufa2
Q8R5L1	-0.0654789	31.4472	-1.5474	0.129311	0.399544	-5.12075	C1qbp	C1qbp
Q8BK63-2;H7BXB1;E9Q4G7;E9Q2U6;E9PWB2;Q8BK63;E9Q3W1;F6YBC9	0.0758927	27.3943	1.54587	0.129679	0.40035	-5.12295	Csnk1a1	Csnk1a1
Q03265;D3Z6F5;D6RJ16	-0.0406534	37.0098	-1.54439	0.130037	0.401125	-5.12508	Atp5a1	Atp5a1
Q8R5J9	0.0880669	26.8622	1.54334	0.130292	0.401582	-5.1266	Arl6ip5	Arl6ip5
E9QNT8;D3YTV8;A0A0R4J1N7;Q02357;Q02357-6;G5E8J2;B7ZW98;Q0VGY9;Q02357-2;Q02357-4;G8JL84;D3Z5M4;Q02357-5;Q02357-3;F7D1P5;G3UY11	0.14753	29.7265	1.54413	0.130423	0.401655	-5.1257	Ank1	Ank1
F8WJ93;Q3UMY5;Q3UMY5-3;A0A0R4J1G7;Q3UMY5-2;A0A0R4J0H0;Q3UMY5-4	0.0558833	27.857	1.54182	0.130659	0.402053	-5.12878	Eml4	Eml4
P48428	0.0523125	27.729	1.54112	0.130831	0.40225	-5.12979	Tbca	Tbca
A0A0R4J032;P06683	0.17725	27.2215	1.54076	0.131155	0.402634	-5.13047	C9	C9
Q9Z126;A0A0J9YTR7	0.159949	26.2322	1.54343	0.13117	0.402634	-5.05287	Pf4	Pf4
Q3UL36;A0A140LIS5;Q3UL36-2	0.218283	27.8911	1.55303	0.131459	0.40319	-4.84868	Arglu1	Arglu1
D3Z2E3;F6R6F1;E9Q632;O54916-3;O54916-4;O54916;F6YT69;F7AB82	0.230212	25.8026	1.5457	0.131865	0.404106	-4.9946	Reps1	Reps1
P60670-2;P60670	-0.047528	29.6299	-1.53602	0.132074	0.404415	-5.13711	Nploc4	Nploc4
Q9DCS3;A2A845	0.0426504	30.8814	1.53465	0.132411	0.404474	-5.13908	Mecr	Mecr
V9GX76;E9Q174;V9GXM4	0.0458343	31.1171	1.53436	0.132482	0.404474	-5.13949	Myo6	Myo6
P35585;A0A1D5RLW6;D3YZ71;A0A1D5RLL9;A0A1D5RMJ1;S4R1Q4	0.037169	29.7401	1.53398	0.132576	0.404474	-5.14004	Ap1m1	Ap1m1
Q91VM3-2;Q91VM3;A2AEV2;A0A140LJ78;A0A140LJJ0;A0A140LHC1;A2AEV5;A0A140LIN0;A0A140LJC8;A0A140LHM4;A0A140LJ16;A0A140LHK6;F7CAT9;F6Q8K5;F6YHS5;A0A140LJG8;A0A140LHQ5;S4R186;A0A140LI37;F6QP00;A0A0A0MQH0;A0A140LJ74;A0A140LHZ1;A0A140LI75;A0A140LJ36;A0A140LIQ4;A0A140LJK9;A0A140LHY0	0.0849667	26.0792	1.53623	0.132604	0.404474	-5.07432	Wdr45	Wdr45
Q9D7H3;D3Z263;D6REI7;D6RD00	0.0914596	25.4335	1.54218	0.132632	0.404474	-5.10516	RtcA;Rtca	RtcA
Q9R0Q6;A0A0G2JF52;D3YVI5	0.0779432	29.9803	1.53244	0.132954	0.404825	-5.14224	Arpc1a	Arpc1a
Q9CQB4;Q9D855	-0.0824739	29.1536	-1.5324	0.132963	0.404825	-5.14229	Uqcrb	Uqcrb
Q9D8N0	0.0411541	33.4593	1.53175	0.133124	0.404985	-5.14323	Eef1g	Eef1g
P63328-2;P63328;E9Q6P2;P48455	0.104569	26.0925	1.53637	0.133247	0.405031	-5.05446	Ppp3ca;Ppp3cb	Ppp3ca
P57780;A0A1L1SV25;D3Z0L8;D3Z761	0.0501683	33.8608	1.53049	0.133435	0.405039	-5.14503	Actn4	Actn4
Q60770;Q60770-2;A0A0G2JEI5;A0A0G2JEQ3;REV__A2AB97;REV__F6YAT5;REV__F6RPM4	0.0560303	27.9618	1.53012	0.133527	0.405039	-5.14556	Stxbp3	Stxbp3
Q7TNV0;E9Q8Y1;D3YVJ6	0.10508	27.5123	1.52993	0.133573	0.405039	-5.14583	Dek	Dek
Q6ZWN5;F7CJS8;D3YWH9;Q9CXW7;D3YUV6	0.0508577	32.7741	1.52845	0.13394	0.405823	-5.14795	Rps9	Rps9
Q9DBI0;Q9DBI0-3;Q9DBI0-2	0.0730593	26.5517	1.5303	0.134501	0.407193	-5.08539	Tmprss6	Tmprss6
Q9WUL7	0.0606989	27.15	1.52558	0.134651	0.40732	-5.15203	Arl3	Arl3
Q99N15;A2AFQ2;O08756	0.0861105	33.4003	1.52377	0.13512	0.408409	-5.15462	Hsd17b10	Hsd17b10
F6QC57;Q5U430;Q5U430-3;F6RDS0;A2AV05;Q5U430-2	0.10631	24.9885	1.52962	0.135709	0.409857	-4.98976	Ubr3	Ubr3
Q99LP6	-0.0495967	31.1333	-1.51867	0.13638	0.411555	-5.16187	Grpel1	Grpel1
Q9Z0G9-2;Q9Z0G9	-0.0600392	27.0064	-1.52131	0.13651	0.411616	-5.15285	Cldn3	Cldn3
F8WIT2	-0.0550534	33.9007	-1.51766	0.136634	0.411658	-5.1633	Anxa6	Anxa6
P68510	0.058971	30.9509	1.5163	0.136976	0.411859	-5.16522	Ywhah	Ywhah
Q9JHI5	-0.062597	33.7726	-1.51621	0.136999	0.411859	-5.16535	Ivd	Ivd
A0A0R4J0I1;E9Q499;Q80X76	0.102264	34.1424	1.51604	0.137159	0.411859	-5.16566
P17751;H7BXC3	-0.0501914	35.3569	-1.51557	0.137159	0.411859	-5.16625	Tpi1	Tpi1
Q9CQY1	-0.158813	26.9241	-1.52406	0.13725	0.411859	-5.04841	Atg12	Atg12
Q9JMD0-4;Q9JMD0-3;Q9JMD0-2;Q9JMD0;B1AQG7;Q8CCB2;M0QWF0	0.12524	26.9675	1.51459	0.137617	0.41234	-5.16646	Znf207;Zfp207	Znf207
Q9D881;P19536;A0A0A6YVR0;F7C106	-0.0649828	30.1877	-1.51371	0.13763	0.41234	-5.16889	Cox5b	Cox5b
Q9DB26;A0A0R4J137;A2AQZ2;A2AQZ7;A2AQZ5;A0A0A0MQG9	0.058671	30.4199	1.51263	0.137903	0.41283	-5.17042	Phyhd1	Phyhd1
Q9DAK9	0.0524006	29.3103	1.51126	0.13825	0.413538	-5.17235	Phpt1	Phpt1
E9QNA7;Q62417-2;Q62417-7;Q62417;E9Q6A3;D3Z5J3;E9PYX6;Q62417-5;Q62417-6;Q62417-4;Q62417-3	0.0407478	29.9313	1.51017	0.138528	0.414038	-5.17389	Sorbs1	Sorbs1
Q7TMM9;Q9CWF2	0.0685339	32.4693	1.50591	0.139615	0.416642	-5.17989	Tubb2a;Tubb2b	Tubb2a
Q91WP0;Q91WP0-2	0.0992775	25.5734	1.51071	0.139648	0.416642	-5.04265	Masp2	Masp2
O89053;G3UYK8;A0A0U1RPY8;D3YW57;G3UX53;D3YXM2	0.112154	28.035	1.50576	0.139732	0.416642	-5.18015	Coro1a	Coro1a
Q80TM9;Q80TM9-6;Q80TM9-2;Q80TM9-3;Q80TM9-4;F6PY46;Q80TM9-5;F6ZL69;F6UKP3;Q80TM9-7;E9PZT1	0.0922992	25.8958	1.50404	0.14028	0.417943	-5.17932	Nisch	Nisch
Q9D3D9	-0.0885783	31.8311	-1.5029	0.140444	0.417973	-5.18416	Atp5d	Atp5d
Q9D0E1-2;Q9D0E1;B8JK33;B8JK32;F6W322;F7C9U3	0.0411734	32.3885	1.50242	0.140513	0.417973	-5.18482	Hnrnpm	Hnrnpm
Q61635;A0A1L1SQM2;Q5NCB2	0.108288	28.5544	1.50176	0.140771	0.418409	-5.18579	Ifi47	Ifi47
Q91X52;A2AC16	0.0852773	31.9863	1.49964	0.141247	0.419352	-5.18872	Dcxr	Dcxr
P28474;A0A0G2JGS3	-0.0481695	35.2677	-1.49898	0.1414	0.419352	-5.18965	Adh5	Adh5
Q9JLI8;Q9JLI8-2	-0.0557239	27.6559	-1.49889	0.141424	0.419352	-5.18978	Sart3	Sart3
Q9CQC9;A0A1W2P720	0.110747	30.9645	1.49895	0.14157	0.419454	-5.18976	Sar1b	Sar1b
Q5U458;E9Q8B3;A2A8D1	-0.0478373	30.1487	-1.49782	0.141699	0.419506	-5.19127	Dnajc11	Dnajc11
B2RXC1;B2RXC1-2	0.0740918	27.1138	1.49413	0.142657	0.422009	-5.19643	Trappc11	Trappc11
Q8CIN4;Q61036-2;Q61036;A3KGC3;A3KGC4;A3KGC5;G5E884;O88643;A0A0U1RQ87;S4R2K7	0.0497581	29.5081	1.49361	0.142795	0.422083	-5.19717	Pak2	Pak2
O55125;Q5SVG6	-0.0550755	33.716	-1.49252	0.143079	0.422589	-5.19869	Nipsnap1	Nipsnap1
Q8VE88-2;Q8VE88	0.0629385	27.5819	1.48825	0.144196	0.425484	-5.20464	Fam114a2	Fam114a2
O88822;A0A1L1SSH0	0.0994128	28.6791	1.48784	0.144358	0.425484	-5.20524	Sc5d	Sc5d
Q99N42	0.200488	25.9596	1.49179	0.144574	0.425484	-5.13709	Tymp	Tymp
Q921I1;D3YYR8	0.0641601	31.0625	1.48639	0.144686	0.425484	-5.20724	Tf	Tf
Q8QZT1	0.0642723	35.5904	1.48592	0.144809	0.425484	-5.20788	Acat1	Acat1
Q6PFB2;Q8VE37;A2CER2	0.0533962	28.6604	1.48581	0.144838	0.425484	-5.20804	Rcc1	Rcc1
P67871;G3UZJ5;G3UXG7;G3UZA4;G3UXU2;G3UZX4;G3UWU5	0.0774128	27.9328	1.48535	0.144959	0.425484	-5.20868	Csnk2b	Csnk2b
A0A1B0GSX7;Q6PFD9;B2RQL0;A0A140T8J8;A0A1B0GRB5;A0A1B0GRA7;A0A1B0GS62	-0.0774357	28.4415	-1.48533	0.144966	0.425484	-5.20872	Nup98	Nup98
G3X983;Q66JZ4;D6RHM0	-0.117905	25.5402	-1.49238	0.145464	0.426528	-5.07853	Tcaim;TCAIM	Tcaim
E9PWV3;Q505N6;F6RQA2;F6Q8A4;P18653;G3UZI3;Q9WUT3;B2GVN8;A2CEE8;B1B0X1;A2CEE6;A2CEE5;E9PUP0;A2CEE7;E9QK39;Q7TPS0-2;Q7TPS0-3;Q7TPS0	0.108339	27.481	1.4849	0.145657	0.426528	-5.1993	Rps6ka1	Rps6ka1
Q9D832	0.0564155	28.1104	1.48228	0.145773	0.426528	-5.21296	Dnajb4	Dnajb4
P70266;Q6DTY7-2;Q6DTY7-6;Q6DTY7-5;Q6DTY7;B2Z893	0.0648061	30.7511	1.48223	0.145785	0.426528	-5.21302	Pfkfb1	Pfkfb1
Q8VDC0;A0A1L1SSW1;A0A1L1SQK2;A0A1L1SUS6	0.0639278	27.3959	1.48104	0.146101	0.426528	-5.21467	Lars2	Lars2
D3YZN4;D3Z1Z1;Q3ULF4;D3YXB7;D3Z342;G3UX97;F6W695;F6VTG4	-0.0664593	29.2024	-1.48072	0.146186	0.426528	-5.21512	Spg7	Spg7
Q8BIJ6;E9PWN2;E9PWN3	0.0472399	30.8295	1.48061	0.146216	0.426528	-5.21528	Iars2	Iars2
E0CXW2;E9PUK2;Q80V03;Q80V03-2;E0CXE8	-0.0850887	26.7145	-1.48272	0.146232	0.426528	-5.16744	Adck5	Adck5
Q8BKZ9;A2AWH7;A2AWH8	-0.0827239	30.1606	-1.4797	0.146456	0.42676	-5.21653	Pdhx	Pdhx
O08914	0.0552115	30.8577	1.47897	0.146651	0.42676	-5.21754	Faah	Faah
Q9R092	-0.179814	31.5298	-1.48106	0.146653	0.42676	-5.21486	Hsd17b6	Hsd17b6
O08583;O08583-2;Q9JJW6-2;G3X9I4;Q9JJW6	0.0393565	30.3544	1.47769	0.146992	0.427278	-5.21932	Alyref;Alyref2	Alyref
Q9CR00;A0A0G2JGN6	0.0421474	29.9972	1.47737	0.147078	0.427278	-5.21976	Psmd9	Psmd9
Q8BWM0	0.073379	28.4569	1.47701	0.147172	0.427278	-5.22025	Ptges2	Ptges2
P0DOV2;E9QKL6;D3Z2E7;E9Q3L4;G3UXS8;E9PUG6;A0A0R4J0H6;E9QAN9;G3UZV2;O35368;O35368-3	0.137535	26.5447	1.47649	0.147397	0.427385	-5.221	Ifi204	Ifi204
P24788;A2A9P6;P24788-2	0.0798312	26.2191	1.47898	0.147437	0.427385	-5.17977	Cdk11b	Cdk11b
G3UVU2;D3YW09;Q62203;D3Z5A6	0.100271	27.2528	1.47545	0.147591	0.427502	-5.22242	Sf3a2	Sf3a2
Q6PD26	0.0770381	26.6414	1.4757	0.147899	0.427551	-5.21612	Pigs	Pigs
Q8C561-2;Q8C561;Q8C561-3	-0.107619	25.7568	-1.47484	0.147938	0.427551	-5.20122	Lmbrd2	Lmbrd2
P11031	-0.0722766	28.4205	-1.47401	0.147975	0.427551	-5.2244	Sub1	Sub1
A0A0B4J1G1;E9Q415;A0A0B4J1E6;P08101-2;P08101-3;P08101;P08508;E9PUV2;A0A0B4J1M6	0.0583449	27.8102	1.47368	0.148064	0.427551	-5.22486	Fcgr2b;Fcgr2	Fcgr2b
Q924M7;F6Q3K8	0.0738772	27.4988	1.47237	0.148418	0.428068	-5.22668	Mpi	Mpi
Q9EST4-3;Q9EST4;REV__A0A0A6YWX5;Q9EST4-2	0.0663734	25.8707	1.47213	0.14848	0.428068	-5.227	Psmg2	Psmg2
Q8K183;D3Z7R1	-0.048922	31.8146	-1.47174	0.148586	0.428068	-5.22754	Pdxk	Pdxk
Q5SXA5;Q5SRX1;Q5SXA4;Q5SRX1-3;Q5SRX1-4;Q5SRX1-2;Q5SRX1-5;F6ZDJ1	0.0761986	25.6717	1.47295	0.148838	0.428467	-5.21985	Tom1l2	Tom1l2
Q8K3M1	-0.139581	28.5048	-1.4704	0.149184	0.428983	-5.22947	BC089597	BC089597
H7BWX9;D3Z794;P61957	-0.0689863	28.8237	-1.47059	0.149271	0.428983	-5.21856	Sumo2	Sumo2
P68040	0.0421572	33.4231	1.46887	0.149361	0.428983	-5.2315	Gnb2l1	Gnb2l1
Q8BFZ9;A0A1B0GT70;A0A1B0GSD8;A0A1B0GQZ0;A0A1B0GRG7;A0A1B0GT43;A0A1B0GRQ1	0.068296	29.1548	1.46808	0.149574	0.429266	-5.23259	Erlin2	Erlin2
Q9ERF3;Q8BVQ0;D6RDC7;D6RJ72	0.0420613	29.0394	1.46734	0.149774	0.429513	-5.23361	Wdr61	Wdr61
Q3U4W8;P56399;D3YYA5;D3Z4K7	0.0382735	31.6351	1.46667	0.149956	0.429704	-5.23453	Usp5	Usp5
S4R2K9;A0A1W2P812;S4R1S2;G5E8K5-2;G5E8K2;G5E8K3;S4R2S8;G5E8K5-3;G5E8K5;G3X971;S4R236;A0A087WNU5;S4R278;S4R208;S4R1U4;S4R162;S4R229;W4VSQ0;Q3UVY0;Q8C8R3-3	-0.113192	27.5144	-1.46579	0.150229	0.430158	-5.23575	Ank3	Ank3
P32883-2;P32883	-0.0502689	28.8822	-1.46477	0.150471	0.430524	-5.23714	Kras	Kras
E9Q933;Q8BK08;Z4YN74	-0.0674245	27.8387	-1.46425	0.150612	0.430598	-5.23785	Tmem11	Tmem11
E9Q0A7;Q4KMM3-3;Q4KMM3-2;Q4KMM3-4;Q4KMM3;B1H3M0	0.070543	27.6024	1.4634	0.150843	0.430932	-5.23902	Oxr1	Oxr1
Q8VCA8;A2A709	0.0488196	31.1415	1.4624	0.151115	0.431195	-5.24039	Scrn2	Scrn2
P49222;Q3UV95	0.15842	27.1527	1.46433	0.151165	0.431195	-5.22497	Epb42;Epb4.2	Epb42
Q5XJE5	0.0608522	25.5573	1.46335	0.151644	0.432232	-5.16821	Leo1	Leo1
Q9EP69;A0A1L1SR59	0.0452557	31.4987	1.45907	0.152027	0.432938	-5.24496	Sacm1l	Sacm1l
Q8BVI4;A0A0G2JGJ1;D3YWR7;D3Z1A1;A0A0G2JGY0;D3Z099	-0.0595864	33.6956	-1.45854	0.15217	0.432938	-5.24568	Qdpr	Qdpr
Q8K2Y7	-0.0738487	27.1598	-1.45829	0.152238	0.432938	-5.24602	Mrpl47	Mrpl47
Q9JKY7	-0.06358	32.0379	-1.45769	0.152403	0.433079	-5.24684	Cyp2d22	Cyp2d22
Q9QXK3-4;Q9QXK3;Q9QXK3-3;Q9QXK3-2	0.0438574	29.3063	1.45688	0.152627	0.43337	-5.24796	Copg2	Copg2
P54823	-0.0422501	29.5868	-1.45648	0.152737	0.43337	-5.2485	Ddx6	Ddx6
Q9CQJ6;E9Q0G1	-0.0538836	28.6411	-1.45595	0.152883	0.433457	-5.24923	Denr	Denr
A2AE27;Q9DBT5	-0.0496361	27.7312	-1.45531	0.153058	0.433627	-5.2501	Ampd2	Ampd2
Q9CZX8;D3YUT3;D3Z722;D3Z5R8;D3YUG3;S4R223	0.0543235	32.0214	1.45452	0.153275	0.43385	-5.25117	Rps19	Rps19
Q91V64	0.0587852	30.5784	1.45418	0.153369	0.43385	-5.25164	Isoc1	Isoc1
Q8QZR1;D3Z307	-0.14257	27.7235	-1.45396	0.153614	0.434123	-5.25199	Tat	Tat
V9GXP8;F8VPM7;V9GXF0;Q99MI1;V9GXH3;Q99MI1-2;V9GWT6;V9GX53;Q99MI1-4;Q3UHT7;Q6PH08;Q6PH08-4;A0A1B0GS69;V9GXL1;Q6PH08-2;A0A1B0GSU7;A0A1B0GSQ8;REV__E0CYE0;REV__Q8BS45	0.0480271	28.2843	1.453	0.153697	0.434123	-5.25326	Erc1	Erc1
Q9JKF1;A0A0U1RNG5;A0A0U1RPU3	0.0767013	28.3451	1.45167	0.154064	0.434832	-5.25507	Iqgap1	Iqgap1
O35955	0.15594	26.8305	1.45198	0.15433	0.435007	-5.25466	Psmb10	Psmb10
Q8VHM5;F7B5B5;A2AW41;S4R1E9;A2AW40;V9GWW3	0.0456258	28.7058	1.45061	0.154357	0.435007	-5.25651	Hnrnpr	Hnrnpr
Q6NSR8;F6T2H5	0.0560533	29.7559	1.44865	0.1549	0.43621	-5.25917	Npepl1	Npepl1
Q8R086	-0.0637324	33.2333	-1.44784	0.155127	0.436521	-5.26028	Suox	Suox
Q3TJ22;J3QN89;A0A087WNM5	-0.0944962	26.5274	-1.44709	0.155335	0.436662	-5.2613	Aamp	Aamp
P20029	0.0585085	36.6742	1.44682	0.15541	0.436662	-5.26166	Hspa5	Hspa5
Q9JIG7	-0.0690162	29.1206	-1.44629	0.155559	0.436753	-5.26239	Ccdc22	Ccdc22
P56382	0.0743173	31.2851	1.44584	0.155684	0.436778	-5.263	Atp5e	Atp5e
Q9DCC4	0.0556474	30.8046	1.44527	0.155844	0.436898	-5.26377	Pycrl	Pycrl
Q7TQD7;P46735;E9QNH6;E9Q580;P46735-2;D3YV80;O88329	0.0397701	31.7593	1.44413	0.156161	0.437259	-5.26531	Myo1b	Myo1b
Q921K2;A0A0A6YVX0	0.0447135	28.9007	1.44397	0.156205	0.437259	-5.26553	Parp1	Parp1
Q00519	0.0352388	32.9122	1.44325	0.156409	0.437501	-5.26651	Xdh	Xdh
G5E8R3;E9QPD7;Q05920	0.063006	36.8713	1.44273	0.156554	0.437582	-5.26722	Pcx;Pc	Pcx
A0A5C8;Q9DCQ3	0.140355	26.7804	1.4485	0.156817	0.43799	-5.18414	Kiss1;Golt1a	Kiss1
Q7TPV4	-0.0451726	29.1654	-1.43899	0.157604	0.439861	-5.27227	Mybbp1a	Mybbp1a
Q9JKY5;A0A0G2JFU3;E9Q3C5;F7DCR9	-0.0796433	27.8195	-1.43855	0.157729	0.439881	-5.27287	Hip1r	Hip1r
Q9CV28;D6REU0;Q9CV28-2;F7BWU4;D6RCI2;A0A0A6YWB5;D6RGU8;D6RG90;D3Z0Z1;D6RGT9	0.0956214	25.2376	1.44392	0.157977	0.440246	-5.11644	Fam188a	Fam188a
Q9EQ32;Q9EQ32-2;Q9EQ32-3	-0.0566264	27.9612	-1.43629	0.158367	0.441006	-5.27593	Pik3ap1	Pik3ap1
Q921J2	0.0690968	27.6489	1.43419	0.158964	0.442288	-5.27877	Rheb	Rheb
P63325;Q3UW83	0.0665367	32.0439	1.43383	0.159063	0.442288	-5.27924	Rps10	Rps10
O88712-2;O88712;A0A0J9YUM4;A0A0J9YU62;O88712-3;A0A0J9YTW3;Q91YZ2;P56546;P56546-2;A0A0J9YUR5;E9PWQ9;A0A0J9YU66;A0A0J9YVI3;E9Q0T4	0.0780071	27.0515	1.4369	0.159203	0.442348	-5.24939	Ctbp1	Ctbp1
A2AIL4	0.113912	26.2601	1.43943	0.159514	0.442752	-5.16708	Ndufaf6	Ndufaf6
P63038;P63038-2;D3Z2F2;D3Z7J9	-0.0382751	36.1637	-1.43155	0.159714	0.442752	-5.28232	Hspd1	Hspd1
Q9Z1R3	0.0956172	26.1428	1.43279	0.159733	0.442752	-5.2407	Apom	Apom
Q99JR8-2;Q99JR8;G3UXC0;A0A0G2JG60;Q6P9Z1;Q61466-2;Q61466	0.0810777	26.6967	1.4309	0.16008	0.442752	-5.28304	Smarcd2	Smarcd2
Q99M04;A0A0M3HEP3;A0A0G2JFF7	-0.052954	30.3016	-1.43017	0.160105	0.442752	-5.28417	Lias	Lias
Q9DCH4	0.0396891	30.4395	1.42981	0.160208	0.442752	-5.28465	Eif3f	Eif3f
Q9DCS2;G5E8X1;E9Q7K5;E9Q5B2;D3YZM4	-0.0625611	31.8024	-1.42972	0.160235	0.442752	-5.28478	0610011F06Rik	0610011F06Rik
Q8VCC2	-0.116668	32.6453	-1.43034	0.160293	0.442752	-5.28398	Ces1	Ces1
Q6A068;A0A1W2P7Z8;A0A1W2P7H4;A0A1W2P855;A0A1W2P6Q8;A0A1W2P7S8	0.0633655	28.2416	1.42839	0.160615	0.443008	-5.28657	Cdc5l	Cdc5l
Q8CH18;Q8CH18-3;Q8CH18-2;A0A1W2P765	0.0480749	28.6692	1.42837	0.160621	0.443008	-5.2866	Ccar1	Ccar1
A0A087WQN7;F8VQ87;P97789-3;P97789-2;P97789;A0A087WNV6	-0.08406	25.8795	-1.4314	0.160761	0.443067	-5.22653	Xrn1	Xrn1
Q8QZR5	0.0494249	33.4368	1.42709	0.160987	0.443365	-5.28831	Gpt	Gpt
F8VQC1;E9Q740	0.0483836	30.2255	1.42667	0.161108	0.443372	-5.28888	Srp72	Srp72
Q9D0R2	0.0466014	32.6713	1.42467	0.161682	0.444625	-5.29156	Tars	Tars
Q8R1G2;E0CXH4;E0CXT6	0.0723483	31.9222	1.42335	0.162063	0.445038	-5.29333	Cmbl	Cmbl
O35114	-0.0880833	30.1642	-1.42356	0.162069	0.445038	-5.29305	Scarb2	Scarb2
Q8C0J2-2;Q8C0J2-5;Q8C0J2;Q8C0J2-3;Q8C0J2-4;D3YZW7	-0.0840023	26.6776	-1.42339	0.162422	0.445408	-5.28227	Atg16l1	Atg16l1
Q6NXL1	0.0489058	30.154	1.42203	0.162442	0.445408	-5.29509	Sec24d	Sec24d
Q8K2Q7;A0A0A6YWP0;A0A0A6YVS9;A0A0A6YWK4;Q8K2Q7-2	0.0684363	26.3753	1.42098	0.162746	0.445916	-5.2965	Brox	Brox
P47754;D6RCW7;A0A0N4SVM0	0.0439344	31.3109	1.41985	0.163072	0.446485	-5.29801	Capza2	Capza2
Q8K1Z0;F6SFF5;A0A1D5RLE9	-0.0639146	31.0556	-1.41738	0.163787	0.447823	-5.3013	Coq9	Coq9
G3X928;Q6NZC7	0.0495531	29.3423	1.41734	0.1638	0.447823	-5.30135	Sec23ip	Sec23ip
Q62425;A0A0N4SVQ1	-0.0580452	31.7764	-1.41689	0.16393	0.447852	-5.30195	Ndufa4	Ndufa4
Q8VE47;F6VRI6;D6RH76;A0A1L1SSH6	0.0499925	29.1103	1.41589	0.164221	0.448322	-5.30329	Uba5	Uba5
Q8JZQ9;A0A0G2JG48	0.0353598	31.4986	1.41424	0.164703	0.449309	-5.30549	Eif3b	Eif3b
Q6IRU2	0.0825924	29.177	1.41351	0.164915	0.449562	-5.30646	Tpm4	Tpm4
Q08943;Q08943-2;A2AW05	-0.145948	26.4734	-1.41289	0.165212	0.449926	-5.30729	Ssrp1	Ssrp1
Q80W00-2;Q80W00;S4R164	0.0956456	26.3181	1.41418	0.165289	0.449926	-5.28002	Ppp1r10	Ppp1r10
P48962	0.759668	25.4082	1.42324	0.165575	0.450378	-5.22239	Slc25a4	Slc25a4
Q9DC71	-0.0605219	27.0669	-1.41045	0.165811	0.45067	-5.31053	Mrps15	Mrps15
E9PUG7;A0A0R4J298;Q61211;Q61211-2;Q8C8I3;M0QWK9	0.0571329	26.9904	1.40991	0.165971	0.45067	-5.31125	Eif2d	Eif2d
Q8VCQ8;E9QA16;D3Z6I7;E9Q0M9;S4R1T7;E9Q9F3	0.0496609	31.6519	1.40966	0.166043	0.45067	-5.31157	Cald1	Cald1
P16015	0.0801688	36.9882	1.40905	0.16622	0.450758	-5.31238	Ca3	Ca3
D3YU12;Q8K2T1;G5E8S7;Q8K2T1-2;Q8K2T1-3	0.0797011	27.2534	1.40835	0.166426	0.450758	-5.31331	Nmral1	Nmral1
P01647;P01645;P01644;P01648;P01646;A0A140T8M1;P04946;P01643;A0A075B5L0	0.187047	25.1049	1.41692	0.166435	0.450758	-5.11516
Q9EQ20	-0.0606629	35.3417	-1.40702	0.166819	0.451255	-5.31507	Aldh6a1	Aldh6a1
F7BJK1	-0.0609895	28.8753	-1.40688	0.16686	0.451255	-5.31526	Pcdh1	Pcdh1
G3X8Y3;Q80UM3;A0A0A6YW80;A0A0A6YX86;A0A0A6YXF4	0.0359371	29.0753	1.40261	0.168121	0.454063	-5.32091	Naa15	Naa15
Q01279;Q9WVF5;Q5SVE7;B2KGF7;P70424;Q61527-3;Q61527-2;Q61527	0.0773879	32.4262	1.40255	0.16814	0.454063	-5.32099	Egfr	Egfr
Q3UDR8;F6YIY0;D3YXM6	0.0631611	26.2124	1.40208	0.168281	0.454116	-5.32162	Yipf3	Yipf3
G3X8R0;Q60870	-0.106322	26.7926	-1.4055	0.168747	0.455047	-5.23858	Reep5	Reep5
O35704	0.1358	25.3831	1.41102	0.168961	0.455295	-4.98652	Sptlc1	Sptlc1
H9H9R5;P26262	0.075055	27.6766	1.39881	0.169252	0.45535	-5.32593	Cyp4v3;Klkb1	Cyp4v3
F8VQJ3;P02468;F6SFQ3;F6TLW1	0.149312	26.4728	1.39942	0.169404	0.45535	-5.32345	Lamc1	Lamc1
Q9JK42	-0.116923	28.1126	-1.39856	0.169452	0.45535	-5.32625	Pdk2	Pdk2
Q9CQE7;Q9CQE7-2;F6RK81;F6UIS1	0.0611275	27.3622	1.3979	0.169522	0.45535	-5.32712	Ergic3	Ergic3
Q8BW75;E9Q3X6;E9PVL9	-0.0575482	33.0449	-1.39743	0.169665	0.45535	-5.32775	Maob	Maob
Q7TQD2	0.113244	26.1095	1.40406	0.169709	0.45535	-5.17334	Tppp	Tppp
A0A0R4IZX2;Q9JHL1;A0A0R4J006;Q9JHL1-2	0.0452236	28.0721	1.39661	0.16991	0.455562	-5.32883	Slc9a3r2	Slc9a3r2
P40237;A2AIJ1;A2AIJ2	-0.0657873	27.866	-1.3942	0.170631	0.457062	-5.332	Cd82	Cd82
Q61081;A0A1L1STC0	0.036359	29.8063	1.39392	0.170713	0.457062	-5.33236	Cdc37	Cdc37
P08228	-0.0738271	34.1516	-1.39238	0.171175	0.457636	-5.33438	Sod1	Sod1
E9Q1G8;E9Q9F5;O55131;S4R2P6;Q9DA97	0.0357556	30.2617	1.39227	0.17121	0.457636	-5.33453	Sept7	Sept7
Q99JZ7	0.252687	25.265	1.39363	0.171293	0.457636	-5.33273	Errfi1	Errfi1
Q9ERB0	-0.0570121	27.8689	-1.39157	0.17142	0.457648	-5.33545	Snap29	Snap29
P62830;A2A6F8	0.042034	31.9627	1.39101	0.171589	0.457773	-5.33618	Rpl23	Rpl23
Q9R1R8;Q9QYF1	-0.141721	29.6876	-1.3908	0.17201	0.458425	-5.33644	Rdh11	Rdh11
O55135;A6PWZ2;D6RG53;D6RJJ3;B1AZQ4	-0.0509189	30.132	-1.38879	0.172257	0.458425	-5.33909	Eif6	Eif6
P29788;Q8BP99	0.050074	29.9604	1.38862	0.17231	0.458425	-5.33932	Vtn	Vtn
A0A0R4J140;Q5SW19;Z4YLI8;Q5SW19-3;Q5SW19-2	0.0366116	31.9274	1.38858	0.172322	0.458425	-5.33937	Cluh	Cluh
Q9DBS1	0.0781218	26.418	1.38834	0.172961	0.459799	-5.33537	Tmem43	Tmem43
Q64685	-0.0802093	27.5207	-1.38656	0.173111	0.459872	-5.34044	St6gal1	St6gal1
D3Z0V2;Q9ES28-3;Q9ES28-4;Q9ES28-2;Q9ES28-7;Q9ES28;A0A0R4J0X8;Q9ES28-6;Q9ES28-8;Q9ES28-5	0.0746538	26.0516	1.38628	0.173583	0.4608	-5.31961	Arhgef7	Arhgef7
Q6NZD2;Q9WV80;D3YWH1;REV__A2AJB1	0.0715826	27.8526	1.38378	0.173775	0.460983	-5.34563	Snx1	Snx1
K9J7B2;D3Z748;Q6ZQM8;D3YZE6;D3Z7G0;D3YZ96;G3UZC9;D6RH94	0.0780599	29.0256	1.38244	0.174183	0.461739	-5.34738	Ugt1a6b;Ugt1a8;Ugt1a7c	Ugt1a6b
Q91YH5;E9PYT3;Q91YH5-2	0.049863	30.706	1.38084	0.174673	0.462492	-5.34948	Atl3	Atl3
Q8CC86	-0.0472335	31.4702	-1.3807	0.174714	0.462492	-5.34965	Naprt	Naprt
E9QAS4;E9QAS5;Q6PDQ2;F6WR45;F7C528;E9Q614;B1AR17;F6V4V3	0.0446322	28.7922	1.37845	0.175402	0.463988	-5.35258	Chd4	Chd4
Q8VDC1;A0A140T8V9	-0.0579521	28.0026	-1.37755	0.175678	0.46439	-5.35375	Fyco1	Fyco1
Q5XJY4;D6RCZ6;D6RJ50	-0.0749568	27.0312	-1.3769	0.175879	0.464594	-5.3546	Parl	Parl
Q8VDW0;D6RHT5;Q8VDW0-2	0.0450315	28.5333	1.37633	0.176054	0.464643	-5.35534	Ddx39a	Ddx39a
Q8C788;Q91ZR2	0.0486829	25.7578	1.37603	0.176146	0.464643	-5.35573	Snx18	Snx18
Q91YR9;REV__Q3TVC7;REV__A0A0R4J177;REV__Q3TVC7-3	-0.111892	26.1959	-1.37623	0.176452	0.464838	-5.33978	Ptgr1	Ptgr1
Q3UZ39;Q3UZ39-3;G5E8E1;E9Q9T1;A0A087WPK3;Q3UZ39-2;A0A087WNU6;A0A087WSF5;A0A087WPT0	-0.0611914	29.4079	-1.37495	0.176477	0.464838	-5.35713	Lrrfip1	Lrrfip1
J3QNY1;Q8BG05-2;B2RXM2	-0.112487	30.9455	-1.37533	0.176591	0.464838	-5.35661	Gm9242;Hnrnpa3;Gm6793	Gm9242
P16460;J3QNG0	-0.0657398	37.4305	-1.37349	0.176927	0.465374	-5.35902	Ass1;Gm5424	Ass1
Q6A028	0.083126	26.2592	1.37562	0.177043	0.465374	-5.30777	Swap70	Swap70
P53702;G3UXK7	-0.0583878	27.3206	-1.3763	0.17753	0.466062	-5.28548	Hccs	Hccs
D3Z2J6;Q9D710;D3YYX0	0.063501	27.3169	1.37123	0.177626	0.466062	-5.36195	Tmx2	Tmx2
P62702;V9GWY0	0.0487395	33.8677	1.37068	0.177794	0.466062	-5.36266	Rps4x;Gm15013	Rps4x
Q8K2H2;A0A0A0MQF5;F6VDQ9	0.0834538	26.359	1.37124	0.177802	0.466062	-5.3606	Otud6b	Otud6b
Q91YQ5;A0A0N4SUJ8	0.0382529	34.2558	1.36889	0.17835	0.466806	-5.36497	Rpn1	Rpn1
Q9D8S4;A0A1L1SS58;A0A1L1SQJ5;A0A1L1SS70	-0.100321	28.3816	-1.36955	0.178409	0.466806	-5.35414	Rexo2	Rexo2
Q8BWS5	-0.0511415	28.013	-1.36854	0.178459	0.466806	-5.36543	Gprin3	Gprin3
Q60932-2;Q60932;F2Z471	-0.0483519	33.4213	-1.36807	0.178604	0.466861	-5.36603	Vdac1	Vdac1
Q8BGL3;E9QAK1;B1PQU4;A0A1B0GSR1;Q3UEP5;D3Z6M7;L7N245;K7N6K9;P50236	0.146159	33.5133	1.36859	0.178878	0.46725	-5.36531	2810007J24Rik	2810007J24Rik
D3YZZ5;E9Q7G1	0.0739686	29.6319	1.36553	0.179396	0.468066	-5.36932	Tmed7	Tmed7
Q8CFJ7;D3Z5G2;Q8CFJ7-2;D3Z2H6;F6ZZX2	0.119785	27.5293	1.36813	0.17944	0.468066	-5.27859	Slc25a45	Slc25a45
Q99L88;Q99L88-2	-0.0410843	29.8728	-1.36415	0.179828	0.468751	-5.3711	Sntb1	Sntb1
P97298;B7ZC25;Q5ND37;F6S1M4;E9PWS2;CON__Q95121	0.0587275	27.1821	1.36181	0.180557	0.469759	-5.3741	Serpinf1	Serpinf1
Q3UP75;H3BLE9	0.0882836	27.1289	1.36418	0.180585	0.469759	-5.34831	Ugt3a1	Ugt3a1
P11862;D3Z503;D6RDR2	-0.107899	28.0815	-1.36203	0.18059	0.469759	-5.37381	Gas2	Gas2
Q3UEB3-3;Q3UEB3-2;Q3UEB3	0.0479344	28.5244	1.36126	0.180731	0.469801	-5.37482	Puf60	Puf60
Q8BXA5	0.0862087	25.4497	1.37129	0.180887	0.46988	-5.05034	Clptm1l	Clptm1l
Q6PIP5	-0.0636118	27.7873	-1.35979	0.181193	0.470348	-5.37671	Nudcd1	Nudcd1
Q9EPB5;Q3U3G8;F6TMN2	-0.0567837	27.1983	-1.35778	0.181824	0.471348	-5.37928	Serhl	Serhl
D3Z795;Q9JK23;D6RG59	0.126063	26.3873	1.35776	0.181905	0.471348	-5.37929	Psmg1	Psmg1
Q80Y55;B2KGE3	0.107137	25.9817	1.36464	0.181955	0.471348	-5.32888	Bsdc1	Bsdc1
Q8CGK3	-0.0581956	32.3709	-1.3558	0.18245	0.472304	-5.38183	Lonp1	Lonp1
P70335;P70335-2	0.04523	28.1093	1.3537	0.183112	0.473578	-5.38451	Rock1	Rock1
A0A0J9YUI8;Q91X44;A0A0J9YVA3	0.079022	31.9679	1.35357	0.183194	0.473578	-5.38466	Gckr	Gckr
Q6PDI5;Q6PDI5-2;A2ALV7;A2ALV6;A2ALV8;A2ALW1;A2ALV9	0.0439312	28.9139	1.35177	0.183725	0.474624	-5.38698	Ecm29;AI314180	Ecm29
Q3U186;A2AT41	0.0630042	26.639	1.34992	0.184311	0.475808	-5.38933	Rars2	Rars2
Q3UIL6;Q3UIL6-2;A0A0U1RPA0;Q3UIL6-3;Q3UIL6-5;Q3UIL6-6;A0A1L1SQ79;Q3UIL6-4;S4R190;S4R243	-0.0749441	26.1952	-1.35199	0.184637	0.475982	-5.34719	Plekha7	Plekha7
A0A0R4J034;Q99K01-2;Q99K01;Q99K01-4;Q99K01-3;D3YZA7;Q99K01-5	0.0499112	29.2493	1.34844	0.184783	0.475982	-5.39122	Pdxdc1	Pdxdc1
Q9CZ13;A0A0A6YW82;A0A0A6YWX6;A0A0A6YVZ0	-0.0398175	34.3699	-1.34781	0.184983	0.475982	-5.39202	Uqcrc1	Uqcrc1
P11930	-0.0785893	29.8565	-1.34728	0.185164	0.475982	-5.3927	Nudt19	Nudt19
Q6PAM1;Q6PAM1-2;A2ADZ2;A2ADZ3;A2ADZ4;A8Y5J8	-0.0597758	26.3741	-1.34849	0.185325	0.475982	-5.31944	Txlna	Txlna
Q91XH5;G3UXX3;Q64105;G3UZ79	0.0701928	31.9954	1.34621	0.185496	0.475982	-5.39407	Spr	Spr
Q99L13	-0.0746287	32.8336	-1.34562	0.18569	0.475982	-5.39481	Hibadh	Hibadh
Q91WK2	0.05966	29.7408	1.34539	0.185759	0.475982	-5.39511	Eif3h	Eif3h
P70452;D6RJ29	0.154521	28.9898	1.34654	0.185807	0.475982	-5.39356	Stx4	Stx4
Q91VW5;A0A1D5RLV4;A0A1D5RME8;A0A1D5RLC6;A0A1D5RLH4	0.0687856	27.2117	1.34602	0.185918	0.475982	-5.35187	Golga4	Golga4
O09117-2;O09117;D6RFU9	-0.0865883	26.429	-1.3459	0.185958	0.475982	-5.37453	Sypl1;Sypl	Sypl1
Q9JI75	-0.0601447	32.4685	-1.34436	0.186089	0.475982	-5.39642	Nqo2	Nqo2
P48024;J3QN87;J3QPZ8	0.0706407	29.3007	1.34423	0.186131	0.475982	-5.39659	Eif1	Eif1
Q6PIU9	0.0990581	26.2892	1.34457	0.186198	0.475982	-5.39594
Q8BH35;Q8BH35-2	0.0878818	28.1271	1.34376	0.186281	0.475982	-5.39718	C8b	C8b
Q9CPS6;F8WH96;E9Q7F8	-0.105933	25.9743	-1.34564	0.186442	0.476067	-5.38305	Hint3	Hint3
P61202;P61202-2;A2AQE4	0.0367137	29.574	1.34201	0.186844	0.476539	-5.39941	Cops2	Cops2
E9Q512;H3BJG4;Q8BVJ9;H3BJH8;H3BJU5	0.0514964	28.9428	1.34189	0.18688	0.476539	-5.39955	Trip11	Trip11
Q9R061	0.061885	27.0225	1.3414	0.187038	0.476617	-5.40018	Nubp2	Nubp2
Q8VC30	0.0697417	35.5139	1.34066	0.187278	0.476903	-5.40112	Dak	Dak
Q60864	0.044719	32.534	1.33897	0.187823	0.477729	-5.40326	Stip1	Stip1
Q8R3P0;B0QZP3;V9GXG0;D6RJ20	-0.10307	26.4449	-1.34901	0.187857	0.477729	-5.28153	Aspa	Aspa
Q9CWZ7;D3Z4B2	0.0929723	27.2268	1.33826	0.188052	0.477756	-5.40416	Napg	Napg
A0A0N4SWD7;E9Q6H8;A0A0N4SUU0;A0A0N4SUV0;A0A0N4SW19;A0A1L1SQF5;A0A0N4SWC0;A0A0N4SVR9	0.111552	27.5376	1.33805	0.188204	0.477756	-5.4044	Plekha5	Plekha5
Q14CH1	0.0463756	28.4905	1.33706	0.188438	0.477756	-5.40567	Mocos	Mocos
Q9CQ26	0.0738779	26.3319	1.33689	0.188493	0.477756	-5.40588	Stambp	Stambp
Q3V009;Q3V009-2;A0A1L1STZ6	0.0821041	26.1452	1.3406	0.188504	0.477756	-5.27585	Tmed1	Tmed1
Q3TMH2;A2AWQ9	0.0442429	30.0725	1.33495	0.189123	0.478165	-5.40834	Scrn3	Scrn3
Q7TQI3;D3YWF6;D3Z7K0	0.0495949	30.5129	1.33482	0.189164	0.478165	-5.4085	Otub1	Otub1
A0A0R4J1L9;Q5HZI1;E9Q8N4;A0A0R4J147;A0A0R4J0N9;Q5HZI1-4;Q5HZI1-2;Q5HZI1-3;F6Q593;D3Z2H5;D3Z7B3	0.0455908	28.6122	1.33481	0.18917	0.478165	-5.40852	Mtus1	Mtus1
P39054;Q3T9X3;F8WIV5;P39054-2;G3UZZ3	0.0373534	29.7367	1.33479	0.189175	0.478165	-5.40854	Dnm2	Dnm2
A0A0N4SUH8;Q9QZ23;D3Z285	-0.0662216	27.6564	-1.33366	0.189542	0.478769	-5.40997	Nfu1	Nfu1
A0A1L1STE6;Q9D6R2;Q9D6R2-2	0.0531397	31.0726	1.33295	0.189772	0.478773	-5.41086	Idh3a	Idh3a
Q8C7E4;Q9JJH1	0.162927	26.2303	1.33713	0.189844	0.478773	-5.34446	Rnase4	Rnase4
P09671	-0.0641981	32.8316	-1.33248	0.189926	0.478773	-5.41146	Sod2	Sod2
Q4KL35	-0.065727	26.1372	-1.33328	0.190223	0.479198	-5.36412	Magix	Magix
F8WIE5;Q69ZR2	0.0623757	27.8685	1.33084	0.190463	0.47932	-5.41353	Hectd1	Hectd1
E9PXU9;A0A0N4SUJ2;A0A0N4SUN3;A0A0N4SVX9;Q9ESD7-3;Q9ESD7-2;E9QL12;E9Q423;A0A0N4SWH3;A0A0N4SWG7;A0A0N4SV63;Q9ESD7	0.0663435	26.6466	1.33064	0.190527	0.47932	-5.41378	Dysf	Dysf
P42208;F6WYM0;D3YYB1;D3Z3C0;D3Z1S1;D3YZU7;D3YV76	0.0363045	30.6842	1.32977	0.190809	0.479709	-5.41487	Sept2	Sept2
Q9WU79;A0A0R4J1T9;F6PYI8;F6YFQ5;F6XMC0;E9PUR5	-0.0718527	32.4775	-1.3292	0.190998	0.479825	-5.4156	Prodh	Prodh
Q8VHL5	0.107116	25.4723	1.33184	0.191111	0.479825	-5.3704	Crygn	Crygn
A2AEM2;Q99LI2;Z4YMG1	0.0541461	28.3313	1.32818	0.191332	0.479968	-5.41688	Clcc1	Clcc1
P35550;A0A140LIR6	-0.0419166	31.2369	-1.32628	0.191952	0.479968	-5.41926	Fbl	Fbl
Q91YJ5;Q5M6W7;F6RR02	-0.0647201	26.3405	-1.32611	0.19201	0.479968	-5.41948	Mtif2	Mtif2
Q8BGH2	-0.0384833	30.6576	-1.32608	0.19202	0.479968	-5.41952	Samm50	Samm50
A0A1L1SQ41;Q4FCQ7;Q9Z2A5;J3QNU1;Q9Z2A5-2;A0A140LJ98	0.0575869	26.9506	1.326	0.192046	0.479968	-5.41961	Ate1	Ate1
O35423-2;O35423	0.0954275	32.2374	1.32617	0.192135	0.479968	-5.41936	Agxt	Agxt
P80315;G5E839;G3UXF3;G3UXG2	0.0293636	32.5602	1.32572	0.192136	0.479968	-5.41996	Cct4	Cct4
H3BL34;Q64176	-0.0900384	31.2473	-1.32589	0.192192	0.479968	-5.41972	Ces1e	Ces1e
Q8JZY2	-0.0916523	25.356	-1.33187	0.192379	0.480115	-5.31599	Commd10	Commd10
Q642K5;P62862	-0.0639394	29.1899	-1.32384	0.192756	0.480535	-5.42232	Fau	Fau
Q9CW42;A0A087WPC2;D3YZZ3	0.0551189	32.712	1.32336	0.192914	0.480535	-5.42292	Marc1	Marc1
Q9ET30	0.0508574	29.6052	1.32306	0.193015	0.480535	-5.42331	Tm9sf3	Tm9sf3
Q9DCG6;K3W4L7;A0A1W2P7N2	0.0640651	33.1773	1.32248	0.193203	0.480535	-5.42402	Pbld1	Pbld1
P62334	0.0388481	31.3647	1.32224	0.193283	0.480535	-5.42432	Psmc6	Psmc6
Q9WVE8;Q61644	0.0403004	29.9961	1.32172	0.193453	0.480535	-5.42497	Pacsin2	Pacsin2
P57016	0.131035	26.1873	1.32495	0.193589	0.480535	-5.27961	Lad1	Lad1
Q7TQE2;Q62523;A0A0N4SVD2;A0A0N4SUX7;A0A0N4SVP4	0.127996	26.5421	1.3211	0.193754	0.480535	-5.42573	Zyx	Zyx
Q8K182;A2A997;A2A998	0.0881522	29.8567	1.32101	0.193783	0.480535	-5.42583	C8a	C8a
P62137	0.0572095	30.228	1.32059	0.193828	0.480535	-5.42639	Ppp1ca	Ppp1ca
Q9DAU1;B0V2V1;Q9DAU1-2	0.0651153	27.2526	1.31882	0.194416	0.481522	-5.42861	Cnpy3	Cnpy3
O35969;O35969-2	0.0908505	30.4803	1.31895	0.194483	0.481522	-5.42841	Gamt	Gamt
G3UVV4;P17710-3;P17710-4;P17710;P17710-2;D3YYR4;D3Z365;B4YB29;D3Z105	0.0768177	26.3734	1.31809	0.194833	0.481955	-5.41946	Hk1	Hk1
Q9CQG1;Q9CQG1-2	0.0521713	27.2838	1.31731	0.194915	0.481955	-5.43049	Chac2	Chac2
Q99L27	0.0665419	27.0313	1.31651	0.195181	0.482182	-5.43148	Gmpr2	Gmpr2
E9Q035;F7CJN9;F7BAE9;E9Q2Q7;P47758;E9Q939;A0A1W2P830	0.0422192	34.8241	1.3161	0.195317	0.482182	-5.43199	Gm20425	Gm20425
E9QA46;Q9QXY9;D3Z6X3;D3Z6X4	0.0611175	27.1162	1.31633	0.195416	0.482182	-5.42731	Pex3	Pex3
Q9JM76;H7BWZ3;A0A0G2JFK7;D3Z2F7;D3Z2F8	-0.055588	28.026	-1.31549	0.195521	0.482182	-5.43276	Arpc3	Arpc3
Q9DAC2;Q8VCG4	0.098327	27.9749	1.31523	0.195845	0.482517	-5.42067	C8g	C8g
Q8BP48;A0A0G2JFL1;A0A0G2JF71	0.0385271	28.506	1.31431	0.195914	0.482517	-5.43423	Metap1	Metap1
Q8VCC1	-0.141162	29.12	-1.31433	0.196271	0.48308	-5.43408	Hpgd	Hpgd
P61222	-0.0388758	30.921	-1.31257	0.196493	0.483296	-5.43639	Abce1	Abce1
P29758	-0.0810109	33.6785	-1.31244	0.196617	0.483296	-5.43653	Oat	Oat
P39447;B9EHJ3;A0A0U1RPW2;A0A0U1RPB2	-0.0319968	30.4953	-1.31043	0.197211	0.484326	-5.43905	Tjp1	Tjp1
P52479-2;P52479;G3X9U6;G3UYQ8	0.0435489	29.2433	1.31018	0.197294	0.484326	-5.43936	Usp10	Usp10
P17563;D6RHN2	-0.0708876	33.0388	-1.30781	0.198091	0.485964	-5.44231	Selenbp1	Selenbp1
P27546-2;P27546;P27546-3;E9PZ43;A0A140T8T5;A0A0G2JDN7;P27546-4;A0A0G2JG35;A0A0G2JFK3;A0A0G2JDY5;A0A0G2JFT4;Q78TF3;A0A0G2JE57;A0A0G2JDU1	0.0441913	30.2141	1.30436	0.199252	0.488492	-5.44657	Map4	Map4
P97819-2;P97819;G3UX52;G3UY97	-0.0600485	27.8078	-1.30345	0.199559	0.488926	-5.44769	Pla2g6	Pla2g6
P50428;F6QGM0	-0.0791975	25.7906	-1.30308	0.199859	0.489038	-5.43807	Arsa	Arsa
P43276	0.0898729	29.3724	1.30211	0.200107	0.489038	-5.44932	Hist1h1b	Hist1h1b
P31725	0.182991	27.3134	1.30297	0.20012	0.489038	-5.44815	S100a9	S100a9
Q9DCJ1	0.0622424	26.6807	1.30178	0.200126	0.489038	-5.44976	Mlst8	Mlst8
P70349;B0R1E3	-0.0877546	31.1706	-1.30124	0.200419	0.489203	-5.45039	Hint1	Hint1
Q64010;Q8JZR2;Q5ND50;Q64010-2;F7D232;Q3TQV3	0.0348706	29.1136	1.30081	0.200455	0.489203	-5.45096	Crk	Crk
Q9EQQ2	0.0762133	26.6174	1.30031	0.200624	0.489299	-5.45158	Yipf5	Yipf5
Q8BZ20	0.0514157	27.7228	1.29951	0.200896	0.489642	-5.45256	Parp12	Parp12
P19157;P46425	-0.0814189	36.8247	-1.2986	0.20128	0.490261	-5.45366	Gstp1;Gstp2	Gstp1
Q6ZWV3;I7HLV2;P86048;A0A1B0GXC3	0.0383229	32.6451	1.29695	0.201767	0.491129	-5.45571	Rpl10;Rpl10l	Rpl10
Q3TIR1;J3QNW4;Q3TIR1-3;Q3TIR1-2	-0.0538965	26.3082	-1.29644	0.20194	0.49123	-5.45634	Trappc13	Trappc13
Q9D7N6;A0A0A6YXW4	-0.0899261	26.9376	-1.29679	0.20237	0.491671	-5.44964	Mrpl30	Mrpl30
Q5SWU9;Q5SWU9-2;V9GWS0;V9GXY1;A0A0R4J1S9;V9GWS1;V9GWR9	-0.17769	32.9833	-1.29654	0.202507	0.491671	-5.456	Acaca	Acaca
Q9D0K1;D6RH41	0.0794091	26.3226	1.2975	0.202542	0.491671	-5.35217	Pex13	Pex13
Q921M7	0.0756725	26.7989	1.29431	0.202668	0.491671	-5.45895	Fam49b	Fam49b
Q9DBC3;E0CXC2;G3UZ59;D3Z491	0.0501631	26.9066	1.2936	0.202911	0.491671	-5.45982	Cmtr1	Cmtr1
O35632;A0A0A6YX37;Q8C309;A0A0A6YXJ6	0.0896539	26.1446	1.29688	0.202977	0.491671	-5.39458	Hyal2	Hyal2
P14869;D3YVM5;S4R1N1	0.0453111	32.6307	1.29294	0.203138	0.491671	-5.46064	Rplp0	Rplp0
Q8K2I3;D3YVR1	-0.108382	27.6787	-1.29288	0.203253	0.491671	-5.46068	Fmo2	Fmo2
Q99M28-2;Q99M28	-0.100703	27.8	-1.29268	0.203301	0.491671	-5.46093	Rnps1	Rnps1
E0CZ73;Q61146;E0CZ91	-0.0848607	25.3676	-1.30008	0.203551	0.491959	-5.30486	Ocln	Ocln
Q9EP89;A0A1L1SVF9	-0.0703923	30.8171	-1.29046	0.203987	0.492696	-5.46367	Lactb	Lactb
P35576	0.087119	30.0084	1.28936	0.204468	0.49354	-5.46499	G6pc	G6pc
Q0VBL3;Q6PHZ5	0.0762297	29.1499	1.28832	0.204727	0.493846	-5.4663	Rbm15	Rbm15
Q8CBY8-2;Q8CBY8	0.0461418	26.5629	1.286	0.205527	0.495411	-5.46913	Dctn4	Dctn4
E9PV41;E9PXV7;O08808;F6XC54;D3Z074	0.0578829	28.856	1.28567	0.20564	0.495411	-5.46953	Diap1;Diaph1	Diap1
Q60605-2;A0A1W2P6F6;A0A1W2P7Q9;Q60605;A0A1W2P6G5	0.0570794	30.6632	1.28491	0.205905	0.495731	-5.47046	Myl6	Myl6
P50544;B1AR28	0.0645921	33.7637	1.28327	0.206471	0.496592	-5.47246	Acadvl	Acadvl
Q8BQ46;F6QCI0	0.0764141	27.9448	1.28311	0.206527	0.496592	-5.47265	Taf15	Taf15
Q7TSR6;Q9DBM0-2;Q9DBM0;E9Q0P2	0.130635	25.6591	1.28127	0.207613	0.498883	-5.44979	Abcg8	Abcg8
O70194	0.0309419	31.2234	1.27904	0.207944	0.499145	-5.4776	Eif3d	Eif3d
P70671;A0A140LHE6;A0A140LJE8;A0A140LJD9	0.0534399	28.1731	1.27891	0.207988	0.499145	-5.47776	Irf3	Irf3
Q9CZU3	0.0566127	30.1688	1.27744	0.2085	0.500054	-5.47954	Skiv2l2	Skiv2l2
P84104-2;P84104;A2A4X6	-0.0344551	31.1738	-1.27589	0.209045	0.501041	-5.48143	Srsf3;Gm12355	Srsf3
O35075	-0.0941352	26.3764	-1.27506	0.209333	0.501411	-5.48242	Dscr3	Dscr3
Q9R0P5	-0.031028	32.6694	-1.27214	0.210361	0.503551	-5.48596	Dstn	Dstn
P61082;F7CDT0;F6WMC0;G5E919	-0.0461602	28.6454	-1.27108	0.210734	0.503816	-5.48724	Ube2m	Ube2m
P03921	-0.0644105	28.6027	-1.27106	0.210741	0.503816	-5.48727	Mtnd5	Mtnd5
Q5F2F2;F7C9J3	0.0615544	27.5435	1.2706	0.210903	0.503883	-5.48782	Abhd15	Abhd15
Q6ZWQ7	0.133091	28.1342	1.27439	0.211048	0.503909	-5.43537	Spcs3	Spcs3
Q9CQS4	0.0870052	27.4521	1.27071	0.211214	0.503985	-5.45059	Slc25a46	Slc25a46
O08807;B1AZS9	0.0577407	32.7792	1.26902	0.211461	0.504254	-5.48973	Prdx4	Prdx4
P67984	-0.0414753	32.6437	-1.26857	0.211617	0.504294	-5.49026	Rpl22	Rpl22
Q9DBW0;A0A1C7CYU8	0.0976844	31.138	1.2687	0.211747	0.504294	-5.49003	Cyp4v2	Cyp4v2
P08030;A0A1D5RLR6	-0.109972	27.4584	-1.26766	0.212034	0.504656	-5.49132	Aprt	Aprt
E9QME5;E9QP19;Q99PP7-2;Q99PP7;A0A0G2JGY5;A0A0G2JE09	0.0636332	25.9708	1.27772	0.212317	0.50501	-5.32215	Trim33	Trim33
Q8C483;P26638;A2AFS0;A2AFS1;REV__Q8VC85	0.0335628	30.8395	1.26554	0.212692	0.50558	-5.49392	Sars	Sars
Q9CZB0;F8WGB3	-0.0910994	26.5081	-1.26907	0.212845	0.505624	-5.41139	Sdhc	Sdhc
Q6PAR5-5;Q6PAR5-2;Q6PAR5;Q6PAR5-4;Q6PAR5-6;F7ADQ2;F7ADT6;F7ADS7;F6X819;E9Q0D1;Q6PAR5-3	0.0416311	27.848	1.26473	0.21298	0.505625	-5.49489	Gapvd1	Gapvd1
Q9CWQ0;V9GXP1;A0A0G2JE69;Q8BG20	-0.0789791	25.415	-1.27325	0.213122	0.505643	-5.26864	Dph5	Dph5
D3Z2Z1;F8WIA1;Q922J3;Q922J3-2;F6RCU2;Q8C0S5;F6RAY2	0.0399271	28.661	1.26289	0.213632	0.506533	-5.4971	Clip1	Clip1
A0A0R4J150;B9EJ86	0.055214	27.0402	1.26246	0.213788	0.506553	-5.49762	Osbpl8	Osbpl8
A8DUK4;E9Q223;CON__Q3SX09;CON__P02070	0.0876671	36.501	1.262	0.214059	0.506553	-5.49812	Hbbt1;Hbb-bs	Hbbt1
P60335;A0A087WR61;A0A087WSI1;A0A1L1SUS5;A0A1L1SRP9;A0A1L1SQ99;A0A087WRH3;A0A0R4J044;P57724	0.030424	32.6174	1.26129	0.214202	0.506553	-5.49902	Pcbp1	Pcbp1
Q9DCC8;A0A1D5RLZ6	-0.0745828	26.9822	-1.26177	0.214204	0.506553	-5.4968	Tomm20	Tomm20
A0A1L1ST61;A0A1L1SV00;Q8R472;Q9JLR9;A0A1L1SR69	-0.162809	26.4396	-1.27321	0.214316	0.506553	-5.38336	Higd1a	Higd1a
P50462;A0A140LHC6	0.0924246	28.4193	1.26013	0.2147	0.507142	-5.50037	Csrp3	Csrp3
P46737;P46737-2;A3KGA8;E9Q0P6	-0.0571742	28.3582	-1.25941	0.214875	0.507235	-5.50127	Brcc3	Brcc3
Q80WJ7;F6ZSG0;F6QFT1;F6ZQL0;E9PUX0	-0.0486209	31.0275	-1.25891	0.215054	0.507338	-5.50187	Mtdh	Mtdh
G5E8R8;Q6P5G6	0.126657	26.0434	1.2593	0.215345	0.507704	-5.44573	Ubxn7	Ubxn7
Q6P2B1;Q6P2B1-2;F6TDZ2;Q6P2B1-3;E9Q0H8	0.0716119	26.5319	1.25735	0.215613	0.508018	-5.50374	Tnpo3	Tnpo3
D3Z645;Q9QZ88;Q9QZ88-2;D3YYD5;D3YW98	0.0472453	29.8442	1.25678	0.215815	0.508175	-5.50441	Vps29	Vps29
P06684;A0A0J9YUU3	0.0686206	28.2328	1.25575	0.216186	0.50873	-5.50565	C5	C5
Q8VDM4;E9Q2S8	0.0317387	32.1147	1.25492	0.216486	0.509115	-5.50664	Psmd2	Psmd2
Q921F4;V9GXB6;Q921F4-4;Q921F4-5	0.0421862	29.1147	1.25368	0.21693	0.50984	-5.50812	Hnrnpll	Hnrnpll
A2A5R2;F6YCJ0	0.0470089	27.6433	1.25038	0.218119	0.512313	-5.51204	Arfgef2	Arfgef2
Q9WUK2	0.0513565	30.3672	1.24983	0.218319	0.512461	-5.5127	Eif4h	Eif4h
Q9JKR6;F6TRP3;A0A1L1SQ34;E0CYZ2	0.0600063	33.3067	1.24852	0.218794	0.513255	-5.51426	Hyou1	Hyou1
A6X919;A6X919-2;A6X919-3	0.0623413	26.1045	1.25064	0.219184	0.513851	-5.4612	Dpy19l1	Dpy19l1
P35492;F8WH73	-0.0872095	34.3869	-1.24558	0.219988	0.515408	-5.51768	Hal	Hal
Q8K411-2;Q8K411;Q8K411-3	-0.0557768	30.8189	-1.24486	0.220124	0.515408	-5.5186	Pitrm1	Pitrm1
P15864;I7HFT9;Q07133	-0.102162	30.5088	-1.24406	0.220627	0.516264	-5.51944	Hist1h1c	Hist1h1c
Q9QYE6	0.0621978	27.334	1.24144	0.221372	0.517684	-5.52265	Golga5	Golga5
Q9WUQ2;D3Z3S1;A0A0J9YU39;F6XLZ3	0.0507336	29.9528	1.24068	0.221649	0.51801	-5.52354	Preb	Preb
Q8K5B2;D3Z6A4;D3Z1G3	-0.0662093	29.4585	-1.23874	0.222358	0.519342	-5.52583	Mcfd2	Mcfd2
E0CYH4;Q8C6G8;F7DFQ2;F6UT94;F8WH48	0.0682456	26.0823	1.23787	0.222847	0.519903	-5.47565	Wdr26	Wdr26
Q07113	0.0537958	27.5172	1.23733	0.222875	0.519903	-5.52749	Igf2r	Igf2r
Q9WTI7;Q9WTI7-4;Q5ND45	-0.0365368	30.0748	-1.23688	0.223041	0.519967	-5.52802	Myo1c	Myo1c
Q9D1D4;Q9D1D4-2	0.0451333	32.131	1.23599	0.223368	0.520406	-5.52907	Tmed10	Tmed10
Q6ZQI3	0.0657919	30.7172	1.23509	0.2237	0.520655	-5.53013	Mlec	Mlec
A2RSJ4;Q8C318;A0A1W2P7N7	-0.0880553	25.3286	-1.23808	0.223752	0.520655	-5.50535	Uhrf1bp1l	Uhrf1bp1l
O55013	0.0810179	27.5711	1.23172	0.224944	0.523103	-5.53409	Trappc3	Trappc3
O09061	0.0382418	31.5469	1.23085	0.225265	0.523524	-5.5351	Psmb1	Psmb1
A2AQJ8;Q8BVW0;Q8BVW0-2	0.0794342	26.2914	1.23368	0.225597	0.523973	-5.49128	Ganc	Ganc
Q9CWI3	0.0595578	26.6722	1.22898	0.225958	0.524486	-5.53729	Bccip	Bccip
Q8VBZ0	0.0947898	25.5834	1.23055	0.226521	0.525052	-5.44694	Dhrsx	Dhrsx
P97865;B7ZNK8	0.0591254	27.4491	1.22718	0.226627	0.525052	-5.5394	Pex7	Pex7
P26043;Q7TSG6	0.0315862	33.7966	1.22685	0.226749	0.525052	-5.53978	Rdx	Rdx
Q3TPX4;E9PZ92;E0CYX2	0.0817765	26.1355	1.23118	0.226762	0.525052	-5.49258	Exoc5	Exoc5
Q8BRK8	-0.056251	28.7652	-1.22641	0.226915	0.525082	-5.5403	Prkaa2	Prkaa2
O89079;D3Z315;F6YFR7;E9Q6I5;F6XIG5	0.0329807	30.6276	1.22595	0.227086	0.525153	-5.54084	Cope	Cope
Q9WVM8;Q3UNS8	0.0948746	31.4338	1.22541	0.227459	0.525424	-5.54137	Aadat	Aadat
Q8QZY1	0.0485159	29.9949	1.22488	0.227483	0.525424	-5.54208	Eif3l	Eif3l
A0A0R4J1N8;Q8CEE7;D3YVJ8	-0.0561898	25.7399	-1.22777	0.227779	0.525741	-5.46912	Rdh13	Rdh13
A2BG75;A2BG77;P97863;A2BG76;I7HIP8;P97863-3;P97863-2;A2ADI3	-0.0412846	27.2805	-1.2237	0.227923	0.525741	-5.54346	Nfib	Nfib
A0A0N4SV80;E9QML5;Q61464-4;Q61464;A0A0N4SV38;A0A0N4SVI8;E9QKZ7;Q61464-7;Q61464-5;Q61464-2;A0A0N4SVM8;Q3TZK9;Q61464-3;A0A0N4SUP3;A0A0N4SWG8	0.164913	25.8934	1.22708	0.228041	0.525741	-5.4351	Zfml;Znf638	Zfml
Q9WU84	0.0473065	30.0846	1.22197	0.22857	0.526637	-5.54547	Ccs	Ccs
A0A1L1SRE8;P35951;B1AXJ6;F6YZZ8;B1AXJ3;B1AXJ5;B1AXJ4;Q924X6-2;Q924X6	0.0435835	28.4363	1.22025	0.229213	0.527795	-5.54747	Ldlr	Ldlr
P62849-2;P62849-3;P62849	0.0493572	31.6178	1.21978	0.22939	0.527879	-5.54802	Rps24	Rps24
Q9QXZ6;E9Q0W2;A0A0G2JDD1;Q91YY5	0.11411	31.7384	1.21995	0.229643	0.527912	-5.54765	Slco1a1	Slco1a1
Q8VCN5	-0.0756078	34.5166	-1.2191	0.229721	0.527912	-5.54877	Cth	Cth
Q99KF1	0.0650163	28.5655	1.21862	0.229827	0.527912	-5.54937	Tmed9	Tmed9
E9PW03;Q9WTK3;E9QA52;F6T7Y8;E9Q4I5	0.048468	26.4507	1.21969	0.230347	0.528389	-5.49752	Gpaa1	Gpaa1
Q9CQW9;A0A1B0GT68;Q99J93	0.0550711	29.1009	1.21721	0.230358	0.528389	-5.55101	Ifitm3	Ifitm3
Q99JF5	-0.150105	26.636	-1.21888	0.230457	0.528389	-5.4875	Mvd	Mvd
Q8R084	0.0605531	32.8865	1.21604	0.230796	0.528695	-5.55236	Ugt2b1	Ugt2b1
Q8K3K8	0.0872406	27.1024	1.21557	0.230974	0.528695	-5.55291	Optn	Optn
A0A0R4J0T8;Q9D8S3	0.0721978	26.3044	1.21547	0.231013	0.528695	-5.55303	Arfgap3	Arfgap3
Q8VC73;F6RWR5	0.168543	26.3048	1.21755	0.231232	0.528873	-5.49878	BC021614	BC021614
Q8BYB9	0.0729596	25.5045	1.21498	0.231538	0.528949	-5.54779	Poglut1	Poglut1
Q91VA7;V9GXV0	0.0506515	30.6366	1.21405	0.231547	0.528949	-5.55467	Idh3b	Idh3b
Q9D8V0;Q9D8V0-3	-0.044217	29.3861	-1.21331	0.231826	0.529264	-5.55552	Hm13	Hm13
O35345;Q4FJZ2;A2ADZ6	0.051771	26.6408	1.21172	0.232428	0.530315	-5.55736	Kpna6	Kpna6
Q99L48;A0A0A6YY59;Q99L48-2;D3YYX2	0.0619979	25.9961	1.21015	0.233027	0.531358	-5.55918	Nmd3	Nmd3
P15532;Q5NC80	-0.0505872	31.6733	-1.20958	0.233243	0.531528	-5.55984	Nme1	Nme1
E9PXG1;G5E8Z4;Q8VCS9;P31651;E9PW98;E9Q5U8	-0.0539812	27.8902	-1.2066	0.234378	0.533546	-5.56327	Slc6a12	Slc6a12
E9PYD1;F6ZXW2;D3Z100;F6S0H0;F7AR27	-0.0956304	25.9754	-1.21048	0.2345	0.533546	-5.48719	Fam98c	Fam98c
E9Q481;Q6P2K6;Q6P2K6-2;Q922R5-2;Q922R5;Q5RJB9	0.0449043	27.1589	1.20613	0.234556	0.533546	-5.56381	Smek1	Smek1
O88630	-0.056318	26.5949	-1.20497	0.234996	0.534224	-5.56513	Gosr1	Gosr1
P25444;D3YVC1;D3YWJ3;E9Q1N8;F6YTZ4	0.0403236	32.9721	1.20427	0.235266	0.534514	-5.56595	Rps2;Gm18025;Gm6576	Rps2
F8WHU9;Q62384	-0.0657591	26.6102	-1.203	0.235753	0.53512	-5.56741	Zpr1	Zpr1
P25799-2;P25799-3;P25799;P25799-4;A0A0G2JGK6;F6Z9G5;P25799-7;P25799-6;P25799-5	0.0674458	25.9564	1.20767	0.235818	0.53512	-5.44028	Nfkb1	Nfkb1
Q91ZW3;Q6PGB8;Q6PGB8-2;Q8BS67	0.0389206	28.0741	1.20194	0.236156	0.535563	-5.56861	Smarca5	Smarca5
Q8C0L8	0.0818857	25.7009	1.20167	0.2366	0.535965	-5.56269	Cog5	Cog5
Q99JX4;A2A702;A2A701	0.0762743	27.353	1.20074	0.236619	0.535965	-5.57	Eif3m	Eif3m
P47911;E9PUX4;A0A0J9YU32	0.0317858	33.871	1.20001	0.236898	0.536272	-5.57083	Rpl6;Gm5428	Rpl6
Q9D6M3;E9PY45;E9Q6M6;E9PV90;A0A0J9YTY6;Q80X52;E9Q579;V9GWS2;A0A0J9YUX4;A0A0J9YUJ4;A0A0J9YVJ3;G3UY41;G3UX09;V9GWV4	0.0658809	30.8933	1.1984	0.237515	0.537346	-5.57266	Slc25a22	Slc25a22
Q9R112;F6ZKZ3;H3BLH2	0.0491164	31.4631	1.19569	0.238562	0.539142	-5.57577	Sqrdl	Sqrdl
Q9ESP1	0.094482	30.0944	1.19603	0.238596	0.539142	-5.57527	Sdf2l1	Sdf2l1
Q9JLB0-2;Q9JLB0;E9PWC5;E9Q2R8	0.0387619	29.1544	1.19433	0.239086	0.539755	-5.57731	Mpp6	Mpp6
Q7TMQ7;S4R1X1;D3Z101	0.071695	26.3541	1.19415	0.239156	0.539755	-5.57752	Wdr91	Wdr91
Q8BGQ7	0.0340531	32.7071	1.19281	0.239677	0.540607	-5.57905	Aars	Aars
Q8K0D5	0.03638	29.9985	1.19173	0.240093	0.540963	-5.58027	Gfm1	Gfm1
Q9CQE8	0.0921611	26.3518	1.19624	0.240455	0.540963	-5.47321
Q3U3V1;O88947;D3Z521;D3Z215;D3Z7R3	0.0656093	28.1692	1.19078	0.240463	0.540963	-5.58135	F10	F10
Q8CJG1;H3BJ70;Q8CJF8-2;Q8CJF8;A3KFX7	0.0542666	26.6659	1.19099	0.240544	0.540963	-5.57364	Ago1	Ago1
P12815-2;P12815	0.0783573	27.1328	1.19054	0.240556	0.540963	-5.58163	Pdcd6	Pdcd6
O35945	-0.0776428	32.6723	-1.19009	0.240827	0.541248	-5.58208	Aldh1a7	Aldh1a7
Q8K2L8;Q8C0C3	0.0902062	25.6551	1.18796	0.242264	0.544152	-5.52321	Trappc12	Trappc12
P11983;P11983-2;F2Z483	0.0244265	32.8954	1.18567	0.242453	0.544249	-5.58715	Tcp1	Tcp1
O55137	-0.110871	32.0956	-1.18275	0.243905	0.547105	-5.59025	Acot1	Acot1
P62806	0.0529307	34.4536	1.18071	0.244399	0.547105	-5.59276	Hist1h4a	Hist1h4a
Q9Z277;Q9Z277-2	0.0701039	25.5956	1.18132	0.244492	0.547105	-5.58905	Baz1b	Baz1b
Q9DAW9;A0A0G2JDV8;A0A0G2JFI6;A0A0G2JFC8;A0A0G2JFG3	-0.0473561	29.7139	-1.18029	0.244563	0.547105	-5.59323	Cnn3	Cnn3
P61021	0.0523021	28.0266	1.18026	0.244575	0.547105	-5.59326	Rab5b	Rab5b
E9PUL7;G3UWY7;E0CYC6;G5E8L3	-0.0600412	29.7661	-1.1802	0.2446	0.547105	-5.59334	Cml1	Cml1
Q91X77;Q91X77-2	-0.171246	33.0439	-1.18082	0.244916	0.547485	-5.59225	Cyp2c50	Cyp2c50
A0A0R4J094;Q3TC72	-0.0585366	30.4298	-1.17845	0.245288	0.547971	-5.5953	Fahd2	Fahd2
Q91W63	-0.0761121	26.2955	-1.17851	0.245425	0.547971	-5.57596	Nmrk1	Nmrk1
Q8K2Q9;Q8K2Q9-2	0.0538074	28.2487	1.17763	0.245609	0.548055	-5.59622	Kiaa1598	Kiaa1598
Q8VE38;Q8VE38-2;E9Q690;E9Q8U8;E9PZL5;E9Q2B7;F6XLU3;F6SAD4;E9Q4W0;E9PWW7	-0.0443958	29.2781	-1.17666	0.245993	0.548585	-5.59731	Oxnad1	Oxnad1
Q4VAA2;A0A087WNP6;Q4VAA2-2;A0A087WRM0;A0A087WS49;F8WGL9	-0.0687263	29.5056	-1.17577	0.246346	0.549045	-5.59832	Cdv3	Cdv3
Q9Z1A1;B8JJG8;B8JJG6;B8JJG7;B8JJG9;F6QJV5;B8JJG3	0.061953	29.748	1.17536	0.246505	0.549075	-5.59877	Tfg	Tfg
P29595	-0.0613143	27.8187	-1.17475	0.246747	0.549288	-5.59946	Nedd8	Nedd8
P80314;A0A1W2P7B7;A0A1W2P6Q3;A0A1W2P828;A0A1W2P8B6;A0A1W2P871	0.0367669	32.676	1.17407	0.247016	0.549535	-5.60022	Cct2	Cct2
Q6R0H7;P63094;Q6R0H7-4;Z4YKV1;P63094-3;P63094-2;Q66L47;Q8CGK7;A2A610;Q6R0H7-3;Q6R0H7-2	-0.0352845	29.0868	-1.17373	0.247151	0.549535	-5.6006	Gnas	Gnas
Q3ULD5	-0.0407423	33.0431	-1.17187	0.247889	0.550598	-5.60268	Mccc2	Mccc2
Q9D5J6;D6RJM2	0.0474887	31.6537	1.17179	0.247923	0.550598	-5.60278	Shpk	Shpk
Q9CT10	0.0553748	27.4643	1.17042	0.248465	0.551475	-5.60431	Ranbp3	Ranbp3
Q8K2T8	0.0779042	25.926	1.17144	0.248758	0.551798	-5.52555	Paf1	Paf1
Q9D1G1	0.0562981	29.4827	1.1664	0.250067	0.554253	-5.60879	Rab1b	Rab1b
A0A0R4J260;B2RRE7	-0.219119	25.6919	-1.17329	0.25016	0.554253	-5.339	Otud4	Otud4
O88428;A0A0G2JFM1;A0A0G2JFK8	-0.0651437	32.108	-1.16525	0.250539	0.554765	-5.61007	Papss2	Papss2
Q7TMB8;Q7TMB8-2;A0A0R4J119;A0A0U1RQ05;Q5SQX6;F6QD74;G3UZI5	0.0385226	28.9708	1.16378	0.251119	0.555721	-5.61172	Cyfip1	Cyfip1
Q80XR5;P26369;Q3KQM4;A0A140LJK3;A0A140LJ08	0.0328087	28.978	1.1613	0.252113	0.557592	-5.61447	U2af2	U2af2
Q8VCF0;S4R1W6	-0.0370032	30.208	-1.1606	0.252393	0.557883	-5.61525	Mavs	Mavs
Q8K2C6	0.0491141	29.2358	1.15955	0.252819	0.558494	-5.61642	Sirt5	Sirt5
Q68FG2	-0.0297206	31.9684	-1.1585	0.253239	0.558968	-5.61757	Sptbn2	Sptbn2
Q64737;Q64737-2;D6RCG1	0.0341074	30.0356	1.15817	0.253374	0.558968	-5.61794	Gart	Gart
P14148;F6XI62	0.0321184	34.0668	1.15791	0.25348	0.558968	-5.61823	Rpl7	Rpl7
O09110;O09110-2;A0A0R4J1Q6	0.0345234	28.8183	1.15738	0.253692	0.559107	-5.61882	Map2k3	Map2k3
P26883;F6X9I3	0.0513914	29.163	1.15687	0.253901	0.559138	-5.61939	Fkbp1a	Fkbp1a
Q9DAT5;F7CNH0	-0.0582535	26.4542	-1.15661	0.254005	0.559138	-5.61967	Trmu	Trmu
Q9DB30;D6RG71;A0A0U1RPC7;D6RGU6;A0A0U1RP54	0.0546943	28.2891	1.15443	0.254885	0.560746	-5.62207	Phkg2	Phkg2
Q99KV1	0.064832	30.4027	1.15385	0.25512	0.560935	-5.62272	Dnajb11	Dnajb11
Q3U4F0;Q91V61;Q91V61-2	0.066149	28.7026	1.15942	0.2555	0.561133	-5.46416	Sfxn3	Sfxn3
O08749	-0.0317526	33.8796	-1.15289	0.255509	0.561133	-5.62377	Dld	Dld
P97364	0.0485706	32.6238	1.15177	0.255967	0.56181	-5.62502	Sephs2	Sephs2
B2RY56;S4R2B0;S4R2A4;S4R2J1;S4R1X9;S4R2F7;S4R2B1;S4R2J4	0.0409561	28.8537	1.15076	0.256376	0.562163	-5.62612	Rbm25	Rbm25
Q921G7;Q6PF96	0.0440813	34.0741	1.15063	0.256428	0.562163	-5.62626	Etfdh	Etfdh
Q8BJ03-2;Q8BJ03	-0.0551541	27.1502	-1.15039	0.257028	0.562821	-5.6004	Cox15	Cox15
E9QNW6;Q8VDG7;D3Z3Q4	0.0480832	29.1241	1.14867	0.257229	0.562821	-5.62843	Pafah2	Pafah2
P27612;F7D1R5	0.0299793	30.236	1.14746	0.25772	0.562821	-5.62975	Plaa	Plaa
Q9CVD2;E9Q717;F6T5L3;Q5M8S1;F6TRN1	0.0582269	25.7756	1.1477	0.257783	0.562821	-5.62671	Atxn3	Atxn3
Q99KN2;G3UYR5;G3UYN9;G3UYS4	-0.0412056	27.8961	-1.1471	0.257869	0.562821	-5.63015	Ciao1	Ciao1
Q3UGR5;Q3UGR5-2;D3YZI3;D3YUN7	0.0510906	28.633	1.14701	0.257905	0.562821	-5.63024	Hdhd2	Hdhd2
O88736;Q8C5N9	-0.0679085	28.4854	-1.14686	0.257965	0.562821	-5.63041	Hsd17b7	Hsd17b7
Q9CVB6;D3YXG6;A0A087WRT2	-0.0350655	31.3261	-1.14671	0.258028	0.562821	-5.63057	Arpc2	Arpc2
Q91W86;A0A1L1SRH3;A0A1L1SV27	0.0587354	27.0469	1.14698	0.258079	0.562821	-5.63009	Vps11	Vps11
Q7TNE1	-0.0905241	28.8611	-1.14615	0.258386	0.563165	-5.6311	Sugct	Sugct
Q6ZPJ3	0.0544159	26.6482	1.14519	0.258651	0.563269	-5.63224	Ube2o	Ube2o
P97770;P97770-2;P97770-3;A0A0N4SW81;A0A0N4SUS5;D3YYB2	0.0755006	26.3443	1.14498	0.258734	0.563269	-5.63247	Thumpd3	Thumpd3
P28651	-0.0599867	28.5493	-1.14407	0.259107	0.563753	-5.63346	Ca8	Ca8
Q62264	0.232733	28.9848	1.14484	0.259416	0.564099	-5.63217	Thrsp	Thrsp
Q8CFA2	-0.087621	30.3629	-1.14134	0.260376	0.565857	-5.63634	Amt	Amt
P08249;A0A0G2JF23;A0A0G2JGY4	-0.0273131	35.2237	-1.14058	0.260543	0.565893	-5.63729	Mdh2	Mdh2
P97868-2;P97868;D3YZU8;A0A0R4J165;P97868-3	-0.0438146	27.0967	-1.14016	0.26104	0.566645	-5.58518	Rbbp6	Rbbp6
O35857	-0.0396177	30.6483	-1.13814	0.261549	0.567059	-5.63995	Timm44	Timm44
O70310	0.0411423	29.5965	1.13799	0.26161	0.567059	-5.64011	Nmt1	Nmt1
Q9DBG7;F6VF36;A0A1L1SSI7	0.0439564	29.7336	1.13781	0.261685	0.567059	-5.64031	Srpr	Srpr
Q9QXC1;Q6YJU1	-0.0842523	26.9372	-1.13409	0.263223	0.570063	-5.64435	Fetub	Fetub
Q04519	-0.0678109	25.5163	-1.13605	0.263489	0.57031	-5.5968	Smpd1	Smpd1
Q8BU88	0.0606445	27.1848	1.13218	0.264018	0.570446	-5.64643	Mrpl22	Mrpl22
Q8C863;Q8C863-2	-0.0545241	26.6291	-1.13205	0.264072	0.570446	-5.64657	Itch	Itch
Q5SSZ5;Q5SSZ5-2	-0.059139	27.0683	-1.13179	0.264179	0.570446	-5.64685	Tns3	Tns3
Q60960;G3UWJ8;G3UXT6;G3UZK5;G3UXF0	-0.048666	27.4102	-1.1315	0.264301	0.570446	-5.64716	Kpna1	Kpna1
Q9D7I5;Q9D7I5-2;A0A1B0GR73;A0A1B0GR58	-0.0716956	29.6996	-1.13144	0.264389	0.570446	-5.64717	Lhpp	Lhpp
A0A0J9YUZ4;P63158;A0A0J9YUD8;D3YZ18;D3YVC6	0.0658505	32.8224	1.1306	0.264711	0.570446	-5.64811	Hmgb1	Hmgb1
Q3V3C7;Q99JR6;Q3V3F1	-0.0854214	25.7497	-1.13299	0.264757	0.570446	-5.59952	Nmnat3	Nmnat3
Q8R1X6-2;Q8R1X6;D3Z3F8;D3Z1M5;D3Z2D6	0.0589064	27.1282	1.13156	0.264768	0.570446	-5.63848	Spg20	Spg20
A2ARZ7;P35285;Q3TXV4;Q921E2;D6RFT6	0.0625847	26.08	1.13226	0.265502	0.571023	-5.46206	Rab22a	Rab22a
Q8CAA2;Q80X80;A0A1L1SSP2	0.0655796	26.4778	1.12861	0.265504	0.571023	-5.65029	C2cd2l	C2cd2l
P63321	-0.067505	27.3936	-1.12841	0.265588	0.571023	-5.65051	Rala	Rala
Q9JIY5;D3YX27;F6TCV0;D3YX28;S4R1B3;S4R1A8	-0.0459214	28.142	-1.12776	0.265857	0.571023	-5.6512	Htra2	Htra2
Q9CQ49;D3Z3D2	0.0522171	26.217	1.12779	0.266	0.571023	-5.65042	Ncbp2	Ncbp2
P08122	0.0464114	27.9206	1.12732	0.266041	0.571023	-5.65168	Col4a2	Col4a2
Q8R2Q4-2;Q8R2Q4;E9Q7N5;Q8R2Q4-3;E0CY79	-0.0405121	28.4132	-1.12645	0.266405	0.571023	-5.65262	Gfm2	Gfm2
Q810A7;Q810A7-2	-0.0404734	27.6577	-1.12645	0.266405	0.571023	-5.65262	Ddx42	Ddx42
A0A1B0GT81;Q07813;A0A1B0GS13;A0A1B0GTA4;A0A1B0GT35	0.0630808	26.4184	1.12953	0.266406	0.571023	-5.57987	Bax	Bax
O35350	0.0466501	28.7109	1.12599	0.266598	0.571106	-5.65312	Capn1	Capn1
Q8BFQ8	0.0634959	26.0095	1.1249	0.267547	0.572491	-5.63354	Pddc1	Pddc1
A0A0R4J0I6;Q80XL6;D3YTQ5;A0A087WSI8;F6U473	-0.0514641	33.0814	-1.12372	0.267549	0.572491	-5.65556	Acad11	Acad11
Q61033	0.0723008	25.9563	1.12392	0.267957	0.573037	-5.65273	Tmpo	Tmpo
Z4YJY0;Q3TCJ1;D3Z4D8;D6RJ39	0.0350065	28.4352	1.12205	0.268251	0.573074	-5.65736	Fam175b	Fam175b
G3X957;O35711-2;O35711;O35711-4;A0A140LIN3;A0A140LJ14;O35711-3	-0.0615893	26.7558	-1.12196	0.268288	0.573074	-5.65746	Ppfibp2	Ppfibp2
Q9CQU0	0.0503065	28.8915	1.12162	0.268433	0.573074	-5.65783	Txndc12	Txndc12
Q9CQW1	0.0441807	28.733	1.12009	0.269075	0.573717	-5.65946	Ykt6	Ykt6
Q8VCA4;Q99N18	0.0640157	27.8729	1.11985	0.269174	0.573717	-5.65972	Cyp4f15	Cyp4f15
Q921H8;H3BKL5;H3BJZ9;H3BKA1;H3BJG8;H3BJC1	0.052327	32.6885	1.11981	0.269193	0.573717	-5.65976	Acaa1a	Acaa1a
Q9CWE0;D3YW54;D6RCX5;D3Z0X8;Q9CWE0-2	-0.0618091	27.3078	-1.11896	0.269551	0.574154	-5.66068	Mtfr1l	Mtfr1l
A0A0J9YU92;Q8VDH1-2;Q8VDH1	0.0831286	25.3583	1.12075	0.27054	0.575765	-5.56819	Fbxo21	Fbxo21
Q7TSC1;G3UX48	-0.0640493	26.9269	-1.116	0.270802	0.575765	-5.66385	Prrc2a	Prrc2a
Q9D358;A0A1W2P7X3	-0.0308979	29.0682	-1.11597	0.270812	0.575765	-5.66387	Acp1	Acp1
P62305;E9Q4F4;E9Q0W8	0.0735479	27.0131	1.11608	0.270921	0.575765	-5.64477	Snrpe	Snrpe
Q7TQ95;A2ASL8;A2ASM0;A2ASM1	0.107241	25.5893	1.11551	0.271232	0.575981	-5.66411	Lnp	Lnp
P55264;P55264-2	0.0568412	34.384	1.11475	0.27133	0.575981	-5.66518	Adk	Adk
Q8CG72;Q8CG72-2	0.0325006	28.0564	1.11429	0.271524	0.576067	-5.66567	Adprhl2	Adprhl2
P61458;A0A1W2P7A4	0.0798123	32.0983	1.11387	0.271834	0.57618	-5.66602	Pcbd1	Pcbd1
Q8BZ09;B6CI26	0.0546999	29.0574	1.11273	0.272188	0.57618	-5.66734	Slc25a21	Slc25a21
Q9ER39	0.0698013	26.2995	1.1133	0.272265	0.57618	-5.66609	Tor1a	Tor1a
Q60994;E9PWU4	0.130418	26.0587	1.12128	0.272334	0.57618	-5.50213	Adipoq	Adipoq
P32261;A0A0A6YWH7;CON__P41361;A0A0A6YXS8;A0A0A6YX49;A0A0A6YX70	-0.0335073	31.3923	-1.11213	0.272441	0.57618	-5.66797	Serpinc1	Serpinc1
F7A1B4;Q3UAM9;Q63961;F7BZW0	0.0577226	25.9819	1.11315	0.272499	0.57618	-5.6431	Eng	Eng
B1ARB3;Q08481-3;Q08481;Q08481-2;Q08481-4;B1ARA9	0.0923284	25.8828	1.11658	0.273411	0.577784	-5.50051	Pecam1	Pecam1
Q9D6Y7-2;Q9D6Y7;Q9D6Y7-4;Q9D6Y7-3;A0A1B0GT40	0.0390272	33.2339	1.10752	0.274405	0.579234	-5.67288	Msra	Msra
Q8CHQ9	0.0461854	30.9368	1.10752	0.274407	0.579234	-5.67288	Cml2	Cml2
Q9QYJ3;Q3TYL7	-0.0559098	26.8898	-1.10639	0.27489	0.57973	-5.67408	Dnajb1	Dnajb1
A2BE93;Q9EQU5;Q9EQU5-2;A2BE92;Q9EQU5-3	-0.0425419	30.6859	-1.10625	0.274951	0.57973	-5.67423	Set	Set
Q8BRQ9;Q925N0;D3YXH5	0.0446078	27.9443	1.10532	0.275345	0.580025	-5.67521	Sfxn5	Sfxn5
Q9JI99;A0A1W2P6K9	0.0598342	26.1392	1.10556	0.2754	0.580025	-5.67466	Sgpp1	Sgpp1
A2AFQ0;Q7TMY8-3;Q7TMY8;Q7TMY8-4;Q7TMY8-2;F6XP90;F6UYC1	0.0237784	29.3943	1.10401	0.275907	0.580607	-5.6766	Huwe1	Huwe1
Q3U3K9;P70295;A0A0N4SVA6	-0.0764738	27.8991	-1.10457	0.275986	0.580607	-5.67215	Aup1	Aup1
K3W4T3;Q9Z1G4-3;Q9Z1G4-2;Q9Z1G4;A2A599;Q920R6	-0.0646009	26.8309	-1.10338	0.276177	0.580683	-5.67727	Atp6v0a1	Atp6v0a1
P50516;P50516-2;D3Z1B9;D3YWH3;D3YZ23	-0.0360863	31.0252	-1.10261	0.27651	0.581058	-5.67809	Atp6v1a	Atp6v1a
Q6XPS7	-0.0429848	27.9187	-1.10223	0.276671	0.581071	-5.67848	Tha1	Tha1
P35235;P35235-2	0.0318125	29.3559	1.10157	0.276958	0.581348	-5.67919	Ptpn11	Ptpn11
P70441;P70441-2	0.0372239	32.1649	1.1008	0.277287	0.581444	-5.68	Slc9a3r1	Slc9a3r1
Z4YKT6;Q99J47-2;Q99J47	0.0364152	28.5963	1.10074	0.277314	0.581444	-5.68006	Dhrs7b	Dhrs7b
A2AH85;O08810;G3UZ34;G3UXK8;G3UZ25	0.0373541	29.5194	1.09954	0.277832	0.581696	-5.68133	Eftud2	Eftud2
P23589	0.0539938	29.9585	1.09914	0.278002	0.581696	-5.68175	Ca5a	Ca5a
A6H5Y3	-0.0719877	25.8732	-1.10395	0.278173	0.581696	-5.60765	Mtr	Mtr
Q9ESW8;A0A1B0GSC4;A0A1B0GT02;A0A1B0GT19	0.0612638	27.2768	1.09857	0.278248	0.581696	-5.68235	Pgpep1	Pgpep1
A0A140LJL0;P35762	0.0821664	27.0136	1.09844	0.278305	0.581696	-5.68249	Cd81	Cd81
A0A0R4J079;Q8BMP6	0.0474367	27.9088	1.09806	0.278468	0.581696	-5.68289	Acbd3	Acbd3
Q8R0F8	0.0485041	30.6825	1.09794	0.278519	0.581696	-5.68301	Fahd1	Fahd1
Q921M3;Q921M3-2	0.0300052	30.3206	1.09648	0.279151	0.582691	-5.68455	Sf3b3	Sf3b3
Q8K3J1	-0.0484908	30.473	-1.09607	0.279327	0.582735	-5.68498	Ndufs8	Ndufs8
Q8R123;Q8R123-2;F8WGX4;E0CZ66	-0.02991	29.2286	-1.09563	0.279519	0.582742	-5.68545	Flad1	Flad1
Q9DBG1	-0.0597187	32.5564	-1.09534	0.279641	0.582742	-5.68575	Cyp27a1	Cyp27a1
O35226;O35226-4;O35226-5	0.0323022	30.9611	1.09362	0.280388	0.583514	-5.68755	Psmd4	Psmd4
P18760;F8WGL3	-0.0249453	33.6379	-1.09296	0.280674	0.583514	-5.68825	Cfl1	Cfl1
Q9WVL3;Q9WVL3-2	-0.0590462	26.1158	-1.09201	0.281088	0.583514	-5.68925	Slc12a7	Slc12a7
Q91X91	0.0284535	34.0109	1.09181	0.281176	0.583514	-5.68946	Qprt	Qprt
Q9CQR4	-0.0667317	31.1377	-1.09132	0.281451	0.583514	-5.68991	Acot13	Acot13
Q3TJI8;P50172;F2Z3U6;F6TSI8	-0.071998	33.2727	-1.0911	0.281579	0.583514	-5.69012	Hsd11b1	Hsd11b1
P23881;A2AW45	0.0684589	26.469	1.09176	0.281679	0.583514	-5.66713	Tcea3	Tcea3
Q9CY73;Q9CY73-2	-0.0394028	27.6459	-1.09038	0.281798	0.583514	-5.69096	Mrpl44	Mrpl44
P70280	-0.0611867	26.4405	-1.09172	0.281871	0.583514	-5.65541	Vamp7	Vamp7
A0A0R4J039;Q9ESB3	0.0524736	29.1917	1.09021	0.281872	0.583514	-5.69113	Hrg	Hrg
D3Z4U0;Q9R020;E9PUD0;Q9R020-2;A0A0G2JGE3;V9GX51;A0A0H2UH20	0.176788	26.4927	1.09166	0.282114	0.583514	-5.63594	Zranb2	Zranb2
Q3UJU9;A3KGH5;A3KGH6;A3KGH7	0.0461457	30.9387	1.08922	0.282301	0.583514	-5.69216	Rmdn3	Rmdn3
Q8BG05;A2AL12;A2AL13	0.0292891	33.7389	1.08891	0.282436	0.583514	-5.69249	Hnrnpa3	Hnrnpa3
F7A8H6;O70325-2;O70325;S4R1E5;Q91XR9	-0.0521462	30.0059	-1.08884	0.282469	0.583514	-5.69257	Gpx4	Gpx4
O35841	0.0425631	28.8541	1.08822	0.282738	0.583514	-5.69321	Api5	Api5
Q9Z2N8;A0A0A6YWG8;D3YVN1;A0A0A6YWR1;A0A0A6YW15;F8WI57;Q99MR0;D3Z4L2	0.0438709	28.5463	1.08816	0.282762	0.583514	-5.69327	Actl6a	Actl6a
Q61093	0.0777654	26.6832	1.08784	0.282902	0.583514	-5.6936	Cybb	Cybb
O35598;E9PYF2;D3Z1E6	0.0670768	25.4615	1.09065	0.282926	0.583514	-5.57119	Adam10	Adam10
P62874;H3BKR2;H3BLF7;Q61011	0.0480502	28.6467	1.08769	0.282968	0.583514	-5.69376	Gnb1	Gnb1
Q2PZL6;Q2PZL6-2	-0.10388	29.9318	-1.08938	0.283147	0.583564	-5.61737	Fat4	Fat4
Q04447	0.0740471	29.2439	1.08671	0.283479	0.583927	-5.69472	Ckb	Ckb
Q8C5W0-4;Q8C5W0;Q8C5W0-3;Q8C5W0-2	0.0368762	29.0062	1.08584	0.283775	0.583971	-5.69569	Clmn	Clmn
E9Q8S8;Q3TRM8;E9Q3Z4;D6RFA3;D6RCV7;D3Z2E4	0.104917	24.855	1.09294	0.283812	0.583971	-5.47872	Hk3	Hk3
P99024	0.0449224	31.039	1.08473	0.284261	0.584575	-5.69685	Tubb5	Tubb5
Q921T2-2;Q921T2;Q921T2-3;J3QQ40;Q3UE61;E9PWW2;D3YZP0;D3YZJ9;D3YXF8	-0.0364937	29.107	-1.08395	0.284604	0.58496	-5.69766	Tor1aip1	Tor1aip1
Q8C6B0;H3BJI7;Q76I24;Q5I0W6;Q76I26;G3X9G9	-0.0593291	31.9373	-1.08135	0.285745	0.586983	-5.70036	Mettl7a1;Methig1;UbiE2;Mettl7a2	Mettl7a1
Q3U2A8;F6YJY2;F7A8L1;F6Z939;E9PWQ5	-0.0819042	26.9944	-1.08068	0.286041	0.587268	-5.70106	Vars2	Vars2
P61164	-0.0930705	27.5405	-1.079	0.286865	0.588414	-5.70272	Actr1a	Actr1a
P12787	-0.0565189	30.5574	-1.0787	0.286913	0.588414	-5.70311	Cox5a	Cox5a
Q9CZN8	-0.0655239	25.7069	-1.07822	0.287122	0.588523	-5.70361	Qrsl1	Qrsl1
P27773;F6Q404	0.0372884	35.5732	1.07765	0.287377	0.588722	-5.7042	Pdia3	Pdia3
Q5H8C4-2;Q5H8C4	-0.0629925	26.3809	-1.07728	0.287847	0.589364	-5.68845	Vps13a	Vps13a
Q9QZE7;A0A1D5RLR0	0.0509555	28.0185	1.07512	0.288491	0.590359	-5.70681	Tsnax	Tsnax
Q91VE0	-0.0458608	27.2803	-1.07461	0.28872	0.590506	-5.70735	Slc27a4	Slc27a4
A0A075B5P6;A0A075B6A0;P01872;P01872-2	0.166276	29.5891	1.07489	0.289112	0.590985	-5.7066	Ighm	Ighm
Q9EPK6	-0.0633478	26.2695	-1.0733	0.28945	0.591356	-5.70368	Sil1	Sil1
Q8R0Y6;A0A0N4SW56;A0A0N4SVT2	-0.0514407	36.9195	-1.07157	0.290067	0.592292	-5.71048	Aldh1l1	Aldh1l1
Q9DBB4;E9PZ53	-0.0552206	25.7538	-1.07176	0.290813	0.592867	-5.61897	Naa16	Naa16
Q8CGF7-2;Q8CGF7;Q8CGF7-3	0.0398914	27.9319	1.06967	0.29091	0.592867	-5.71243	Tcerg1	Tcerg1
Q61990-2;Q61990;Q61990-3;P57722-2;P57722;E9Q7D8;G3UYM5	0.0530804	29.412	1.06965	0.29092	0.592867	-5.71245	Pcbp2;Pcbp3	Pcbp2
Q14CH7	-0.0404782	27.5649	-1.06944	0.291015	0.592867	-5.71267	Aars2	Aars2
P51881	-0.0266579	35.0045	-1.06916	0.291139	0.592867	-5.71296	Slc25a5	Slc25a5
Q8K4R4-2;Q8K4R4-4;Q8K4R4-3;Q8K4R4;X1WI19;A0A0A0MQ88	-0.0712691	25.623	-1.06927	0.292111	0.594523	-5.61248	Pitpnc1	Pitpnc1
Q3UYI5;Q3UYI5-2	0.0674975	25.0036	1.06873	0.292773	0.595548	-5.66748	Rgl3	Rgl3
Q921W0	-0.0830455	26.7346	-1.07018	0.293436	0.596347	-5.50682	Chmp1a	Chmp1a
Q8BWT1	-0.0411792	37.0508	-1.06391	0.293483	0.596347	-5.71834	Acaa2	Acaa2
Q8K0Z7	0.0431972	29.5119	1.06309	0.29385	0.596768	-5.71917	Taco1	Taco1
Q8C7I4	0.335285	28.9074	1.06582	0.294366	0.597409	-5.6356	Apol9b	Apol9b
Q9D1M7	0.132847	28.13	1.06244	0.294484	0.597409	-5.71953	Fkbp11	Fkbp11
P70268;P70268-2;D6RH37	0.0863085	25.6049	1.06169	0.294947	0.598025	-5.647	Pkn1	Pkn1
G3UXL2;Q9D7G0	0.0550105	29.221	1.05988	0.295289	0.598395	-5.72244	Prps1l3;Prps1	Prps1l3
Q9WUA2;A0A087WPV4;A0A087WS80;A0A087WQ15	0.0278309	30.8764	1.05925	0.295575	0.598651	-5.72309	Farsb	Farsb
Q80YX1-2;Q80YX1;Q80YX1-5;Q80YX1-4;Q80YX1-3;Q80YX0	0.23745	25.9202	1.06475	0.295753	0.598687	-5.51558	Tnc	Tnc
Q9JMD3;E9PVP0;G3UW37;G3UY59;G3UY87;G3UYM0;G3UYN6;G3UZB9	0.0322257	33.1327	1.05724	0.296479	0.599803	-5.72513	Stard10	Stard10
F8WIX8;Q64523;Q6GSS7	0.0628224	34.179	1.05697	0.296648	0.599803	-5.72536	Hist1h2al;Hist2h2ac;Hist2h2aa1	Hist1h2al
P61967;D3Z0D6;D3YXN0;D3Z268;B1B0F6;Q3TIV9;Q8BW87;Q9DB50	0.0496435	27.0513	1.05655	0.296789	0.599803	-5.72583	Ap1s1	Ap1s1
Q9Z1D1	-0.0316278	30.4664	-1.05611	0.296989	0.599803	-5.72628	Eif3g	Eif3g
P62878	-0.0499188	28.3155	-1.05528	0.297363	0.599803	-5.72712	Rbx1	Rbx1
Q9EQQ9;Q9EQQ9-3;Q9EQQ9-2	0.0926627	25.0363	1.06102	0.297509	0.599803	-5.52754	Mgea5	Mgea5
P41105;F6Z0X0	0.0502667	32.795	1.05492	0.297525	0.599803	-5.72749	Rpl28	Rpl28
Q542I8;P11835;M0QWA7;D3Z1S4;D3YYP8	0.0815404	25.8641	1.05479	0.297583	0.599803	-5.72762	Itgb2	Itgb2
Q91YI0;E0CY49;F7D439;E0CYV3	-0.0404387	35.286	-1.0539	0.297989	0.600299	-5.72853	Asl	Asl
P62315	-0.0954527	28.2755	-1.05266	0.298694	0.601357	-5.72964	Snrpd1	Snrpd1
P14847	0.0622845	26.3319	1.05862	0.299232	0.601357	-5.56462	Crp	Crp
Q9D6T0;Q9D6T0-2;A0A1B0GT07;A0A1B0GS52;A0A1B0GS48;A0A1B0GSR8	0.0702751	25.0726	1.05639	0.299287	0.601357	-5.5931	Nosip	Nosip
Q9Z2V5;A0A1B0GX25;B1AUA8	0.0613586	26.0654	1.05102	0.299293	0.601357	-5.73144	Hdac6	Hdac6
P48036;A0A0G2JGQ0	0.0679523	33.1845	1.05096	0.299403	0.601357	-5.73143	Anxa5	Anxa5
Q921G9;Q9QXY1;A0A1W2P7W7	-0.0510436	27.6419	-1.05045	0.299552	0.601357	-5.73201	Tjp3	Tjp3
A2A977;O88833;A2A8T1;F8WGU9;Q91WU1;A2A8S9;A2A8S8;A0A087WPC3	-0.262313	28.6743	-1.05133	0.299802	0.601357	-5.73054	Cyp4a10;Cyp4a32	Cyp4a10
Q9R049-2;Q9R049	0.0517755	27.1537	1.05015	0.299832	0.601357	-5.72773	Amfr	Amfr
O35387;A0A0G2JDP0;A0A0G2JFF9;A0A0G2JEE6;A0A0G2JE46;A0A0G2JGR0;A0A0G2JGG5;A0A0G2JFE1	0.0604679	27.5959	1.04956	0.299957	0.601357	-5.73291	Hax1	Hax1
Q91YT7;E9PW90	0.0662817	27.0217	1.05156	0.300468	0.601508	-5.5937	Ythdf2	Ythdf2
Q9D0M5;D6RIN4	0.0582379	29.5554	1.04843	0.300471	0.601508	-5.73405	Dynll2	Dynll2
Q8R5F7-2;Q8R5F7	0.0687039	26.3943	1.04824	0.300555	0.601508	-5.73424	Ifih1	Ifih1
Q9CQA3	-0.046957	33.1516	-1.04798	0.300674	0.601508	-5.7345	Sdhb	Sdhb
Q91W19	-0.133378	27.3272	-1.04881	0.301887	0.602538	-5.71432	Sult1a1	Sult1a1
Q9CZS1;G3UYH1	-0.153989	32.7783	-1.0462	0.30199	0.602538	-5.73584	Aldh1b1	Aldh1b1
Q7TPM9;A0A0U1RQ60	0.0468988	27.8206	1.04963	0.302063	0.602538	-5.59591	Mtmr10	Mtmr10
P20060	-0.0654637	27.5063	-1.04467	0.302183	0.602538	-5.73783	Hexb	Hexb
Q8C7H1;A0A1B0GSL6	-0.0438213	27.8575	-1.0443	0.302351	0.602538	-5.7382	Mmaa	Mmaa
P08752;A0A0A6YWA9;A0A0A6YXN0;A0A0A6YXC2	0.0288615	30.6969	1.04405	0.302467	0.602538	-5.73846	Gnai2	Gnai2
Q9JMC8;A2ALK6	-0.169782	25.7283	-1.05278	0.30262	0.602538	-5.45964	Epb41l4b;Epb4.1l4b	Epb41l4b
A0A1W2P7P6;Q91W52;Q91W52-2;A0A1W2P7R5;A0A1W2P7Q0	0.0572694	28.1228	1.04433	0.302638	0.602538	-5.7375	Tmem19	Tmem19
O08586	0.0712576	25.7279	1.04703	0.302746	0.602538	-5.53246	Pten	Pten
A0A0R4J187;P23475;E9Q0B8;E9Q4A4;E9PZD4;E9Q163	0.0626543	27.0631	1.04333	0.302795	0.602538	-5.73918	Xrcc6	Xrcc6
A2RSQ0	0.0505974	26.3162	1.04326	0.303128	0.60288	-5.72234	Dennd5b	Dennd5b
Q9EST5;Q9EST5-2	-0.0737965	27.3059	-1.04541	0.303482	0.603265	-5.6596	Anp32b	Anp32b
Q9DCG2;Q9DCG2-2	-0.0640436	27.562	-1.0413	0.303727	0.603432	-5.74122	Cd302	Cd302
Q61411;Q61411-2;C0H5X4;A0A0G2JGM2;B2KGV5;E9Q8V2;E9PVD5;A0A0N4SVY1	0.0396865	27.4675	1.04049	0.304099	0.603851	-5.74203	Hras	Hras
Q64442	0.0381759	36.1204	1.0391	0.304738	0.60446	-5.74342	Sord	Sord
E9Q394-2;E9Q394;A0A140LJJ5;A0A140LIX0;A0A140LID7;A0A140LHG3;A0A140LHQ3	0.109803	25.7814	1.04107	0.304938	0.60446	-5.70092	Akap13	Akap13
Q8K0G8;D3Z139	-0.0466343	27.4829	-1.03855	0.304991	0.60446	-5.74397	Esrp2	Esrp2
Q8JZN7;H3BL14;H3BKJ1;H3BKL2	-0.046585	27.5882	-1.03842	0.30505	0.60446	-5.7441	Rhot2	Rhot2
Q9CPS5;Q9CX56;Q3TG45	0.0449719	29.5005	1.03803	0.305226	0.604489	-5.74448	Psmd8	Psmd8
Q9R0H0-2;A2A848	-0.0852708	32.2188	-1.03731	0.305746	0.6052	-5.74503	Acox1	Acox1
Q9DCL9;D3Z6P1;D6RCU8	-0.0348108	31.3424	-1.03523	0.306519	0.60641	-5.74728	Paics	Paics
Q8CFI7	0.0413551	27.573	1.03461	0.306806	0.606525	-5.7479	Polr2b	Polr2b
Q8BFS6;Q8BFS6-4;Q8BFS6-2;D3Z7F7;Q8BFS6-3;Q8BFS6-5	0.0532613	29.7927	1.03433	0.306933	0.606525	-5.74818	Cpped1	Cpped1
Q3U7R1;Q3U7R1-2	0.0323987	28.7426	1.03352	0.307306	0.606525	-5.74898	Esyt1	Esyt1
Q9CQH3;D3Z568;D3YX99;F6Y6V5;D3Z6W9	-0.0344772	30.8098	-1.03342	0.307353	0.606525	-5.74908	Ndufb5	Ndufb5
Q8R326-2;Q8R326;F7D909	0.0580301	27.0949	1.03335	0.307386	0.606525	-5.74915	Pspc1	Pspc1
Q9D8W7;A0A0J9YUI7;A0A0J9YU56;A0A0J9YU93	0.0604776	27.6886	1.03215	0.30794	0.606601	-5.75034	Ociad2	Ociad2
P24721;J3QMY0;B1AR35	-0.0605383	30.0365	-1.03203	0.308011	0.606601	-5.75045	Asgr2	Asgr2
Q6P8X1;A0A1W2P701;A0A1W2P6Y0	0.0463375	29.0263	1.03191	0.308054	0.606601	-5.75059	Snx6	Snx6
Q99020;Q20BD0;Q80XR6	0.0436765	30.7994	1.03181	0.3081	0.606601	-5.75069	Hnrnpab	Hnrnpab
P47955	-0.0762499	30.5313	-1.03178	0.308233	0.606601	-5.7506	Rplp1	Rplp1
P29351-2;P29351;P29351-3;G3UZU6;G3UXM2;G3UYY5	0.0427621	29.221	1.03114	0.308408	0.606627	-5.75135	Ptpn6	Ptpn6
Q99L47;F8WJK8;E9Q1V0;E9Q1X9	0.040149	31.0206	1.03037	0.308766	0.607013	-5.75211	St13	St13
Q61704;E9PVS1;F6ZXJ7	0.0788641	26.7495	1.02822	0.310058	0.609076	-5.73549	Itih3	Itih3
Q62422	0.0372088	29.0796	1.02741	0.31014	0.609076	-5.75504	Ostf1	Ostf1
Q99LD9;D3Z487;D3Z7J6	0.0386981	28.0054	1.02675	0.310447	0.609274	-5.7557	Eif2b2	Eif2b2
A0A1B0GRZ8;Q8BGF6	-0.079075	26.1208	-1.02949	0.310566	0.609274	-5.63384	Elmod2	Elmod2
B7ZNL2;Q78ZA7;A0A140LJB5;A0A140LJ37;A0A140LI78	0.0384913	30.0547	1.02578	0.310899	0.609333	-5.75666	Nap1l4	Nap1l4
Q9CQW2;A0A0N4SVB8	0.0885955	27.655	1.02593	0.310921	0.609333	-5.75642	Arl8b	Arl8b
Q3V117;Q3TS02	-0.153974	34.7266	-1.02624	0.31118	0.609523	-5.75574	Acly	Acly
Q9Z211	0.0919449	28.8745	1.02529	0.311452	0.609738	-5.74032	Pex11a	Pex11a
Q9DCZ4;Q9DCZ4-3;Q9DCZ4-2	0.0378559	29.1858	1.0242	0.311637	0.60978	-5.75822	Apoo	Apoo
Q6PHQ8;F7A8R0;E9Q6K7;F6UFC8;E9Q2U4;F6WYJ5	0.0482102	26.395	1.02365	0.311894	0.609966	-5.75876	Naa35	Naa35
Q91X34	0.0361614	32.8726	1.0224	0.312475	0.610338	-5.75999	Baat	Baat
P50295;P50296	0.036757	30.0015	1.02205	0.312643	0.610338	-5.76034	Nat2	Nat2
Q8C754;G3UY33;Q8C754-2	-0.0697551	28.7979	-1.02211	0.312673	0.610338	-5.76022	Vps52	Vps52
P56380	0.0394019	28.7187	1.02185	0.312735	0.610338	-5.76053	Nudt2	Nudt2
A2AVJ7;Q99PL5	0.0294793	34.3507	1.02137	0.312958	0.610455	-5.761	Rrbp1	Rrbp1
Q8R010;Q8R3V2	-0.0331834	28.3395	-1.02081	0.313219	0.610647	-5.76155	Aimp2	Aimp2
Q99PG0	0.0389195	33.8633	1.01771	0.314674	0.613166	-5.7646	Aadac	Aadac
Q03963	0.0495161	25.8004	1.01824	0.315598	0.61445	-5.68562	Eif2ak2	Eif2ak2
I1E4X1;Q8K1E0;H3BJE3;Q8K1E0-2;H3BKJ7;H3BJ02;H3BKP0;H3BKD6;H3BL25;H3BJ89;H3BKP3	0.0376108	28.3483	1.01561	0.315661	0.61445	-5.76665	Stx5a;Stx5	Stx5a
Q8VI75;Q5U4C5	-0.0603712	25.7461	-1.01787	0.315978	0.614748	-5.7169	Ipo4	Ipo4
A0A1C7CYV0;Q99K51	-0.0346384	32.1384	-1.01444	0.316212	0.614869	-5.7678	Pls3	Pls3
Q8R2Y0;Q8R2Y0-2	0.0609646	27.2156	1.01411	0.316368	0.614869	-5.76812	Abhd6	Abhd6
P60229	0.032753	29.7616	1.0132	0.3168	0.615389	-5.76901	Eif3e	Eif3e
Q924L1-3;Q924L1-2;Q924L1	-0.0578868	27.2258	-1.01281	0.31698	0.61542	-5.76939	Letmd1	Letmd1
O35972;A0A1B0GSZ9;A0A1B0GQZ1	-0.0350059	26.8041	-1.0119	0.317411	0.615518	-5.77028	Mrpl23	Mrpl23
D3Z0M9	0.0564978	27.1415	1.01168	0.317516	0.615518	-5.77049	Ddx23	Ddx23
G3UWC2;Q9CZR2;Q0VDM6;O35409	0.0701171	26.073	1.01127	0.317711	0.615518	-5.7709	Naalad2	Naalad2
O35680;E9PUY1	-0.0438333	26.9757	-1.01249	0.317921	0.615518	-5.73454	Mrps12	Mrps12
D3Z6Y2;Q91ZH7;D3YU06;Q91ZH7-2;F6RSE8	-0.0483947	27.9443	-1.00981	0.3184	0.615518	-5.77231	Abhd3	Abhd3
A2ADR8;Q8R3G1	-0.0758882	26.3773	-1.00979	0.318412	0.615518	-5.77234	Ppp1r8	Ppp1r8
Q99J08;Q5SQ27	0.0286854	34.658	1.00962	0.318491	0.615518	-5.7725	Sec14l2	Sec14l2
Q9EPL9;Q3TAW3;E9Q296;Q8C178;D3Z2N6;A0A0J9YVH1;REV__Q5SV54;REV__Q5SV55;REV__Q9CSB4-2;REV__Q9CSB4	0.0461446	28.6954	1.00939	0.3186	0.615518	-5.77272	Acox3	Acox3
Q8R2E9	0.083909	27.6062	1.00934	0.318699	0.615518	-5.7727	Ero1lb	Ero1lb
Q9D0D3	-0.0607324	26.2265	-1.00944	0.319023	0.615518	-5.73957	Mtpap	Mtpap
Q9CQU3	-0.0657497	28.2028	-1.00848	0.31903	0.615518	-5.77361	Rer1	Rer1
Q9WUM4;E9PZJ0;E9PVJ1	-0.0429136	30.5539	-1.0082	0.319162	0.615518	-5.77388	Coro1c	Coro1c
O70503;O70503-2	0.0372559	33.7784	1.0081	0.31921	0.615518	-5.77398	Hsd17b12	Hsd17b12
Q99JR1	-0.0403606	31.5321	-1.00785	0.319328	0.615518	-5.77422	Sfxn1	Sfxn1
Q8BSE0	-0.049569	30.095	-1.00743	0.31953	0.615592	-5.77463	Rmdn2	Rmdn2
P04919-2;P04919	0.0900605	31.0102	1.00753	0.319706	0.615615	-5.77432	Slc4a1	Slc4a1
O54833;A0A1D5RM74;A0A1D5RLE4;A0A1D5RM55	0.0343021	28.0387	1.00659	0.319927	0.615723	-5.77544	Csnk2a2	Csnk2a2
A2ASZ8;A2ASZ8-4;A2ASZ8-5;A2ASZ8-2;A2ASZ8-3;Z4YLR9;A0A0A6YWC1;F6RC04	0.0618137	27.559	1.0062	0.320114	0.615769	-5.77582	Slc25a25	Slc25a25
Q9DBH5	0.0416525	31.9709	1.00495	0.320708	0.616595	-5.77703	Lman2	Lman2
A6H8H2;A6H8H2-2;E9Q449	-0.0616255	26.4384	-1.0041	0.321254	0.617273	-5.77639	Dennd4c	Dennd4c
P42125	0.0476569	33.9384	1.00352	0.32139	0.617273	-5.77842	Eci1	Eci1
Q61235;B7ZNU9	0.0568003	25.6386	1.00271	0.32222	0.618309	-5.7371	Sntb2	Sntb2
Q00422	0.0537146	25.3767	1.00681	0.322421	0.618309	-5.61949	Gabpa	Gabpa
Q9JK48;A0A0G2JEC4;Q9JK48-3;Q9JK48-2;A0A0G2JE45;A0A0G2JF57	0.0501108	27.0742	1.00135	0.322424	0.618309	-5.78051	Sh3glb1	Sh3glb1
P15327;D3Z223;D3YUE8;D3YYH3	0.0937389	29.6824	0.998355	0.32408	0.620562	-5.78319	Bpgm	Bpgm
P14094;A0A0A6YX05	-0.0365577	30.5425	-0.997738	0.324152	0.620562	-5.78399	Atp1b1	Atp1b1
G3UXW9;Q3MIA8;Q99LD4;B1ATU4;Q99LD4-2;A0A140LJB7	0.0312147	28.7291	0.9974	0.324314	0.620562	-5.78432	Gps1	Gps1
Q3U0V1;A0A0G2JE55;A0A0G2JGT1	0.0297447	29.5253	0.997341	0.324342	0.620562	-5.78438	Khsrp	Khsrp
Q6ZWV7;G3UWD7;F6XS56;F6YXU0	0.0452507	30.5861	0.996974	0.324518	0.620562	-5.78473	Rpl35;Gm10269	Rpl35
Q99KQ4	-0.0420604	30.6006	-0.996821	0.324591	0.620562	-5.78488	Nampt	Nampt
Q62433;E9Q514;E9Q0J8;E9PZC7;E9Q7G8;E9Q147;E9Q7V2;E9Q5I8;E9Q3F9;E9PVF3	-0.0979435	26.8241	-0.996517	0.324826	0.620694	-5.78508	Ndrg1	Ndrg1
K4DI77;Q5ND34;Q5ND34-3;Q5ND34-2;F6XD87	-0.0477664	26.472	-0.995412	0.325407	0.621237	-5.75776	Wdr81	Wdr81
E9Q1M6;E9PUR0;F7DE17;F7C545;F6SI14;F6RUI8	0.114352	26.1267	1.00195	0.325685	0.621237	-5.45541	Ankhd1	Ankhd1
P62889	-0.0371295	32.3575	-0.994481	0.325715	0.621237	-5.78712	Rpl30	Rpl30
Q8VD75;A0A0J9YUA3;A0A0J9YUX9;A0A1D5RMM7	0.0486292	25.772	0.995973	0.325773	0.621237	-5.72836	Hip1	Hip1
P60867	0.0283267	32.9782	0.99386	0.326014	0.621382	-5.78772	Rps20	Rps20
Q05D44	0.0237411	30.4052	0.990178	0.327789	0.624447	-5.79124	Eif5b	Eif5b
Q99KH8	-0.0444321	26.612	-0.989735	0.328003	0.624537	-5.79166	Stk24	Stk24
Q9D6J5;Q3V406;F6VCY0;E9Q9J5	-0.0394124	28.8637	-0.989264	0.32823	0.624653	-5.79211	Ndufb8	Ndufb8
G3UZ30;A5A4Y9;Q8K1L5	0.145311	26.568	0.98963	0.328492	0.624835	-5.78969	Ppp1r11	Ppp1r11
Q99JR5;H3BJ97;H3BKM8	0.0530059	27.5387	0.987316	0.329173	0.625523	-5.79397	Tinagl1	Tinagl1
Q62261;A0A0A0MQG2;D3YWH8	0.0264332	32.2794	0.987285	0.329188	0.625523	-5.794	Sptbn1	Sptbn1
E9PV45;B1AY13;B1AY13-2	-0.0273302	28.4152	-0.986763	0.32944	0.625569	-5.7945	Usp24	Usp24
P70444;D3Z463	0.0679925	26.4277	0.988134	0.329545	0.625569	-5.73844	Bid	Bid
P70670;Q60817	0.0385473	31.2228	0.986105	0.32976	0.625659	-5.79512	Naca	Naca
E9QLX1;P11610	0.072557	26.8958	0.986771	0.330773	0.627054	-5.6972	Cd1d2	Cd1d2
Q8R104;A0A1B0GRY5;Q8R104-2;D3YTK6;D3YVQ5;A0A1B0GRF7;D3YWD6	-0.0650476	26.6601	-0.983901	0.330829	0.627054	-5.79722	Sirt3	Sirt3
D3Z5K6;Q9CQV7;G3X8S1;Q9CQV7-3;Q9CQV7-2	-0.0349797	27.8993	-0.983493	0.331028	0.627113	-5.7976	Dnajc19	Dnajc19
Q6P8J2	0.0539999	27.5633	0.982726	0.331401	0.627503	-5.79833	Sat2	Sat2
A3KG81;D3YUX2;Q8VBX6-2;Q8VBX6;Q8VBX6-4;F7D0H8;A3KG82;A3KG84;A3KG80;A3KG83;Q8VBX6-3	-0.0521149	26.2201	-0.981782	0.331998	0.628316	-5.75811	Mpdz	Mpdz
E0CXR8;E0CZE2;B7ZNY3;F6S7Z1;G3XA13;A5D6P2;Q99NH2-2;Q99NH2;A0A0R4J1Y4;E0CXL4;Q99NH2-4;E9PYJ2;F6TSJ9;E0CZ83;Q99NH2-3;F6UGU7;E0CX45;E0CY24;Q99NH2-5;Q4JJC0;F6TB42;F6URI7	-0.0427804	27.9671	-0.981072	0.332206	0.628393	-5.7999	Pard3	Pard3
Q9DBG3;Q9DBG3-2;H3BIY9;H3BKM0;H3BJ06	0.0275849	30.3072	0.980176	0.332643	0.628873	-5.80075	Ap2b1	Ap2b1
E9Q2E4;Q6GQX8	-0.0833577	26.2328	-0.983991	0.332795	0.628873	-5.66321	Gm15800	Gm15800
Q3THK7	0.0271573	30.5536	0.976799	0.334292	0.631313	-5.80394	Gmps	Gmps
Q99J27	0.0536012	27.3584	0.976533	0.334423	0.631313	-5.80419	Slc33a1	Slc33a1
H3BIX4;Z4YLB7;P97300-3;P97300-1;P97300;A0A0A0MQN8;H3BKA7;P97300-4	-0.0565851	27.1986	-0.976064	0.334652	0.631429	-5.80463	Nptn	Nptn
P61922;P61922-2;F7C9G3;Q3TUE8;F6RN86	0.0454838	33.3305	0.97561	0.334874	0.63153	-5.80506	Abat	Abat
A0A0R4J1Y3;Q8BWU5;E0CYN9;E9QMF4;E0CYK9;E0CXW7	0.0308604	27.4788	0.972714	0.336295	0.633671	-5.80778	Osgep	Osgep
Q9Z2U0;Q9CWH6	-0.0269837	32.2246	-0.972607	0.336347	0.633671	-5.80788	Psma7	Psma7
Q9WV03;Q9WTJ8	0.0606443	25.9647	0.97642	0.336996	0.634022	-5.62524	Fam50a	Fam50a
P00186	-0.0811964	33.2649	-0.971549	0.337044	0.634022	-5.8087	Cyp1a2	Cyp1a2
Q3TXS7;J3QN38;D6RGR5	0.0244715	31.8288	0.970885	0.337194	0.634022	-5.80949	Psmd1	Psmd1
Q8VDQ1;Q3TXN1;Q8VDQ1-2;D6RGL6	0.035656	30.4683	0.970854	0.33721	0.634022	-5.80952	Ptgr2	Ptgr2
Q542V3;Q8VE97;A0A0A6YWA5	0.0347752	28.9449	0.969214	0.338018	0.635222	-5.81106	Srsf4	Srsf4
Q8VE95	-0.0419261	28.5488	-0.968507	0.338366	0.635469	-5.81172
Q9DBF1-2;Q9DBF1;G3UYR8;G3UY72;E9Q1H3;E9Q1G1	-0.0399811	34.3063	-0.967974	0.338629	0.635469	-5.81222	Aldh7a1	Aldh7a1
[truncated: 1,753 more rows]

## Sheet: Supp Table 3
Supp Table 3 - fat_v_chow
proteins	logFC	AveExpr	t	P.Value	adj.P.Val	B	Gene.names	unique.gene.name
Q8QZR3;Q8QZR3-2;A0A1D5RLQ1	-0.97927	33.0986	-16.3638	1.31533e-19	4.9338e-16	34.0644	Ces2a	Ces2a
O09159	-0.781004	29.7689	-13.7554	5.62378e-17	7.27135e-14	28.3401	Man2b1	Man2b1
G3X9Y6	-0.950929	32.2801	-13.7418	5.81553e-17	7.27135e-14	28.3081	Akr1c19	Akr1c19
Q62452;E9PXN7	-2.47695	28.5932	-12.7187	1.88064e-15	1.76357e-12	24.9844	Ugt1a9;Ugt1a10	Ugt1a9
Q60648	-1.24679	27.0081	-12.1934	3.07352e-15	2.30575e-12	24.5034	Gm2a	Gm2a
Q64459;Q9JMA7;Q64481	-1.57078	32.6769	-11.8593	1.24173e-14	7.76287e-12	23.1646	Cyp3a11	Cyp3a11
Q8CC88;Q8CC88-2;Q8CC88-3	0.563468	32.417	11.4247	2.4617e-14	1.31912e-11	22.4943	Vwa8	Vwa8
Q64133	-0.862094	28.6604	-10.7212	1.76725e-13	8.28619e-11	20.5835	Maoa	Maoa
P10649	-1.29167	36.1572	-10.4022	6.13443e-13	2.55669e-10	19.3846	Gstm1	Gstm1
Q9CX98;Q9CX98-2;Q9CX98-3	1.07806	26.7147	9.97878	1.51645e-12	5.68822e-10	18.4929	Cyp2u1	Cyp2u1
P55050	0.958375	32.4422	9.88902	1.99439e-12	6.80087e-10	18.2263	Fabp2	Fabp2
Q05117	-0.661612	29.4353	-9.24766	1.34916e-11	4.21725e-09	16.3611	Acp5	Acp5
A0A0R4J293;Q9JLF6	-0.748159	29.6829	-9.21795	1.47655e-11	4.26042e-09	16.273	Tgm1	Tgm1
A2ADY9	0.366986	31.1127	9.02093	2.69316e-11	7.21576e-09	15.6859	Ddi2	Ddi2
Q9WVJ3-2;Q9WVJ3	-0.817236	30.1141	-8.90615	3.83051e-11	9.57883e-09	15.3416	Cpq	Cpq
Q9D517;D3YUW0;D3Z1M6	0.555347	29.7922	8.86121	4.39891e-11	1.03127e-08	15.2064	Agpat3	Agpat3
Q6TCG2	0.844183	28.3093	8.71101	6.99676e-11	1.4824e-08	14.7526	Paqr9	Paqr9
Q9DCM0	-0.886315	31.3849	-8.70309	7.31287e-11	1.4824e-08	14.7104	Ethe1	Ethe1
Q8BWW3;Q9CYR6	0.714968	30.6688	8.68822	7.50883e-11	1.4824e-08	14.6835	Pgm3	Pgm3
P15626;D3YX76;F6Y363	-1.00453	30.5298	-8.57358	1.21862e-10	2.28552e-08	14.217	Gstm2	Gstm2
Q920A5	-0.737906	29.9435	-8.38422	1.93755e-10	3.46084e-08	13.7562	Scpep1	Scpep1
O09131	-0.557793	30.9528	-8.31273	2.42491e-10	4.13447e-08	13.5366	Gsto1	Gsto1
Q923D2;E9PZC3;E9PZC4;A0A0U1RPU7	-0.482066	33.2531	-8.12793	4.34179e-10	7.08089e-08	12.9665	Blvrb	Blvrb
P06728	1.28838	29.2873	8.12206	5.96184e-10	9.31785e-08	12.6746	Apoa4	Apoa4
Q9QWR8	-0.755395	28.5014	-8.00574	6.39406e-10	9.59364e-08	12.5875	Naga	Naga
O09174	0.37272	33.1244	7.954	7.53608e-10	1.08722e-07	12.4266	Amacr	Amacr
Q64669	-1.2874	27.7938	-7.68115	2.15243e-09	2.87091e-07	11.4112	Nqo1	Nqo1
O70475;D3YXP9	-0.797747	33.3601	-7.63342	2.20826e-09	2.87091e-07	11.3774	Ugdh	Ugdh
Q62465	-0.456766	29.4285	-7.61584	2.21958e-09	2.87091e-07	11.3688	Vat1	Vat1
Q9DBE0	-2.01501	33.119	-7.66637	3.43488e-09	4.29475e-07	10.9831	Csad	Csad
P48758;A0A1B0GRG8	-0.742157	32.5675	-7.34227	5.46493e-09	6.61256e-07	10.4878	Cbr1	Cbr1
Q5U5V2;Q5U5V2-2	0.544671	30.4278	7.31941	5.76741e-09	6.76048e-07	10.4336	Hykk	Hykk
P43883;B1AXR5;B1AXR3	1.16884	30.7396	7.34226	7.04499e-09	8.0078e-07	10.2582	Plin2	Plin2
G3X8T3;P16675;A2A5J9;A2A5J8	-0.659942	30.2599	-7.24213	7.40567e-09	8.1702e-07	10.1887	Ctsa	Ctsa
Q5SWU9;Q5SWU9-2;V9GWS0;V9GXY1;A0A0R4J1S9;V9GWS1;V9GWR9	-0.904902	32.9833	-7.25697	8.25861e-09	8.85087e-07	10.094	Acaca	Acaca
P58710	0.439155	33.5546	7.17534	9.19537e-09	9.39076e-07	9.9767	Gulo	Gulo
P97742	0.498944	32.1272	7.17307	9.26308e-09	9.39076e-07	9.96952	Cpt1a	Cpt1a
P13516;Q99PL7;P13011;Q6T707;Q99PL7-2	-1.68985	31.4594	-7.27581	1.08865e-08	1.04792e-06	9.84938	Scd1;Scd3;Scd2	Scd1
P19639	-1.81014	31.3878	-7.27924	1.11081e-08	1.04792e-06	9.83205	Gstm3	Gstm3
Q9CQX2	-0.458668	32.7493	-7.10946	1.13869e-08	1.04792e-06	9.76736	Cyb5b	Cyb5b
Q9D711;A2AIH8	-0.677995	29.3003	-7.10764	1.14542e-08	1.04792e-06	9.76159	Pir	Pir
Q7TMR0;A0A140LHY2	-0.72864	27.4513	-7.0972	1.18492e-08	1.05824e-06	9.72839	Prcp	Prcp
P70677;A0A1B0GRX1	-0.439627	29.0627	-7.08218	1.24419e-08	1.06291e-06	9.68059	Casp3	Casp3
Q564E2;P06151;A0A1B0GSX0;A0A1B0GSR9;D3YZQ9;A0A1B0GQX5;A0A1B0GT41;A0A1B0GSL7;A0A1B0GRW9;A0A1B0GS79;A0A1B0GRC1;A0A1B0GRS2	0.393012	35.6728	7.08153	1.24682e-08	1.06291e-06	9.67853	Ldha	Ldha
P16406;F7B9G4;F6YHW2	-0.701163	30.358	-7.02972	1.4755e-08	1.22991e-06	9.51362	Enpep	Enpep
Q8VHG0;D3YUF0;D3Z2C5	-0.771746	27.2114	-6.84795	3.01426e-08	2.45793e-06	8.82456	Fmo4	Fmo4
Q05816	-1.57261	32.2527	-6.92969	3.17702e-08	2.53553e-06	8.79964	Fabp5	Fabp5
H7BWY6;Q00724	0.589835	30.3222	6.73632	3.83965e-08	3.00053e-06	8.57727	Rbp4	Rbp4
Q3UED7	0.516071	28.0727	6.72391	3.99847e-08	3.06087e-06	8.5376	Gm4951	Gm4951
P70699;A2AFL5;F6R5R5;F6VEG4;A2AFL3	-0.598396	30.6075	-6.67429	4.70256e-08	3.52786e-06	8.37885	Gaa	Gaa
Q91X75;P20852;F7B9W9;F6SHL3;E9Q5D4	-1.04855	30.3153	-6.70756	5.18016e-08	3.80996e-06	8.30226	Cyp2a5	Cyp2a5
O08917;G3UYU4;G3UZZ5;G3UWW8;G3XA73	-0.67406	28.279	-6.63023	5.43124e-08	3.9178e-06	8.23786	Flot1	Flot1
P34914;P34914-2	0.377067	35.7788	6.60772	5.84641e-08	4.13772e-06	8.16577	Ephx2	Ephx2
Q8CAY6;G3XA25	-0.645745	30.1185	-6.58511	6.29535e-08	4.37293e-06	8.09338	Acat2	Acat2
P28665	0.482529	33.7971	6.56806	6.65648e-08	4.53972e-06	8.03879	Mug1	Mug1
P12265;Q99KJ6;D3YY48	-0.538322	29.8602	-6.54691	7.13374e-08	4.77833e-06	7.97104	Gusb	Gusb
G3X982;A0A087WQC8	0.680829	34.3615	6.5269	7.89149e-08	5.19315e-06	7.87552	Aox3	Aox3
P32020;A2APS4;A2APS5	0.408407	36.3188	6.44748	9.87963e-08	6.3894e-06	7.65246	Scp2	Scp2
P24472;A0A1L1SS61	-0.638231	31.5071	-6.41636	1.10255e-07	7.00963e-06	7.54585	Gsta4	Gsta4
E9Q4Z2;D3Z0B3	-1.26044	30.9019	-6.47704	1.1947e-07	7.46885e-06	7.49342	Acacb	Acacb
P50285;Q3UNX7;A0A0A6YVP9;D3Z0T2;Q8C9C1	-0.410361	32.6043	-6.34791	1.36919e-07	8.41938e-06	7.33329	Fmo1	Fmo1
O35490	0.647622	37.4988	6.33854	1.44522e-07	8.74359e-06	7.28268	Bhmt	Bhmt
Q8VC28;D6RGB1	-0.315347	33.8209	-6.31201	1.54026e-07	9.05568e-06	7.21816	Akr1c13	Akr1c13
B2RT14;P70691	-1.5512	27.7295	-6.42553	1.54509e-07	9.05568e-06	7.25945	Ugt1a5;Ugt1a2	Ugt1a5
O54909;D6RFQ4	-1.02318	27.3915	-6.32516	1.587e-07	9.1071e-06	7.19599	Rdh16	Rdh16
Q8C7E7;A0A0J9YUR6	-0.383331	31.3732	-6.29994	1.60242e-07	9.1071e-06	7.17947	Stbd1	Stbd1
O54782;F6TMZ3	-0.932979	27.2834	-6.30016	1.63718e-07	9.16574e-06	7.16065	Man2b2	Man2b2
Q9WU19	0.408398	32.1136	6.28099	1.70515e-07	9.40589e-06	7.11872	Hao1	Hao1
Q80W22;F7AFM3	-0.346178	31.1979	-6.25827	1.83708e-07	9.98678e-06	7.04586	Thnsl2	Thnsl2
P21440;A0A0G2JDM4;P06795;A0A0G2JF49	0.506694	29.954	6.232	2.00235e-07	1.06882e-05	6.96164	Abcb4	Abcb4
Q8BLN5;F7BJL0	-0.996078	27.6851	-6.25227	2.02309e-07	1.06882e-05	6.95914	Lss	Lss
Q6PDN3;B1B1A8;Q6PDN3-3;Q6PDN3-2;Q6PDN3-4	0.325041	29.1949	6.21207	2.13762e-07	1.11364e-05	6.89774	Mylk	Mylk
A0A0R4J015;J3QML2;B2RX12-3;B2RX12-2;B2RX12	-1.07564	28.4568	-6.11724	3.40133e-07	1.73546e-05	6.45955	Abcc3	Abcc3
Q9CPU4	-1.6258	27.0528	-6.20629	3.42372e-07	1.73546e-05	6.48294	Mgst3	Mgst3
A8DIL0;Q9JL15;Q8C6H0	0.467488	28.2336	5.86516	6.6689e-07	3.33534e-05	5.78637	Lgals8	Lgals8
Q63880;Q63880-2	0.522223	34.2136	5.85892	6.80675e-07	3.35949e-05	5.7664	Ces3a	Ces3a
Q99L20;G3UX05;G3UX71	-1.1315	31.5357	-5.89328	7.6297e-07	3.71676e-05	5.6797	Gstt3	Gstt3
Q8BK48	-0.341486	33.1726	-5.73649	1.01649e-06	4.87735e-05	5.37512	Ces2e	Ces2e
Q91XE4	0.287908	32.3631	5.73329	1.02722e-06	4.87735e-05	5.36488	Acy3	Acy3
Q9R013	-0.535515	28.1381	-5.71436	1.09286e-06	5.12417e-05	5.30446	Ctsf	Ctsf
P18242;F8WIR1;F6Y6L6;A0A1B0GT66	-0.424728	31.8466	-5.70549	1.12508e-06	5.15035e-05	5.27613	Ctsd	Ctsd
O88668;K4DI63;J3QP41	-0.454367	28.697	-5.70523	1.12603e-06	5.15035e-05	5.27531	Creg1	Creg1
O35488;A2ANX6	0.359553	34.0979	5.70156	1.13964e-06	5.15035e-05	5.26359	Slc27a2	Slc27a2
O35459;F7B227	0.28631	32.6093	5.69497	1.16447e-06	5.19991e-05	5.24257	Ech1	Ech1
Q8BI84;Q8BI84-3;Q8BI84-2;A0A0R4J2D3	-0.329041	31.1399	-5.67648	1.23709e-06	5.45922e-05	5.18358	Mia3	Mia3
O88986;E9PWY6	-0.447834	31.752	-5.66697	1.27619e-06	5.56625e-05	5.15325	Gcat	Gcat
Q3V1K7;Q8BXB6;D3YY31;D3YZA9;A0A140LJH7;F6TQP9;A0A140LIY4	0.454718	29.253	5.62037	1.48628e-06	6.4081e-05	5.00468	Slco2b1	Slco2b1
Q00612;A3KG36;G3UWD6;P97324	-1.11839	28.4871	-5.66022	1.53704e-06	6.55163e-05	4.99094	G6pdx	G6pdx
Q9Z2M7;Q91W01	0.259015	31.1684	5.60482	1.56382e-06	6.59091e-05	4.95511	Pmm2	Pmm2
P05063	-0.549345	28.2253	-5.55029	1.86879e-06	7.78871e-05	4.78151	Aldoc	Aldoc
P60334	1.34328	29.3058	5.62038	2.06072e-06	8.49426e-05	4.73733	Cdo1	Cdo1
P06801	-1.1444	33.7343	-5.54664	2.39312e-06	9.75718e-05	4.56883	Me1	Me1
P19221;H7BX99;CON__P00735	0.431375	29.9901	5.43466	2.72523e-06	0.000109045	4.41409	F2	F2
Q9CPX4;P29391;A0A1B0GR60;P49945	-0.607684	32.636	-5.44397	2.75997e-06	0.000109045	4.40705	Ftl1;Ftl2	Ftl1
Q8BJL9	-0.545805	27.8999	-5.43058	2.76174e-06	0.000109045	4.40114	Ugt2b35	Ugt2b35
Q9R0M5-2;Q9R0M5;Q9R0M5-3	0.36484	27.7285	5.42209	2.83917e-06	0.000110935	4.37422	Tpk1	Tpk1
Q9DBN5;Q9DBN5-3;Q9DBN5-2;Q8BK80	0.35437	30.4475	5.3475	3.61961e-06	0.000139971	4.13789	Lonp2	Lonp2
Q9WVM8;Q3UNS8	0.56696	31.4338	5.32744	3.94299e-06	0.00015092	4.05723	Aadat	Aadat
Q64521;A2AQR0	0.408613	32.2373	5.31575	4.0133e-06	0.000152059	4.03746	Gpd2	Gpd2
O54749;A0A140T8U1;Q924D1	0.471974	30.8818	5.28215	4.47635e-06	0.000167908	3.93126	Cyp2j5	Cyp2j5
Q9EQG9-2;Q9EQG9;Q9EQG9-3	-0.546309	26.9896	-5.27091	4.64272e-06	0.000172424	3.89578	Col4a3bp	Col4a3bp
P42232	0.291498	28.7889	5.26518	4.72998e-06	0.000173943	3.87768	Stat5b	Stat5b
Q99KP3	-0.532053	29.0851	-5.24474	5.05432e-06	0.000184065	3.8132	Cryl1	Cryl1
A2AUK7;A2AUK8;A2AUK5;Q9Z2H5-3;Q9Z2H5-2;Q9Z2H5;A2AUK6	-0.952551	24.6626	-5.2344	5.31109e-06	0.000191557	3.76713	Epb4.1l1;Epb41l1	Epb4.1l1
P20108	-0.268627	32.6718	-5.21086	5.64138e-06	0.000201532	3.7064	Prdx3	Prdx3
Q71KT5;E0CX74;E9Q4M8;Q3V3I6;E0CYD6;E0CZ93;E0CZB2;E0CX92	-0.44802	29.7678	-5.20135	5.81811e-06	0.000205884	3.67643	Tm7sf2	Tm7sf2
G3X8P9;O54754	-0.512411	30.7475	-5.17635	6.30896e-06	0.000221167	3.59773	Aox1	Aox1
P30115;A0A087WQI6	-0.369854	35.9738	-5.16391	6.56821e-06	0.00022701	3.55861	Gsta3	Gsta3
O55111;Q811I1;Q8VCE3	-0.335645	29.9354	-5.16258	6.59665e-06	0.00022701	3.55442	Dsg2	Dsg2
A0A075B6A3;A0A0A6YXW6;P01878	-0.85132	29.018	-5.17748	6.93691e-06	0.000236549	3.51867	Igha	Igha
Q78JE5;Q3V492;D6REV6;D6RFT2;D3Z2G9	0.380214	27.7682	5.14018	7.09272e-06	0.000238159	3.48399	Fbxo22	Fbxo22
P06797;Q9JI81	-0.417721	28.3324	-5.13938	7.11112e-06	0.000238159	3.48148	Ctsl	Ctsl
Q3UIR3;Q3UIR3-2	0.306777	29.429	5.13531	7.20527e-06	0.000239177	3.4687	Dtx3l	Dtx3l
Q9R0N0	-0.425989	31.1031	-5.12917	7.34984e-06	0.000239959	3.44941	Galk1	Galk1
P40142;E0CY51;A0A0R4J2A3;Q9D4D4	-0.323226	35.3142	-5.12888	7.35679e-06	0.000239959	3.44849	Tkt	Tkt
Q9JHF5;F6ZFB8;F6XRE6	-0.652633	27.6067	-5.12432	7.46612e-06	0.000241426	3.43417	Tcirg1	Tcirg1
Q9EQC1;D3Z3X1;D3Z3X2;A0A0U1RNL4;A0A0U1RQA2;A0A0U1RP28;D3YVB8;D3YU71	0.379528	30.5142	5.11213	7.76614e-06	0.000248981	3.39591	Hsd3b7	Hsd3b7
P37040;Q05DV1;E9Q997;E9PVT9;F6R7H8	-0.330504	33.2857	-5.09999	8.07686e-06	0.000256748	3.35783	Por	Por
Q9D379;E9PWK1;F6YTS6;D3Z4M3	-0.758475	33.8516	-5.07613	9.68678e-06	0.000305337	3.19578	Ephx1	Ephx1
Q9DBL1;E9Q5L3;A0A140LHL4	-0.246172	31.3781	-5.03539	9.9498e-06	0.000311014	3.15543	Acadsb	Acadsb
P10605	-0.594614	30.3153	-5.04036	1.01382e-05	0.000314283	3.14205	Ctsb	Ctsb
A0A0R4J135;G3UYY2;G3UWK0;G3UZT2;G3UWX5	1.04984	36.3317	5.08439	1.02303e-05	0.000314541	3.15394	Selenbp2	Selenbp2
P35700;B1AXW5;B1AXW6;B1AXW4	-0.241413	35.5399	-5.01997	1.04569e-05	0.000318892	3.10721	Prdx1	Prdx1
Q9WVT6	-0.414165	27.9543	-4.98268	1.1791e-05	0.000356678	2.99074	Ca14	Ca14
Q99PT1	-0.28833	32.3798	-4.97955	1.19105e-05	0.000357409	2.98097	Arhgdia	Arhgdia
P56593	0.417497	32.8639	4.96618	1.24341e-05	0.000370162	2.93925	Cyp2a12	Cyp2a12
Q8BGA8;A0A140LHR8;Q6P8J0;Q8BGA8-2	-0.324522	32.5961	-4.94768	1.31962e-05	0.000389756	2.88158	Acsm5	Acsm5
Q91ZV0;E9Q3S2;H3BJS0;H3BK48;H3BKH2;Q8R311;H3BK44;E9PY90;H3BL19;H3BJI6;H3BKL6;H3BJ71;H3BJS5;H3BJ35;H3BJY7;Q91ZV0-2;A0A1W2P711	-0.278238	30.8407	-4.89782	1.54876e-05	0.00045386	2.72642	Mia2;Ctage5	Mia2
Q9ET54-3;Q9ET54-4;Q9ET54-6;Q9ET54-5;Q9ET54-2;Q9ET54;D3Z1J5;A0A1W2P7G1;Q5DTJ9	0.317214	29.4752	4.87956	1.64216e-05	0.000477499	2.6697	Palld	Palld
G3X9Y5;E9Q735;Q8VDS1;E9Q442;A0A1L1SV76;A0A1L1SRI7;A0A1L1SUX2;D3YXR7	0.381567	27.5785	4.85416	1.78135e-05	0.000513988	2.5909	Ube4a	Ube4a
A0A0R4J0B4;Q99KK2;Q99KK2-2;A0A0N4SW65;A0A0N4SWC3	0.280808	30.0816	4.84404	1.84005e-05	0.000526873	2.55951	Cmas	Cmas
E9QM19;Q8R1J1;A0A0R4J0J9;Q8R1J1-2	-0.932121	26.9188	-4.98086	1.87875e-05	0.000533878	2.68161	Tm6sf2	Tm6sf2
Q9Z2G9;Q3U816;Q9Z2G9-2	-0.701049	27.6104	-4.8831	1.91491e-05	0.000540062	2.57147	Htatip2	Htatip2
P23780;A0A1L1SSJ7	-0.83548	26.8661	-4.88576	1.95637e-05	0.000547636	2.5286	Glb1	Glb1
Q8CC47;Q571E4	-0.511497	26.506	-4.95829	2.22516e-05	0.000618264	2.53727	Galns	Galns
Q6ZWQ5;Q3TGS7;Q3V2H3;O70493	-0.324234	27.1358	-4.78192	2.24425e-05	0.000618985	2.3673	Snx12	Snx12
Q9DC16;F6SLP4;F6Z6A5	0.389235	28.9824	4.77557	2.29022e-05	0.000627052	2.34769	Ergic1	Ergic1
Q8CAK1;B2FDE8	0.341868	27.9619	4.76775	2.34808e-05	0.000638136	2.32355	Iba57	Iba57
Q8BWU8;E9PYH3;F7AY26	-0.647374	31.2328	-4.78586	2.36473e-05	0.000638136	2.32645	Etnppl	Etnppl
K7N6C2	-0.651872	26.9913	-4.82173	2.42894e-05	0.000650783	2.38129	Cyp2c68	Cyp2c68
Q8BTZ7	0.239448	30.3189	4.74281	2.54242e-05	0.000676355	2.24664	Gmppb	Gmppb
Q9R1R8;Q9QYF1	-0.676289	29.6876	-4.74638	2.6705e-05	0.000701651	2.20831	Rdh11	Rdh11
P42125	0.255125	33.9384	4.72686	2.67491e-05	0.000701651	2.19751	Eci1	Eci1
Q8VHK9	0.299663	27.5231	4.63966	3.52896e-05	0.000919246	1.92975	Dhx36	Dhx36
A0A087WQT6;O89110	0.329952	28.7931	4.63735	3.55484e-05	0.000919601	1.92269	Casp8	Casp8
O35660;G5E8M7;D3YVP9;A0A087WNU8	-0.558881	28.5062	-4.62583	3.70199e-05	0.000951108	1.88416	Gstm6	Gstm6
Q60953;Q60953-2;D3Z3A6;D3YXR5;F7BTZ2	0.437986	27.058	4.58855	4.14886e-05	0.00105281	1.77351	Pml	Pml
Q8CFJ7;D3Z5G2;Q8CFJ7-2;D3Z2H6;F6ZZX2	0.635173	27.5293	4.64683	4.15397e-05	0.00105281	1.87374	Slc25a45	Slc25a45
Q99N15;A2AFQ2;O08756	0.383445	33.4003	4.56607	4.45427e-05	0.00112134	1.70496	Hsd17b10	Hsd17b10
A0A0R4J0B2;Q8VCI0;A0A0N4SV60	-0.423974	28.112	-4.56097	4.52659e-05	0.00113195	1.68942	Plbd1	Plbd1
Q9ET22	-0.639997	28.7806	-4.56104	4.69623e-05	0.00116659	1.6599	Dpp7	Dpp7
Q62087;H3BL07	-0.380485	31.3117	-4.5448	4.76366e-05	0.00117556	1.64018	Pon3	Pon3
A0A0R4J0N7;O88962	0.676596	30.3707	4.55718	4.89993e-05	0.00120128	1.62386	Cyp8b1	Cyp8b1
A2AQN4;Q9QXG4;A2AQN5;F7CU63;D6RHA7	-0.794776	31.604	-4.55341	5.12641e-05	0.00124865	1.5857	Acss2	Acss2
F8WHX2;Q9D8X1;D3YY50	0.446482	28.6412	4.5192	5.16403e-05	0.0012497	1.56235	Cutc	Cutc
O35945	-0.464794	32.6723	-4.51756	5.24509e-05	0.00126117	1.54904	Aldh1a7	Aldh1a7
F8VPN4;A0A0G2JGI9;F6XXE6;E0CYU6;E0CX86;F7CSZ6	-0.491604	34.0499	-4.51884	5.2902e-05	0.00126392	1.54285	Agl	Agl
P97494	-0.271501	33.3438	-4.47831	5.87294e-05	0.00139427	1.43836	Gclc	Gclc
Q91Z53;B1AXQ0	0.316494	33.7482	4.47332	5.9658e-05	0.0014074	1.42324	Grhpr	Grhpr
Q91XT4;F6Q2Y9	0.262891	29.5171	4.46837	6.05922e-05	0.00142051	1.40827	Sec16b	Sec16b
Q64152-2	0.245693	30.3386	4.46144	6.19252e-05	0.00144274	1.3873	Btf3	Btf3
Q3V117;Q3TS02	-0.754129	34.7266	-4.47505	6.51974e-05	0.0015096	1.35339	Acly	Acly
E9Q557;E9PZW0	-0.325934	31.145	-4.43869	6.6506e-05	0.00153045	1.31857	Dsp	Dsp
F7A8H6;O70325-2;O70325;S4R1E5;Q91XR9	-0.337938	30.0059	-4.42892	6.85743e-05	0.00156843	1.28908	Gpx4	Gpx4
Q8BM55;D3Z6S1;Q8BM55-2	0.370878	28.3684	4.42522	6.93741e-05	0.0015771	1.27791	Tmem214	Tmem214
A2BDX3	0.25431	27.9156	4.41194	7.23196e-05	0.00163416	1.23788	Mocs3	Mocs3
Q99LR1;D6RFU2;Q99LR1-2;D6RI21;F7BHM8	0.362282	27.0688	4.3908	7.72627e-05	0.0017354	1.17424	Abhd12	Abhd12
A2AMH5;A2AMH4;Q6X893;Q6X893-2;A2AMH3;A2AMH8	-0.45769	25.4058	-4.3602	8.50085e-05	0.00189802	1.08233	Slc44a1	Slc44a1
Q9QUJ7-2;Q9QUJ7	-0.4919	28.8113	-4.35298	8.70509e-05	0.00192258	1.05971	Acsl4	Acsl4
P53996-2;P53996-3;A0A0N4SVS6	-0.22623	31.3468	-4.35228	8.71335e-05	0.00192258	1.05858	Cnbp	Cnbp
Q8K3H0	0.25813	27.6861	4.34953	8.7883e-05	0.00192777	1.05034	Appl1	Appl1
G3X8X1;Q8VE09;E9PV21	0.503934	30.3942	4.35327	8.86715e-05	0.00193376	1.04532	Ttc39c	Ttc39c
Q61510;Q5SU71;Q5SU72	0.370982	27.9016	4.34351	8.95498e-05	0.00193619	1.03227	Trim25	Trim25
Q8VCH6	-0.677106	27.2328	-4.3472	8.98153e-05	0.00193619	1.03194	Dhcr24	Dhcr24
P48776	0.357858	31.1382	4.33153	9.29537e-05	0.0019924	0.996405	Tdo2	Tdo2
A0A0R4J0S3;Q924D0;D3Z792	0.266718	29.8486	4.32749	9.41309e-05	0.00200576	0.984307	Rtn4ip1	Rtn4ip1
A0A0R4J0G0;Q8BH04	-0.623682	26.9166	-4.32573	9.46468e-05	0.00200576	0.979053	Pck2	Pck2
Q9CQN1	-0.162446	32.8463	-4.31148	9.89369e-05	0.00207466	0.936443	Trap1	Trap1
Q8R1S9	-0.663744	28.0274	-4.32128	9.90041e-05	0.00207466	0.941252	Slc38a4	Slc38a4
P50427	-0.399387	29.1012	-4.30203	0.000101885	0.00212317	0.908228	Sts	Sts
Q9R099;D3YZH8;F8WI46;A0A0J9YUN1;D6RI48	0.335308	29.587	4.29766	0.000103279	0.00214005	0.895166	Tbl2	Tbl2
P35505;D3Z2R9	0.235845	35.3742	4.29593	0.000103836	0.00214005	0.89	Fah	Fah
O09158;D3Z2W7;D3YYZ0;D6RJM4;D3Z707;A0A0G2JE14	-0.436697	28.9196	-4.28316	0.000108036	0.00221444	0.851909	Cyp3a25;Cyp3a59	Cyp3a25
O54774;A0A1W2P6Q6	0.234311	28.7839	4.27922	0.000109365	0.00222949	0.840166	Ap3d1	Ap3d1
Q9JKJ9	-0.853864	26.073	-4.30588	0.000111408	0.00224721	0.86935	Cyp39a1	Cyp39a1
P97821;D3Z220	-0.559526	27.8137	-4.27414	0.000111432	0.00224721	0.822711	Ctsc	Ctsc
P35486;P35487	-0.309309	33.2959	-4.26368	0.000114762	0.00230199	0.793901	Pdha1	Pdha1
Q569X9	-0.435177	31.7882	-4.25987	0.000116672	0.00232786	0.778889	Cyp2c67	Cyp2c67
Q9CR86	0.221944	29.4381	4.25565	0.000117654	0.00233503	0.770002	Carhsp1	Carhsp1
A0A0R4J092;Q8K2I4;D6RGR1	-0.518778	28.1311	-4.24751	0.000120786	0.00237547	0.74497	Manba	Manba
Q91ZE0	-0.465199	26.9009	-4.2467	0.000120958	0.00237547	0.743412	Tmlhe	Tmlhe
P16045	-0.782765	27.3443	-4.25825	0.000121609	0.00237581	0.745633	Lgals1	Lgals1
P19096;A0A0U1RNJ1;A0A0U1RPP5	-0.751336	36.4908	-4.26924	0.00012292	0.00238898	0.743328	Fasn	Fasn
Q9Z0R9	0.701704	29.6239	4.255	0.000125562	0.00242775	0.71888	Fads2	Fads2
Q91Z25;Q9WV32;F6VVE6;F6THG2;D3Z6S0	-0.30622	31.3542	-4.23255	0.000126369	0.00243082	0.701409	Arpc1b	Arpc1b
Q9WUU7	-0.377087	31.4531	-4.22176	0.000130655	0.00249315	0.669401	Ctsz	Ctsz
Q8BWP5;A2AIT6;A8Y5N9;A8Y5P0;REV__F6Q7Q7;REV__Q7TQF2	0.257625	31.2845	4.22106	0.000130939	0.00249315	0.667319	Ttpa	Ttpa
F8WIT2	-0.248633	33.9007	-4.21318	0.000134165	0.00254169	0.643962	Anxa6	Anxa6
G3UWD3;Q8JZV9	-0.477855	28.4557	-4.20932	0.000135774	0.00255923	0.632528	Bdh2	Bdh2
Q99KR7	-0.330266	30.0174	-4.20182	0.000138954	0.00259761	0.610316	Ppif	Ppif
Q91VU6;Q91VU6-2;D3Z4U8;D3Z2V1;D3YVR5;D6RCG5;D3YZ95;D3YZ04;D3YWI9	0.210733	29.1898	4.20126	0.000139195	0.00259761	0.608659	Dcaf11	Dcaf11
P52760	-0.32092	33.3163	-4.19861	0.000140335	0.00260592	0.600833	Hrsp12	Hrsp12
S4R2E1;A0A0R4J0B6;Q7TMS5;D3Z150;A0A0N4SWA2;D3YZX5;D3YVG8;S4R2M4	0.403625	29.7073	4.19572	0.000141591	0.0026163	0.592286	Abcg2	Abcg2
O35728	-2.36663	29.2855	-4.30647	0.000144527	0.00265746	0.637217	Cyp4a14	Cyp4a14
Q9D898	0.319858	26.1298	4.23325	0.000145308	0.00265878	0.622528	Arpc5l	Arpc5l
A0A0R4J0X5	0.343975	33.304	4.17679	0.000150099	0.00272088	0.536334
Q9JLM9;A2ASX1;A2ASX4;A2ASX3	0.312163	27.5592	4.17667	0.000150152	0.00272088	0.53599	Grb14	Grb14
P11862;D3Z503;D6RDR2	-0.536988	28.0815	-4.15925	0.000159118	0.00286947	0.48121	Gas2	Gas2
Q9CZ30;B1AYJ9;Q9CZ30-2;Q99K73	0.290884	30.9003	4.1495	0.000163239	0.0029297	0.455894	Ola1	Ola1
P09528	-0.537011	31.4638	-4.15574	0.000166107	0.00296698	0.446007	Fth1	Fth1
Q8VEB4;A0A1D5RLZ5	-0.485927	26.3237	-4.23986	0.000168638	0.00299793	0.52523	Pla2g15	Pla2g15
E9PVA8	0.274929	30.3517	4.12755	0.000174623	0.00308968	0.391304	Gcn1l1	Gcn1l1
Q80VD1	0.52625	27.4999	4.11014	0.000184196	0.00324376	0.340189	Fam98b	Fam98b
P43006-2;P43006;A2APL5;P43006-3;F7CAM6;F6ZRK3;A2AQI7	0.544679	26.4453	4.20427	0.000186826	0.00327469	0.411989	Slc1a2	Slc1a2
Q9Z1Q2;G3UX11;Q80YU0	0.268286	27.3584	4.09491	0.000192988	0.00336697	0.295551	Abhd16a	Abhd16a
P97501	-1.83408	25.5379	-4.13149	0.000194251	0.00337331	0.31162	Fmo3	Fmo3
E9Q3B9;D3YYS6;O35678;Q3UFN1;O35678-2;A0A0N4SUZ2	0.401884	30.6533	4.08701	0.000197705	0.00341748	0.272434	Mgll	Mgll
Q00623;A0A1L1STX7;CON__P15497	0.599637	31.2115	4.09043	0.00020568	0.00353902	0.244122	Apoa1	Apoa1
Q8BGL3;E9QAK1;B1PQU4;A0A1B0GSR1;Q3UEP5;D3Z6M7;L7N245;K7N6K9;P50236	0.702585	33.5133	4.09092	0.000210577	0.00360673	0.226389	2810007J24Rik	2810007J24Rik
Q61009;D3Z2V4;F7C5U2	0.268795	29.4891	4.06409	0.000212048	0.00361541	0.205421	Scarb1	Scarb1
D3YX15;A0A0R4J110;Q61153;D6RDQ6;D6RCH6;D3YVM7;A0A0R4J1U2	0.966294	26.4386	4.17605	0.000213496	0.00362364	0.368183	Dio1	Dio1
Q9Z1K5;H9KV21;H7BWY7	0.253783	27.557	4.05282	0.000219466	0.00370818	0.172529	Arih1	Arih1
Q99KR3	-0.324482	32.379	-4.02413	0.000239502	0.00402857	0.0889966	Lactb2	Lactb2
P49442;E0CYQ4;E0CX64;H3BK26	0.330808	27.053	4.01648	0.000245137	0.00410495	0.0667675	Inpp1	Inpp1
Q9CQS8;E9PW43	0.333995	29.2877	4.01232	0.000248259	0.00412855	0.0546743	Sec61b;Gm10320	Sec61b
Q8VCU1;Q8VCU1-2	0.411724	31.9388	4.0134	0.000248747	0.00412855	0.0538266	Ces3b	Ces3b
Q9CR68	-0.200085	33.0783	-4.00591	0.000253141	0.00418295	0.0360665	Uqcrfs1	Uqcrfs1
Q9R0H0	-0.299451	35.6668	-3.99399	0.000262471	0.0043181	0.00148736	Acox1	Acox1
Q920R0;Q920R0-2	-0.289619	28.2109	-3.98336	0.000271067	0.00444006	-0.0292952	Als2	Als2
P01027;P01027-2;H3BL60;H3BKW9	-0.331885	33.8645	-3.97913	0.000274565	0.00447779	-0.0415387	C3	C3
P30416;F6S2D5;F7CAT1	0.237592	32.165	3.97144	0.000281031	0.00454677	-0.063767	Fkbp4	Fkbp4
Q60991	1.71527	30.7335	4.01796	0.000281219	0.00454677	-0.0365546	Cyp7b1	Cyp7b1
P70665;A0A1N9M4K1;A0A1L1SU77;P70665-2;A0A1L1SQF7;P70665-3	-0.501102	26.6768	-3.93398	0.000314727	0.0050667	-0.171843	Siae	Siae
Q8BVU5;A2AH27;A2AH28;A2AH29;A2AH30	0.373918	26.7886	3.93061	0.000317948	0.00509668	-0.181557	Nudt9	Nudt9
A0A0R4J195;Q9CSU0;Q9CSU0-2;Q9CSU0-3;F6YB25;F7DAY5	0.268401	27.3058	3.92264	0.000325685	0.00519849	-0.20449	Rprd1b	Rprd1b
Q9CXW4;E9PYL9;A2BH06	0.23106	32.5476	3.91671	0.000331553	0.00524951	-0.22152	Rpl11;Gm10036	Rpl11
Q9R0M6;A2AFP4	-0.296096	29.0563	-3.91659	0.000331681	0.00524951	-0.221886	Rab9a	Rab9a
O70572;D6RGM4	0.307696	27.3321	3.90745	0.000340938	0.00537335	-0.248135	Smpd2	Smpd2
O88908;F6SMH4	-0.391767	29.4339	-3.90315	0.000345378	0.00542056	-0.260471	Soat2	Soat2
Q9CRB8	-0.299466	28.7436	-3.89734	0.000351466	0.00548267	-0.277129	Mtfp1	Mtfp1
P54071;D6RIL6;A0A0U1RP68;A0A0U1RPR1	-0.494853	33.0723	-3.90686	0.000352259	0.00548267	-0.272965	Idh2	Idh2
Q61419-2;Q61419	0.24604	29.2245	3.8863	0.00036333	0.00563161	-0.308768	Cmah	Cmah
Q5XJY5	0.131913	32.0122	3.87905	0.000371321	0.00573178	-0.329498	Arcn1	Arcn1
D3YZ54;Q9QXE0;E9PWM4;D6RDE9;E9Q0K0;E9Q7H7;E9Q9L4	-0.364059	33.747	-3.87434	0.000376609	0.0057896	-0.342972	Hacl1	Hacl1
Q9DBW0;A0A1C7CYU8	0.492943	31.138	3.88093	0.000379495	0.00579869	-0.34459	Cyp4v2	Cyp4v2
Q3UG98	0.342719	26.1047	3.8711	0.000380293	0.00579869	-0.352244	Nat9	Nat9
A0A0R4J1N3;E9QP56;P33622	0.620874	26.38	3.89448	0.000384494	0.00583902	-0.297227	Apoc3	Apoc3
Q8QZT1	0.235478	35.5904	3.86543	0.000386821	0.00583987	-0.368457	Acat1	Acat1
E9QKK8;F6Q8D3;Q9QZW0;Q9QZW0-2;F6Z4J2;E9Q3G7;P98197	0.331279	32.7765	3.8647	0.000387664	0.00583987	-0.370531	Atp11c	Atp11c
E9Q555;A0A171EBL2;Q3U0U2	0.371098	28.8029	3.86208	0.000390723	0.00586241	-0.378018	Rnf213	Rnf213
Q3THG9;A2A4P3;A2A4P4	0.227437	29.032	3.85092	0.000404003	0.00603752	-0.409847	Aarsd1;Gm27029	Aarsd1
D3YU17;Q8VCM8;F6S731	-0.203857	30.0792	-3.8478	0.000407795	0.00607	-0.418742	Ncln	Ncln
G3UY75;Q64487-11;Q64487-10;Q64487-1;Q64487-9;Q64487-7;Q64487-8;Q64487-5;Q64487-6;Q64487;Q64487-3;G3UYU6;G3UX60;G3UWK6;E9PVW8;B9EJA3;Q64487-12;E9Q7I7;Q5SPA9;Q64487-2;G3UXU8;G3UYR6;A0A1D5RLZ1;G3UX75	-0.313038	28.9217	-3.84465	0.000411657	0.00610326	-0.427715	Ptprd	Ptprd
Q8JZR0	-0.39647	33.3114	-3.84529	0.000414117	0.00611556	-0.431747	Acsl5	Acsl5
Q9CZW4;E9PUC2;D3Z4I4	-0.502782	26.2037	-3.83742	0.000420659	0.00618782	-0.448309	Acsl3	Acsl3
Q9Z0K8	0.61267	27.5064	3.84925	0.000423241	0.00619292	-0.42846	Vnn1	Vnn1
Q8BVW3;Q8BVW3-3;Q8BVW3-2	0.361835	25.8431	3.84287	0.000424308	0.00619292	-0.436675	Trim14	Trim14
Q8BX80;F7CXI4;E9Q017;E9PY27;Q8BX80-2	0.531127	24.8816	3.89845	0.000431175	0.00626875	-0.349521	Engase	Engase
P35279-2;P35279;D3YV69;P61294;A0A1L1SRS6	0.235078	31.1798	3.82762	0.000433168	0.00627342	-0.476198	Rab6a;Rab6b	Rab6a
H3BL34;Q64176	-0.405268	31.2473	-3.82517	0.000439159	0.00633571	-0.487916	Ces1e	Ces1e
Q9Z2Z6	0.266987	31.7163	3.81404	0.00045109	0.00648291	-0.514772	Slc25a20	Slc25a20
Q3U4I7	-1.28255	24.8859	-3.83368	0.000456162	0.00653078	-0.510715	Pyroxd2	Pyroxd2
Q91WN4;Q91WN4-2;Q3V0K6	0.205218	32.6419	3.79806	0.000473104	0.00674757	-0.56009	Kmo	Kmo
Q07076	-0.204141	31.0896	-3.78691	0.000489078	0.00693575	-0.591664	Anxa7	Anxa7
A0A140LIS8;A0A140LJG4;A0A140LIU7;A0A140LJ41	0.48239	28.0201	3.78698	0.000489996	0.00693575	-0.593004
Q922Q8	0.317477	31.2093	3.78176	0.000496636	0.00700331	-0.606241	Lrrc59	Lrrc59
S4R2K9;A0A1W2P812;S4R1S2;G5E8K5-2;G5E8K2;G5E8K3;S4R2S8;G5E8K5-3;G5E8K5;G3X971;S4R236;A0A087WNU5;S4R278;S4R208;S4R1U4;S4R162;S4R229;W4VSQ0;Q3UVY0;Q8C8R3-3	-0.486119	27.5144	-3.77396	0.000508288	0.00714078	-0.628285	Ank3	Ank3
Q8VCT4	-0.29615	35.5552	-3.76927	0.000515416	0.0072139	-0.641518	Ces1d	Ces1d
Q64458;Q3UT49;H3BLM0	-0.819641	33.3788	-3.79065	0.000525135	0.00732261	-0.641659	Cyp2c29	Cyp2c29
Q8CCH2;D6RE41	-0.447486	26.318	-3.74792	0.000549125	0.00762877	-0.701702	Nhlrc3	Nhlrc3
E9PYN1;Q8R5M8-4;Q8R5M8-3;Q8R5M8-2;Q8R5M8;Q8R5M8-7;Q8R5M8-6	-0.501899	27.1164	-3.74082	0.00056081	0.00776236	-0.721698	Cadm1	Cadm1
Q64735-2;Q64735;A0A0A6YVT1;A0A0A6YXN9;A0A0A6YY75;A0A0A6YXR6	-0.288849	28.8877	-3.73838	0.000564864	0.00778973	-0.728538	Cr1l	Cr1l
Q8CGF5;Q8CGF5-2;D3Z3E6	0.347491	27.7012	3.74341	0.000569478	0.00782459	-0.71404	Tmem56	Tmem56
Q8VCH0	-0.590359	34.9138	-3.74687	0.00057793	0.00791173	-0.739798	Acaa1b	Acaa1b
A0JNY3;Q8BUV3	0.205362	30.915	3.7292	0.000580429	0.00791705	-0.754344	Gphn	Gphn
A2AMQ5;Q99L43;Q6PBC0;F6S4G2	-0.484903	26.8167	-3.78148	0.000582575	0.00791753	-0.659455	Cds2	Cds2
Q8BY07;A0A0J9YUG5;Q8BGM4;D3Z271;F6RCZ2	-0.350448	26.2543	-3.72612	0.000585749	0.00793193	-0.763005	Wbscr27	Wbscr27
Q3TML0;Q922R8	0.266202	33.1228	3.72024	0.000596013	0.00803323	-0.779492	Pdia6	Pdia6
E9PYF1;Q8VCT3	0.194105	30.0763	3.71939	0.000597513	0.00803323	-0.781878	Rnpep	Rnpep
P47791-2;P47791	-0.183517	30.995	-3.70984	0.000614612	0.00823361	-0.808651	Gsr	Gsr
D3YXP6;Q9D1G2;Q9D1G2-2;Q9D1G2-3	-0.594233	27.3685	-3.71069	0.00062234	0.00830747	-0.817197	Pmvk	Pmvk
Q9D0M3-2;Q9D0M3	-0.205351	33.094	-3.68706	0.000657317	0.00874325	-0.872367	Cyc1	Cyc1
Q99JY8	0.621126	26.3694	3.73156	0.000672002	0.008907	-0.795005	Ppap2b	Ppap2b
A0A0R4J0U8;A2RSY6;A2RSY6-2;A0A087WQ23;A2RSY6-3	0.470854	24.915	3.71699	0.000680369	0.00898614	-0.807212	Trmt1l	Trmt1l
H3BK73;Q8R1J9-2;Q8R1J9	-0.569451	25.0437	-3.76842	0.000689509	0.0090749	-0.770958	Tor2a	Tor2a
Q91WT7	-0.256358	34.356	-3.66789	0.00069546	0.00912123	-0.925838	Akr1c14	Akr1c14
G5E870;A0A087WNZ7;A0A0B4J1N9;A0A087WRV6;Q3TP48;A0A087WS65;A0A087WSG4	0.326666	27.2445	3.65491	0.000722487	0.00941463	-0.961963	Trip12	Trip12
Q9QXZ6;E9Q0W2;A0A0G2JDD1;Q91YY5	0.577079	31.7384	3.66958	0.000722851	0.00941463	-0.952652	Slco1a1	Slco1a1
Q9CZS1;G3UYH1	-0.894411	32.7783	-3.66653	0.00075761	0.0098332	-0.988555	Aldh1b1	Aldh1b1
P55302;F6WMD1	-0.325918	29.0516	-3.63455	0.000766932	0.00991987	-1.0185	Lrpap1	Lrpap1
Q9DCP2;A0A0A6YWF5;A0A0A6YX60;A0A0A6YWH4	-0.724942	31.0042	-3.6525	0.000772806	0.0099615	-1.0121	Slc38a3	Slc38a3
Q80UU9	-0.308657	28.7764	-3.62557	0.000787355	0.0101143	-1.04338	Pgrmc2	Pgrmc2
Q61503	0.365387	27.0182	3.61908	0.000837182	0.0107176	-1.07673	Nt5e	Nt5e
Q9CR26;F6W5Q8;F8WJC2	-0.311044	28.8472	-3.60325	0.000840417	0.0107225	-1.1051	Vta1	Vta1
Q8BZ09;B6CI26	0.299281	29.0574	3.59961	0.000849378	0.0108001	-1.11513	Slc25a21	Slc25a21
Q8VDN2	-0.140298	33.7587	-3.58985	0.000873889	0.0110371	-1.14204	Atp1a1	Atp1a1
P54731	0.275971	27.096	3.58921	0.000875531	0.0110371	-1.14381	Faf1	Faf1
Q99P30-3;Q99P30;Q99P30-5;Q99P30-2;Q99P30-4	0.433041	32.4868	3.5953	0.000876847	0.0110371	-1.14078	Nudt7	Nudt7
B8JI96	1.43644	27.5741	3.61483	0.000882624	0.0110726	-1.1324	Mup14	Mup14
Q8BUR4-2;Q8BUR4;A0A1B0GSI1	0.335351	25.3305	3.61083	0.000897561	0.0112225	-1.09657	Dock1	Dock1
Q8BVI4;A0A0G2JGJ1;D3YWR7;D3Z1A1;A0A0G2JGY0;D3Z099	-0.245902	33.6956	-3.57529	0.000911738	0.0113619	-1.18212	Qdpr	Qdpr
Q80UG1;Q80UG1-2	-0.391732	26.6128	-3.58811	0.000915338	0.011369	-1.17626	Fads6	Fads6
Q9DCN2-2;Q9DCN2;F2Z456;A0A0A0MQM3	-0.355822	33.8805	-3.56898	0.000931185	0.0115276	-1.20143	Cyb5r3	Cyb5r3
Q7TMQ7;S4R1X1;D3Z101	0.363646	26.3541	3.56321	0.000944311	0.0116517	-1.2153	Wdr91	Wdr91
Q920E5;A0A0G2JE82	-0.681591	31.1258	-3.57902	0.000952196	0.0116872	-1.2105	Fdps	Fdps
Q8CHQ9	0.239128	30.9368	3.55991	0.000953423	0.0116872	-1.22437	Cml2	Cml2
Q9JII6;B1AXW3	-0.226712	34.569	-3.55521	0.000966506	0.011809	-1.23725	Akr1a1	Akr1a1
Q80SW1;F7ATQ6;D3Z2Q0	0.175245	29.6722	3.55189	0.000975875	0.0118848	-1.24636	Ahcyl1	Ahcyl1
Q64310;E0CXD9;F7CH13	0.225538	30.113	3.54866	0.00098507	0.0119579	-1.25522	Surf4	Surf4
Q64462;F6X6A4;A0A0A6YY50	-0.278331	28.1552	-3.54254	0.00100268	0.0121324	-1.27195	Cyp4b1	Cyp4b1
O89017	-0.345691	29.9332	-3.53066	0.00103778	0.0125167	-1.30443	Lgmn	Lgmn
Q99K28;Q99K28-2	0.162558	30.7049	3.52747	0.00104742	0.0125925	-1.31316	Arfgap2	Arfgap2
P57016	0.56401	26.1873	3.56851	0.00106234	0.012712	-1.17119	Lad1	Lad1
Q61133;A0A1W2P7J9;A0A1W2P6L1	-0.548271	29.9448	-3.53306	0.00106414	0.012712	-1.3205	Gstt2	Gstt2
Q9DB60;B1AS14	-0.508699	25.8532	-3.65901	0.00107795	0.0128361	-1.08781	Fam213b	Fam213b
Q8K154;E9PZ30	-0.214235	33.2775	-3.51136	0.00109734	0.0130257	-1.35709	Ugt2b34	Ugt2b34
Q9R112;F6ZKZ3;H3BLH2	0.240266	31.4631	3.51005	0.0011015	0.0130338	-1.36066	Sqrdl	Sqrdl
Q8BGQ7	0.169652	32.7071	3.50773	0.00110889	0.0130597	-1.36697	Aars	Aars
Q9JLI0	-0.228086	31.4569	-3.50718	0.00111065	0.0130597	-1.36847	Akr1c12	Akr1c12
Q3UNX5;Q3UNX5-2	0.256316	31.4185	3.50466	0.00111874	0.0130777	-1.37531	Acsm3	Acsm3
A2AMS3;Q03249;A2AMS2	-0.334776	30.3941	-3.50453	0.00111915	0.0130777	-1.37566	Galt	Galt
P26443;F7CFA5	0.181329	37.0787	3.4954	0.00114903	0.0133627	-1.4005	Glud1	Glud1
Q8BYH7;I6L974;A0A140LHP1;A0A140LIS2	-0.31908	27.4297	-3.4949	0.00115066	0.0133627	-1.40185	Tbc1d17	Tbc1d17
Q8BVQ5;A0A140LI84	0.256902	27.1497	3.49116	0.00116313	0.0134657	-1.412	Ppme1	Ppme1
Q9WUD0;G3X8Q9;P12791-2;P12791	-2.4456	24.1776	-3.51344	0.00119678	0.0137908	-1.41662	Cyp2b10	Cyp2b10
Q9R1S7;A0A1B0GRV2	0.202701	30.2662	3.48074	0.00119856	0.0137908	-1.44029	Abcc6	Abcc6
Q8BX24;A2AKQ0;V9GX08	-0.337121	29.452	-3.47749	0.00120981	0.0138776	-1.44909	Slc35d1	Slc35d1
E9Q9C7;E9Q9C1;E9Q9C0;E9Q9C2;E9QK41;Q8K4G5-2;Q8K4G5;E9Q9C4;Q8K4G5-4;E9Q9Q7;E9Q9D1;E9Q9D2;E9Q030;Q8K4G5-3	-0.392482	27.1384	-3.47214	0.00122857	0.0140499	-1.4636	Ablim1	Ablim1
P17742;A0A1L1SST0;F8VPN3;V9GXC1;A0A1L1SRX5	-0.151751	35.351	-3.4538	0.00129494	0.0147639	-1.51315	Ppia;Gm5160	Ppia
Q9CZX0;Q9CZX0-2	0.388805	26.9028	3.48722	0.00130147	0.0147934	-1.40969	Elp3	Elp3
A0A0B4J1G1;E9Q415;A0A0B4J1E6;P08101-2;P08101-3;P08101;P08508;E9PUV2;A0A0B4J1M6	0.212985	27.8102	3.44713	0.00131994	0.014958	-1.53116	Fcgr2b;Fcgr2	Fcgr2b
Q920L1	0.475946	30.3576	3.45313	0.00132809	0.015005	-1.53121	Fads1	Fads1
A0A075B5P4;A0A0A6YWR2;P01868;P01869	0.617509	28.0577	3.44527	0.00136547	0.015381	-1.55603	Ighg1	Ighg1
P54869	0.370781	36.5477	3.43472	0.00137988	0.0154968	-1.57076	Hmgcs2	Hmgcs2
Q9D7P6;D3Z7W0;D3Z0K9	0.293327	28.0842	3.42795	0.00139439	0.0155929	-1.5828	Iscu	Iscu
Q61712;F6ZL86;F6WEH1	0.279436	26.3885	3.42736	0.00139675	0.0155929	-1.58439	Dnajc1	Dnajc1
Q8BHN1;Q8BHN1-3;A2AFJ4;Q8BHN1-2	0.323837	25.7209	3.41605	0.00144261	0.0160571	-1.61478	Txlng	Txlng
Q91WI7;Q91WI7-2;Q3TWL5;A0A0N4SW06;A0A0N4SVX2;A0A0N4SW62	0.358598	25.4854	3.48421	0.00144913	0.0160819	-1.46711	Itfg2	Itfg2
A0A0R4J138;P50429;P50429-2	-0.802633	27.1909	-3.47739	0.00146183	0.016175	-1.49395	Arsb	Arsb
P36552	0.269141	32.2293	3.40807	0.00147578	0.0162614	-1.63616	Cpox	Cpox
Q01405;E9Q1S3	0.138311	32.4453	3.40748	0.0014783	0.0162614	-1.63776	Sec23a	Sec23a
P28658	0.327477	26.8642	3.40247	0.00149953	0.0164466	-1.65116	Atxn10	Atxn10
P97792;P97792-2;P97792-3	-0.234394	28.9125	-3.40062	0.00150747	0.0164478	-1.65613	Cxadr	Cxadr
P26150;E9PXG7;B1ARP0;O35469;P24815	0.224656	31.7392	3.4004	0.00150841	0.0164478	-1.65671	Hsd3b3;Hsd3b6	Hsd3b3
Q8C6B0;H3BJI7;Q76I24;Q5I0W6;Q76I26;G3X9G9	-0.316952	31.9373	-3.39856	0.00151634	0.0164808	-1.66164	Mettl7a1;Methig1;UbiE2;Mettl7a2	Mettl7a1
A0A0R4J1H2;Q8QZY2;Q8QZY2-2;E0CZG7;E0CXF4	0.167674	31.2857	3.39766	0.00152023	0.0164808	-1.66405	Glyctk	Glyctk
Q9D7I5;Q9D7I5-2;A0A1B0GR73;A0A1B0GR58	-0.358666	29.6996	-3.3881	0.00156372	0.0169035	-1.6903	Lhpp	Lhpp
P11930	-0.339664	29.8565	-3.3848	0.00157687	0.0169967	-1.69843	Nudt19	Nudt19
P09813	0.667041	26.8054	3.39375	0.00159661	0.0171601	-1.70055	Apoa2	Apoa2
Q6GQT9	-0.140033	30.876	-3.37866	0.00160461	0.0171968	-1.71481	Nomo1	Nomo1
Q99KJ8	0.234163	28.3543	3.37176	0.00163631	0.0174866	-1.73318	Dctn2	Dctn2
E9Q066;G3X9Q6;Q8BWW4	0.274568	28.7235	3.36741	0.00165661	0.0176184	-1.74476	Larp4	Larp4
Q9DC63-3;Q9DC63-2;Q9DC63;A2BHN6	-0.328491	27.2168	-3.36711	0.00165803	0.0176184	-1.74556	Fbxo3	Fbxo3
Q6P6M5;Q6P6M5-2	0.292267	28.0901	3.36608	0.00166288	0.0176199	-1.7483	Pex11g	Pex11g
Q61598;Q61598-2	0.134172	33.8386	3.36446	0.00167057	0.0176515	-1.75263	Gdi2	Gdi2
Q8BVG4;Q8BVG4-2	0.216339	28.4016	3.35342	0.00172361	0.0181608	-1.78197	Dpp9	Dpp9
Q3TVF4;P53612;Q6PFA1;A0A0G2JDK3;A0A0G2JGU4;Q9JIF6;A0A0G2JF29;A0A0G2JG79	0.289712	27.073	3.35603	0.00173922	0.018274	-1.76829	Rabggtb	Rabggtb
[truncated: 3,394 more rows]

## Sheet: Supp Table 4
Supp Table 4 - starch_v_chow
[truncated: 3,752 more rows]

[truncated: 4 more sheets: Supp Table 5, Supp Table 6, Supp Table 7, Supp Table 8]
